# Supplementary material for: New orphan disease therapies from the proteome of industrial plasma processing waste- a treatment for aceruloplasminemia
Source: Commun Biol. 2024 Jan 30;7:140. doi: 10.1038/s42003-024-05820-7 (PMC10828504; doi:10.1038/s42003-024-05820-7)
Supplement: Supplementary file 4 — Supplementary Data 1 [file 42003_2024_5820_MOESM4_ESM.xlsx]

## Sheet: Table legend
List of plasma proteins identified in Fraction I, Fraction III and Fraction IV1-4
Each sheet contains the following information:
Gene	Gene name
Uniprot	Uniprot accession
Protein name	Protein description
presence/absence	Presence/absence in Plasma Proteome Database
Gene.synonym	Other gene synonymous
Ensembl	emsembl code
Chromosome	number of chromosome
Protein.class	Class of proteins (i.e.,Plasma proteins, Predicted intracellular proteins, Predicted secreted proteins)
Biological.process	Biological process in which protein is involved in
Molecular.function	Molecular Function in which protein is involved in
Secretome.location	Protein secreted to bloood or Intracellular protein
Description	Protein description
Concentration MS	Protein concentrations were quantified by mass spectrometry-based plasma proteomics and estimated from spectral counts in the publicly available Peptide Atlas build (plasma non-glyco 2017).
Mean concentration	Concentrations of proteins detected in human plasma using immunoasays and actively secreted to blood.
Reference	Concentrations of the proteins for which reference values could be obtained ranged over 10 orders of magnitude from 40 mg/ml for human serum albumin down to 4 pg/ml for interleukin 5.

## Sheet: Fraction_I
										Plasma Proteome Database	THE HUMAN PROTEIN ATLAS (PLASMA PROTEINS)							PROTEIN ATLAS MASS SPECTROMETRY		PROTEIN ATLAS IMMUNOASSAY
Gene	Uniprot	Protein names	Coverage [%]	# Peptides	# Unique Peptides	# AAs	MW [kDa]	calc. pI	Average Abundances	presence/absence	Gene.synonym	Ensembl	Chromosome	Protein.class	Biological.process	Molecular.function	Secretome.location	Description	Concentration MS	Mean concentration	Reference
A1BG	P04217	Alpha-1B-glycoprotein (Alpha-1-B glycoprotein)	41	12	12	495	54.2	5.86	1.87211e+07	Y		ENSG00000121410	19	Plasma proteins, Predicted intracellular proteins, Predicted secreted proteins			Secreted to blood	Alpha-1B-glycoprotein	49 mg/L	200 mg/L	200 mg/L
A2M	P01023	Alpha-2-macroglobulin (Alpha-2-M) (C3 and PZP-like alpha-2-macroglobulin domain-containing protein 5)	71	74	66	1474	163.2	6.46	7.23912e+08	Y	CPAMD5, FWP007, S863-7	ENSG00000175899	12	Cancer-related genes, Candidate cardiovascular disease genes, Plasma proteins, Predicted secreted proteins		Protease inhibitor, Serine protease inhibitor	Secreted to blood	Alpha-2-macroglobulin	220 mg/L	1.6 g/L	2.9 g/L
ACTB	P60709	Actin, cytoplasmic 1 (Beta-actin) [Cleaved into: Actin, cytoplasmic 1, N-terminally processed]	47	13	7	375	41.7	5.48	1.9045e+07	Y		ENSG00000075624	7	Disease related genes, Plasma proteins, Predicted intracellular proteins				Actin, cytoplasmic 1
ACTG2	P63267	Actin, gamma-enteric smooth muscle (Alpha-actin-3) (Gamma-2-actin) (Smooth muscle gamma-actin) [Cleaved into: Actin, gamma-enteric smooth muscle, intermediate form]	27	8	2	376	41.9	5.48	1.86768e+06	N								Actin, gamma-enteric smooth muscle
ADIPOQ	Q15848	Adiponectin (30 kDa adipocyte complement-related protein) (Adipocyte complement-related 30 kDa protein) (ACRP30) (Adipocyte, C1q and collagen domain-containing protein) (Adipose most abundant gene transcript 1 protein) (apM-1) (Gelatin-binding protein)	30	4	4	244	26.4	5.74	1.08697e+07	Y	ACDC, ACRP30, adiponectin, AdipoQ, apM1, GBP28	ENSG00000181092	3	Candidate cardiovascular disease genes, Disease related genes, Plasma proteins, Potential drug targets, Predicted secreted proteins, Transporters		Hormone	Secreted to blood	Adiponectin	1.0 mg/L	8.4 mg/L	15 mg/L
AFM	P43652	Afamin (Alpha-albumin) (Alpha-Alb)	43	21	21	599	69	5.9	8.14649e+06	Y	ALB2, ALBA	ENSG00000079557	4	Plasma proteins, Predicted secreted proteins	Protein transport, Transport		Secreted to blood	Afamin	5.0 mg/L	55 mg/L	62 mg/L
AGT	P01019	Angiotensinogen (Serpin A8) [Cleaved into: Angiotensin-1 (Angiotensin 1-10) (Angiotensin I) (Ang I); Angiotensin-2 (Angiotensin 1-8) (Angiotensin II) (Ang II); Angiotensin-3 (Angiotensin 2-8) (Angiotensin III) (Ang III) (Des-Asp[1]-angiotensin II); Angiotensin-4 (Angiotensin 3-8) (Angiotensin IV) (Ang IV); Angiotensin 1-9; Angiotensin 1-7; Angiotensin 1-5; Angiotensin 1-4]	33	12	12	485	53.1	6.32	1.82345e+07	Y	SERPINA8	ENSG00000135744	1	Candidate cardiovascular disease genes, Disease related genes, Plasma proteins, Predicted secreted proteins		Vasoactive, Vasoconstrictor	Secreted to blood	Angiotensinogen	110 mg/L	5.9 µg/L	7.9 µg/L
AHSG	P02765	Alpha-2-HS-glycoprotein (Alpha-2-Z-globulin) (Ba-alpha-2-glycoprotein) (Fetuin-A) [Cleaved into: Alpha-2-HS-glycoprotein chain A; Alpha-2-HS-glycoprotein chain B]	40	8	8	367	39.3	5.72	4.28086e+07	Y	A2HS, FETUA, HSGA	ENSG00000145192	3	Cancer-related genes, Plasma proteins, Predicted secreted proteins	Mineral balance		Secreted to blood	Alpha-2-HS-glycoprotein	140 mg/L	860 mg/L	1.3 g/L
ALB	P02768	Albumin	79	56	51	609	69.3	6.28	1.18576e+10	Y		ENSG00000163631	4	Cancer-related genes, Candidate cardiovascular disease genes, Disease related genes, Plasma proteins, Predicted intracellular proteins, Predicted secreted proteins			Secreted to blood	Serum albumin		40 g/L	40 g/L
AMBP	P02760	Protein AMBP [Cleaved into: Alpha-1-microglobulin (Protein HC) (Alpha-1 microglycoprotein) (Complex-forming glycoprotein heterogeneous in charge); Inter-alpha-trypsin inhibitor light chain (ITI-LC) (Bikunin) (EDC1) (HI-30) (Uronic-acid-rich protein); Trypstatin]	43	13	13	352	39	6.25	2.00893e+07	Y	EDC1, HCP, HI30, IATIL, ITI, ITIL, ITILC, UTI	ENSG00000106927	9	Plasma proteins, Predicted intracellular proteins, Predicted secreted proteins	Host-virus interaction	Protease inhibitor, Serine protease inhibitor	Secreted to blood	Protein AMBP	71 mg/L
ANGPTL6	Q8NI99	Angiopoietin-related protein 6 (Angiopoietin-like protein 6) (Angiopoietin-related growth factor) (Angiopoietin-related protein 5)	14	4	4	470	51.7	8.53	1.00051e+06	Y	AGF, ARP5	ENSG00000130812	19	Plasma proteins, Predicted secreted proteins	Angiogenesis, Differentiation	Developmental protein	Secreted to blood	Angiopoietin-related protein 6	550 ng/L	450 ng/L	760 ng/L
APCS	P02743	Serum amyloid P-component (SAP) (9.5S alpha-1-glycoprotein) [Cleaved into: Serum amyloid P-component(1-203)]	6	1	1	223	25.4	6.54	2.3668e+06	Y	MGC88159, PTX2, SAP	ENSG00000132703	1	Disease related genes, Plasma proteins, Potential drug targets, Predicted secreted proteins, Transporters			Secreted to blood	Serum amyloid P-component	76 mg/L	28 mg/L	28 mg/L
APOA1	P02647	Apolipoprotein A-I (Apo-AI) (ApoA-I) (Apolipoprotein A1) [Cleaved into: Proapolipoprotein A-I (ProapoA-I); Truncated apolipoprotein A-I (Apolipoprotein A-I(1-242))]	81	27	27	267	30.8	5.76	2.3355e+09	Y		ENSG00000118137	11	Cancer-related genes, Candidate cardiovascular disease genes, Disease related genes, Plasma proteins, Predicted intracellular proteins, Predicted secreted proteins	Cholesterol metabolism, Lipid metabolism, Lipid transport, Steroid metabolism, Sterol metabolism, Transport		Secreted to blood	Apolipoprotein A-I	220 mg/L	1.5 g/L	3.0 g/L
APOA4	P06727	Apolipoprotein A-IV (Apo-AIV) (ApoA-IV) (Apolipoprotein A4)	34	13	13	396	45.3	5.38	1.53866e+07	Y		ENSG00000110244	11	Candidate cardiovascular disease genes, Plasma proteins, Predicted secreted proteins	Lipid transport, Transport		Secreted to blood	Apolipoprotein A-IV	140 mg/L	61 mg/L	150 mg/L
APOB	P04114	Apolipoprotein B-100 (Apo B-100) [Cleaved into: Apolipoprotein B-48 (Apo B-48)]	63	228	228	4563	515.3	7.05	4.34471e+08	Y		ENSG00000084674	2	Candidate cardiovascular disease genes, Disease related genes, Plasma proteins, Predicted secreted proteins	Cholesterol metabolism, Lipid metabolism, Lipid transport, Steroid metabolism, Sterol metabolism, Transport	Heparin-binding	Secreted to blood	Apolipoprotein B-100	89 mg/L	1.5 g/L	1.9 g/L
APOC1	P02654	Apolipoprotein C-I (Apo-CI) (ApoC-I) (Apolipoprotein C1) [Cleaved into: Truncated apolipoprotein C-I]	33	4	4	83	9.3	8.47	5.86663e+06	Y		ENSG00000130208	19	Cancer-related genes, Candidate cardiovascular disease genes, Plasma proteins, Predicted secreted proteins	Lipid transport, Transport		Secreted to blood	Apolipoprotein C-I	26 mg/L	20 mg/L	60 mg/L
APOC2	P02655	Apolipoprotein C-II (Apo-CII) (ApoC-II) (Apolipoprotein C2) [Cleaved into: Proapolipoprotein C-II (ProapoC-II)]	30	2	2	101	11.3	4.72	4.38945e+06	Y		ENSG00000234906	19	Candidate cardiovascular disease genes, Disease related genes, Plasma proteins, Predicted secreted proteins	Lipid degradation, Lipid metabolism, Lipid transport, Transport		Secreted to blood	Apolipoprotein C-II	110 mg/L	43 mg/L	43 mg/L
APOC3	P02656	Apolipoprotein C-III (Apo-CIII) (ApoC-III) (Apolipoprotein C3)	27	2	2	99	10.8	5.41	1.35429e+07	Y		ENSG00000110245	11	Cancer-related genes, Candidate cardiovascular disease genes, Disease related genes, Plasma proteins, Predicted secreted proteins	Lipid degradation, Lipid metabolism, Lipid transport, Transport		Secreted to blood	Apolipoprotein C-III	97 mg/L	110 mg/L	130 mg/L
APOE	P02649	Apolipoprotein E (Apo-E)	61	17	17	317	36.1	5.73	4.17496e+07	Y	AD2	ENSG00000130203	19	Cancer-related genes, Candidate cardiovascular disease genes, Disease related genes, Plasma proteins, Predicted secreted proteins	Cholesterol metabolism, Lipid metabolism, Lipid transport, Steroid metabolism, Sterol metabolism, Transport	Heparin-binding	Secreted to blood	Apolipoprotein E	63 mg/L	52 mg/L	70 mg/L
APOF	Q13790	Apolipoprotein F (Apo-F) (Lipid transfer inhibitor protein) (LTIP)	8	2	2	326	35.4	5.64	928063	Y		ENSG00000175336	12	Plasma proteins, Predicted secreted proteins	Cholesterol metabolism, Lipid metabolism, Lipid transport, Steroid metabolism, Sterol metabolism, Transport		Secreted to blood	Apolipoprotein F	4.0 mg/L	18 mg/L	18 mg/L
APOH	P02749	Beta-2-glycoprotein 1 (APC inhibitor) (Activated protein C-binding protein) (Anticardiolipin cofactor) (Apolipoprotein H) (Apo-H) (Beta-2-glycoprotein I) (B2GPI) (Beta(2)GPI)	54	13	13	345	38.3	7.97	2.68815e+07	Y	B2G1, BG	ENSG00000091583	17	Candidate cardiovascular disease genes, Plasma proteins, Predicted intracellular proteins, Predicted secreted proteins		Heparin-binding	Secreted to blood	Beta-2-glycoprotein 1	44 mg/L	250 mg/L	290 mg/L
APOL1	O14791	Apolipoprotein L1 (Apolipoprotein L) (Apo-L) (ApoL) (Apolipoprotein L-I) (ApoL-I)	29	11	11	398	43.9	5.81	9.26422e+06	Y	APOL	ENSG00000100342	22	Candidate cardiovascular disease genes, Disease related genes, Plasma proteins, Predicted membrane proteins, Predicted secreted proteins	Cholesterol metabolism, Lipid metabolism, Lipid transport, Steroid metabolism, Sterol metabolism, Transport		Secreted to blood	Apolipoprotein L1	19 mg/L	1.6 mg/L	3.2 mg/L
APOM	O95445	Apolipoprotein M (Apo-M) (ApoM) (Protein G3a)	51	7	7	188	21.2	6.01	4.88668e+06	Y	ApoM, G3a, NG20	ENSG00000204444	6	Plasma proteins, Predicted intracellular proteins, Predicted secreted proteins	Lipid transport, Transport		Secreted to blood	Apolipoprotein M	18 mg/L	7.4 mg/L	15 mg/L
AZGP1	P25311	Zinc-alpha-2-glycoprotein (Zn-alpha-2-GP) (Zn-alpha-2-glycoprotein)	3	1	1	298	34.2	6.05	2.09409e+06	Y	ZA2G, ZAG	ENSG00000160862	7	Cancer-related genes, Plasma proteins, Predicted intracellular proteins, Predicted secreted proteins			Secreted to blood	Zinc-alpha-2-glycoprotein	160 mg/L	55 mg/L	59 mg/L
B2M	P61769	Beta-2-microglobulin [Cleaved into: Beta-2-microglobulin form pI 5.3]	27	2	2	119	13.7	6.52	602089	Y		ENSG00000166710	15	Cancer-related genes, Disease related genes, Plasma proteins, Predicted intracellular proteins	Immunity		Intracellular and membrane	Beta-2-microglobulin	3.2 mg/L	1.8 mg/L	2.0 mg/L
C1QA	P02745	Complement C1q subcomponent subunit A	25	5	5	245	26	9.11	1.48158e+07	Y		ENSG00000173372	1	Disease related genes, Plasma proteins, Predicted secreted proteins	Complement pathway, Host-virus interaction, Immunity, Innate immunity		Secreted to blood	Complement C1q subcomponent subunit A	1.1 mg/L
C1QB	P02746	Complement C1q subcomponent subunit B	44	8	8	253	26.7	8.63	6.08759e+07	Y		ENSG00000173369	1	Disease related genes, Plasma proteins, Predicted secreted proteins	Complement pathway, Immunity, Innate immunity		Secreted to blood	Complement C1q subcomponent subunit B	4.7 mg/L
C1QC	P02747	Complement C1q subcomponent subunit C	25	5	5	245	25.8	8.41	6.44414e+07	Y	C1QG	ENSG00000159189	1	Disease related genes, Plasma proteins, Predicted secreted proteins	Complement pathway, Immunity, Innate immunity		Secreted to blood	Complement C1q subcomponent subunit C	1.3 mg/L	510 µg/L	510 µg/L
C1S	P09871	Complement C1s subcomponent (EC 3.4.21.42) (C1 esterase) (Complement component 1 subcomponent s) [Cleaved into: Complement C1s subcomponent heavy chain; Complement C1s subcomponent light chain]	56	29	27	688	76.6	4.96	2.33886e+08	Y		ENSG00000182326	12	Disease related genes, Enzymes, FDA approved drug targets, Plasma proteins, Predicted intracellular proteins, Predicted secreted proteins	Complement pathway, Immunity, Innate immunity	Hydrolase, Protease, Serine protease	Secreted to blood	Complement C1s subcomponent	13 mg/L	93 mg/L	93 mg/L
C3	P01024	Complement C3 (C3 and PZP-like alpha-2-macroglobulin domain-containing protein 1) [Cleaved into: Complement C3 beta chain; C3-beta-c (C3bc); Complement C3 alpha chain; C3a anaphylatoxin; Acylation stimulating protein (ASP) (C3adesArg); Complement C3b alpha' chain; Complement C3c alpha' chain fragment 1; Complement C3dg fragment; Complement C3g fragment; Complement C3d fragment; Complement C3f fra…	84	126	121	1663	187	6.4	5.57345e+09	Y	ARMD9, C3a, C3b, CPAMD1	ENSG00000125730	19	Candidate cardiovascular disease genes, Disease related genes, FDA approved drug targets, Plasma proteins, Predicted intracellular proteins, Predicted secreted proteins	Complement alternate pathway, Complement pathway, Fatty acid metabolism, Immunity, Inflammatory response, Innate immunity, Lipid metabolism		Secreted to blood	Complement C3	250 mg/L	1.3 g/L	1.7 g/L
C4B	P0C0L5	Complement C4-B (Basic complement C4) (C3 and PZP-like alpha-2-macroglobulin domain-containing protein 3) [Cleaved into: Complement C4 beta chain; Complement C4-B alpha chain; C4a anaphylatoxin; C4b-B; C4d-B; Complement C4 gamma chain]	66	95	1	1744	192.6	7.27	1.14285e+08	Y	C4B1, C4B3, C4F, CH, CO4, CPAMD3	ENSG00000224389	6	Blood group antigen proteins, Disease related genes, FDA approved drug targets, Plasma proteins, Predicted secreted proteins	Complement pathway, Immunity, Inflammatory response, Innate immunity	Blood group antigen	Secreted to blood	Complement C4-B	97 mg/L
C4BPA	P04003	C4b-binding protein alpha chain (C4bp) (Proline-rich protein) (PRP)	70	32	32	597	67	7.3	1.39765e+09	Y	C4BP	ENSG00000123838	1	Plasma proteins, Predicted secreted proteins	Complement pathway, Immunity, Innate immunity		Secreted to blood	C4b-binding protein alpha chain	34 mg/L	31 mg/L	31 mg/L
C4BPB	P20851	C4b-binding protein beta chain	48	9	9	252	28.3	5.14	7.96855e+07	Y	C4BP	ENSG00000123843	1	Plasma proteins, Predicted secreted proteins	Complement pathway, Immunity, Innate immunity		Secreted to blood	C4b-binding protein beta chain	1.3 mg/L	270 mg/L	270 mg/L
C5	P01031	Complement C5 (C3 and PZP-like alpha-2-macroglobulin domain-containing protein 4) [Cleaved into: Complement C5 beta chain; Complement C5 alpha chain; C5a anaphylatoxin; Complement C5 alpha' chain]	69	80	80	1676	188.2	6.52	4.49622e+08	Y	C5a, C5b, CPAMD4	ENSG00000106804	9	Disease related genes, FDA approved drug targets, Plasma proteins, Predicted secreted proteins	Complement alternate pathway, Complement pathway, Cytolysis, Immunity, Inflammatory response, Innate immunity		Secreted to blood	Complement C5	46 mg/L	110 mg/L	200 mg/L
C6	P13671	Complement component C6	42	29	29	934	104.7	6.76	2.45665e+07	Y		ENSG00000039537	5	Cancer-related genes, Disease related genes, Plasma proteins, Potential drug targets, Predicted secreted proteins, Transporters	Complement pathway, Cytolysis, Immunity, Innate immunity		Secreted to blood	Complement component C6	7.6 mg/L
C7	P10643	Complement component C7	54	29	29	843	93.5	6.48	2.30352e+07	Y		ENSG00000112936	5	Cancer-related genes, Disease related genes, Plasma proteins, Predicted secreted proteins	Complement alternate pathway, Complement pathway, Cytolysis, Immunity, Innate immunity		Secreted to blood	Complement component C7	67 mg/L
C8A	P07357	Complement component C8 alpha chain (Complement component 8 subunit alpha)	51	19	19	584	65.1	6.47	4.1863e+07	Y		ENSG00000157131	1	Disease related genes, Plasma proteins, Potential drug targets, Predicted secreted proteins, Transporters	Complement alternate pathway, Complement pathway, Cytolysis, Immunity, Innate immunity		Secreted to blood	Complement component C8 alpha chain	3.4 mg/L
C8B	P07358	Complement component C8 beta chain (Complement component 8 subunit beta)	55	22	22	591	67	8.13	3.15848e+07	Y		ENSG00000021852	1	Disease related genes, Plasma proteins, Predicted intracellular proteins, Predicted secreted proteins	Complement alternate pathway, Complement pathway, Cytolysis, Immunity, Innate immunity		Secreted to blood	Complement component C8 beta chain	3.6 mg/L
C8G	P07360	Complement component C8 gamma chain	80	13	13	202	22.3	8.31	2.14318e+07	Y		ENSG00000176919	9	Plasma proteins, Predicted secreted proteins	Complement alternate pathway, Complement pathway, Cytolysis, Immunity, Innate immunity		Secreted to blood	Complement component C8 gamma chain	1.5 mg/L
C9	P02748	Complement component C9 [Cleaved into: Complement component C9a; Complement component C9b]	45	19	19	559	63.1	5.59	1.28981e+07	Y		ENSG00000113600	5	Disease related genes, Plasma proteins, Predicted secreted proteins	Complement alternate pathway, Complement pathway, Cytolysis, Immunity, Innate immunity		Secreted to blood	Complement component C9	97 mg/L	70 mg/L	82 mg/L
CD5L	O43866	CD5 antigen-like (Apoptosis inhibitor expressed by macrophages) (hAIM) (CT-2) (IgM-associated peptide) (SP-alpha)	54	16	16	347	38.1	5.47	7.56316e+07	Y	API6, Spalpha	ENSG00000073754	1	Plasma proteins, Predicted secreted proteins	Apoptosis, Immunity, Inflammatory response		Secreted to blood	CD5 antigen-like	6.8 mg/L	4.0 mg/L	6.1 mg/L
CFH	P08603	Complement factor H (H factor 1)	68	67	31	1231	139	6.61	1.95836e+09	Y	ARMD4, ARMS1, FHL1, HF, HF1, HF2, HUS	ENSG00000000971	1	Cancer-related genes, Disease related genes, Plasma proteins, Predicted secreted proteins	Complement alternate pathway, Host-virus interaction, Immunity, Innate immunity		Secreted to blood	Complement factor H	110 mg/L	400 mg/L	640 mg/L
CFHR1	Q03591	Complement factor H-related protein 1 (FHR-1) (H factor-like protein 1) (H-factor-like 1) (H36)	12	4	1	330	37.6	7.39	6.5313e+06	Y	CFHL, CFHL1, CFHL1P, CFHR1P, FHR1, H36-1, H36-2, HFL1, HFL2	ENSG00000244414	1	Cancer-related genes, Plasma proteins, Predicted secreted proteins			Secreted to blood	Complement factor H-related protein 1	15 mg/L
CFHR2	P36980	Complement factor H-related protein 2 (FHR-2) (DDESK59) (H factor-like 3) (H factor-like protein 2)	51	9	4	270	30.6	6.38	1.56752e+07	Y	CFHL2, FHR2, HFL3	ENSG00000080910	1	Plasma proteins, Predicted secreted proteins			Secreted to blood	Complement factor H-related protein 2	5.7 mg/L
CFHR3	Q02985	Complement factor H-related protein 3 (FHR-3) (DOWN16) (H factor-like protein 3)	21	6	1	330	37.3	7.55	3.54173e+06	Y	CFHL3, DOWN16, FHR-3, FHR3, HLF4	ENSG00000116785	1	Plasma proteins, Predicted secreted proteins			Secreted to blood	Complement factor H-related protein 3	3.8 mg/L	580 µg/L	610 µg/L
CFHR5	Q9BXR6	Complement factor H-related protein 5 (FHR-5)	15	6	5	569	64.4	7.06	1.16824e+06	Y	CFHL5, FHR-5, FHR5	ENSG00000134389	1	Disease related genes, Plasma proteins, Predicted secreted proteins			Secreted to blood	Complement factor H-related protein 5	1.7 mg/L
CFI	P05156	Complement factor I (EC 3.4.21.45) (C3B/C4B inactivator) [Cleaved into: Complement factor I heavy chain; Complement factor I light chain]	46	24	24	583	65.7	7.5	2.00467e+08	Y	C3b-INA, FI, IF, KAF	ENSG00000205403	4	Disease related genes, Enzymes, Plasma proteins, Potential drug targets, Predicted secreted proteins	Complement pathway, Host-virus interaction, Immunity, Innate immunity	Hydrolase, Protease, Serine protease	Secreted to blood	Complement factor I	11 mg/L
CFP	P27918	Properdin (Complement factor P)	35	13	13	469	51.2	7.9	2.37286e+07	Y	PFC	ENSG00000126759	X	Disease related genes, Plasma proteins, Predicted intracellular proteins, Predicted secreted proteins	Complement alternate pathway, Immunity, Innate immunity		Secreted to blood	Properdin	8.5 mg/L
CLU	P10909	Clusterin (Aging-associated gene 4 protein) (Apolipoprotein J) (Apo-J) (Complement cytolysis inhibitor) (CLI) (Complement-associated protein SP-40,40) (Ku70-binding protein 1) (NA1/NA2) (Sulfated glycoprotein 2) (SGP-2) (Testosterone-repressed prostate message 2) (TRPM-2) [Cleaved into: Clusterin beta chain (ApoJalpha) (Complement cytolysis inhibitor a chain); Clusterin alpha chain (ApoJbeta) (Co…	33	16	16	449	52.5	6.27	9.49797e+07	Y	APOJ, CLI, CLU1, CLU2, KUB1, SGP-2, SP-40, TRPM-2	ENSG00000120885	8	Cancer-related genes, Candidate cardiovascular disease genes, Plasma proteins, Predicted intracellular proteins, Predicted secreted proteins	Apoptosis, Complement pathway, Immunity, Innate immunity	Chaperone	Secreted to blood	Clusterin	36 mg/L	170 mg/L	270 mg/L
COLEC11	Q9BWP8	Collectin-11 (Collectin kidney protein 1) (CL-K1)	10	2	2	271	28.6	5.41	1.2555e+06	Y	CL-K1, MGC3279	ENSG00000118004	2	Disease related genes, Plasma proteins, Predicted intracellular proteins, Predicted secreted proteins	Immunity, Innate immunity	Developmental protein	Secreted to blood	Collectin-11	30 µg/L
CP	P00450	Ceruloplasmin (EC 1.16.3.1) (Ferroxidase)	51	37	4	1065	122.1	5.72	5.58092e+07	Y		ENSG00000047457	3	Cancer-related genes, Candidate cardiovascular disease genes, Disease related genes, Enzymes, Plasma proteins, Potential drug targets, Predicted intracellular proteins, Predicted secreted proteins	Copper transport, Ion transport, Transport	Oxidoreductase	Secreted to blood	Ceruloplasmin	830 mg/L	160 mg/L	160 mg/L
CPB2	Q96IY4	Carboxypeptidase B2 (EC 3.4.17.20) (Carboxypeptidase U) (CPU) (Plasma carboxypeptidase B) (pCPB) (Thrombin-activable fibrinolysis inhibitor) (TAFI)	41	13	13	423	48.4	7.71	9.92981e+06	Y	CPU, PCPB, TAFI	ENSG00000080618	13	Enzymes, FDA approved drug targets, Plasma proteins, Predicted secreted proteins	Blood coagulation, Fibrinolysis, Hemostasis	Carboxypeptidase, Hydrolase, Metalloprotease, Protease	Secreted to blood	Carboxypeptidase B2	14 mg/L
CPN1	P15169	Carboxypeptidase N catalytic chain (CPN) (EC 3.4.17.3) (Anaphylatoxin inactivator) (Arginine carboxypeptidase) (Carboxypeptidase N polypeptide 1) (Carboxypeptidase N small subunit) (Kininase-1) (Lysine carboxypeptidase) (Plasma carboxypeptidase B) (Serum carboxypeptidase N) (SCPN)	13	3	3	458	52.3	7.34	1.16636e+06	Y		ENSG00000120054	10	Disease related genes, Enzymes, Plasma proteins, Potential drug targets, Predicted intracellular proteins, Predicted secreted proteins		Carboxypeptidase, Hydrolase, Metalloprotease, Protease	Secreted to blood	Carboxypeptidase N catalytic chain	22 mg/L
CPN2	P22792	Carboxypeptidase N subunit 2 (Carboxypeptidase N 83 kDa chain) (Carboxypeptidase N large subunit) (Carboxypeptidase N polypeptide 2) (Carboxypeptidase N regulatory subunit)	28	11	11	545	60.5	5.99	5.47659e+07	Y	ACBP	ENSG00000178772	3	Plasma proteins, Predicted secreted proteins			Secreted to blood	Carboxypeptidase N subunit 2	42 mg/L
CRP	P02741	C-reactive protein [Cleaved into: C-reactive protein(1-205)]	18	5	5	224	25	5.63	2.39189e+06	Y	PTX1	ENSG00000132693	1	Cancer-related genes, Candidate cardiovascular disease genes, Plasma proteins, Predicted intracellular proteins, Predicted secreted proteins	Acute phase		Secreted to blood	C-reactive protein	5.4 mg/L	2.9 mg/L	5.2 mg/L
CRTAC1	Q9NQ79	Cartilage acidic protein 1 (68 kDa chondrocyte-expressed protein) (CEP-68) (ASPIC)	13	7	7	661	71.4	5.12	1.31983e+06	Y	ASPIC1, CEP-68, FLJ10320	ENSG00000095713	10	Plasma proteins, Predicted intracellular proteins, Predicted secreted proteins			Secreted to extracellular matrix	Cartilage acidic protein 1	360 µg/L
DCD	P81605	Dermcidin (EC 3.4.-.-) (Preproteolysin) [Cleaved into: Survival-promoting peptide; DCD-1]	20	2	2	110	11.3	6.54	700672	Y	AIDD, DCD-1, DSEP, HCAP, PIF	ENSG00000161634	12	Plasma proteins, Predicted secreted proteins, Transporters		Antibiotic, Antimicrobial, Fungicide, Hydrolase, Protease	Secreted in other tissues	Dermcidin	370 µg/L
ECM1	Q16610	Extracellular matrix protein 1 (Secretory component p85)	39	16	16	540	60.6	6.71	8.0806e+06	Y		ENSG00000143369	1	Disease related genes, Plasma proteins, Predicted secreted proteins	Angiogenesis, Biomineralization, Mineral balance, Osteogenesis		Secreted to extracellular matrix	Extracellular matrix protein 1	12 mg/L
EFEMP1	Q12805	EGF-containing fibulin-like extracellular matrix protein 1 (Extracellular protein S1-5) (Fibrillin-like protein) (Fibulin-3) (FIBL-3)	37	12	12	493	54.6	5.07	5.93836e+06	Y	DHRD, FBLN3, FBNL, MTLV, S1-5	ENSG00000115380	2	Disease related genes, Plasma proteins, Predicted intracellular proteins, Predicted secreted proteins		Growth factor	Secreted to extracellular matrix	EGF-containing fibulin-like extracellular matrix protein 1	1.8 mg/L
F11	P03951	Coagulation factor XI (FXI) (EC 3.4.21.27) (Plasma thromboplastin antecedent) (PTA) [Cleaved into: Coagulation factor XIa heavy chain; Coagulation factor XIa light chain]	67	30	30	625	70.1	8.1	3.59315e+07	Y	FXI	ENSG00000088926	4	Candidate cardiovascular disease genes, Disease related genes, Enzymes, FDA approved drug targets, Plasma proteins, Predicted intracellular proteins, Predicted secreted proteins	Blood coagulation, Hemostasis	Heparin-binding, Hydrolase, Protease, Serine protease	Secreted to blood	Coagulation factor XI	4.4 mg/L
F12	P00748	Coagulation factor XII (EC 3.4.21.38) (Hageman factor) (HAF) [Cleaved into: Coagulation factor XIIa heavy chain; Beta-factor XIIa part 1; Coagulation factor XIIa light chain (Beta-factor XIIa part 2)]	17	5	5	615	67.7	7.74	1.2885e+07	Y		ENSG00000131187	5	Candidate cardiovascular disease genes, Disease related genes, Enzymes, FDA approved drug targets, Plasma proteins, Predicted secreted proteins	Blood coagulation, Fibrinolysis, Hemostasis	Hydrolase, Protease, Serine protease	Secreted to blood	Coagulation factor XII	6.6 mg/L	1.0 µg/L	1.0 µg/L
F13A1	P00488	Coagulation factor XIII A chain (Coagulation factor XIIIa) (EC 2.3.2.13) (Protein-glutamine gamma-glutamyltransferase A chain) (Transglutaminase A chain)	67	36	36	732	83.2	6.09	2.18364e+08	Y	F13A	ENSG00000124491	6	Cancer-related genes, Candidate cardiovascular disease genes, Disease related genes, Enzymes, FDA approved drug targets, Plasma proteins, Predicted intracellular proteins, Predicted secreted proteins	Blood coagulation, Hemostasis	Acyltransferase, Transferase	Secreted to blood	Coagulation factor XIII A chain	1.4 mg/L
F13B	P05160	Coagulation factor XIII B chain (Fibrin-stabilizing factor B subunit) (Protein-glutamine gamma-glutamyltransferase B chain) (Transglutaminase B chain)	66	35	35	661	75.5	6.39	5.76836e+08	Y	FXIIIB	ENSG00000143278	1	Cancer-related genes, Candidate cardiovascular disease genes, Disease related genes, Plasma proteins, Predicted secreted proteins	Blood coagulation, Hemostasis		Secreted to blood	Coagulation factor XIII B chain	3.4 mg/L
F2	P00734	Prothrombin (EC 3.4.21.5) (Coagulation factor II) [Cleaved into: Activation peptide fragment 1; Activation peptide fragment 2; Thrombin light chain; Thrombin heavy chain]	52	25	25	622	70	5.9	3.60967e+07	Y		ENSG00000180210	11	Cancer-related genes, Candidate cardiovascular disease genes, Disease related genes, Enzymes, FDA approved drug targets, Plasma proteins, Predicted intracellular proteins, Predicted secreted proteins	Acute phase, Blood coagulation, Hemostasis	Hydrolase, Protease, Serine protease	Secreted to blood	Prothrombin	43 mg/L	110 mg/L	110 mg/L
F9	P00740	Coagulation factor IX (EC 3.4.21.22) (Christmas factor) (Plasma thromboplastin component) (PTC) [Cleaved into: Coagulation factor IXa light chain; Coagulation factor IXa heavy chain]	40	13	13	461	51.7	5.47	3.92208e+06	Y	FIX	ENSG00000101981	X	Candidate cardiovascular disease genes, Disease related genes, Enzymes, FDA approved drug targets, Plasma proteins, Predicted secreted proteins	Blood coagulation, Hemostasis	Hydrolase, Protease, Serine protease	Secreted to blood	Coagulation factor IX	11 mg/L
FBLN1	P23142	Fibulin-1 (FIBL-1)	49	23	8	703	77.2	5.22	8.62808e+07	Y	FBLN	ENSG00000077942	22	Disease related genes, Plasma proteins, Predicted intracellular proteins, Predicted secreted proteins	Host-virus interaction		Secreted to extracellular matrix	Fibulin-1	34 mg/L
FCN3	O75636	Ficolin-3 (Collagen/fibrinogen domain-containing lectin 3 p35) (Collagen/fibrinogen domain-containing protein 3) (Hakata antigen)	40	8	8	299	32.9	6.67	7.0103e+06	Y	FCNH, HAKA1	ENSG00000142748	1	Disease related genes, Plasma proteins, Predicted secreted proteins	Complement activation lectin pathway, Immunity, Innate immunity		Secreted to blood	Ficolin-3	33 mg/L	23 mg/L	33 mg/L
FGA	P02671	Fibrinogen alpha chain [Cleaved into: Fibrinopeptide A; Fibrinogen alpha chain]	57	52	52	866	94.9	6.01	1.05776e+10	Y		ENSG00000171560	4	Cancer-related genes, Candidate cardiovascular disease genes, Disease related genes, FDA approved drug targets, Plasma proteins, Predicted secreted proteins	Adaptive immunity, Blood coagulation, Hemostasis, Immunity, Innate immunity		Secreted to blood	Fibrinogen alpha chain	170 mg/L	410 µg/L	410 µg/L
FGB	P02675	Fibrinogen beta chain [Cleaved into: Fibrinopeptide B; Fibrinogen beta chain]	84	50	50	491	55.9	8.27	2.70913e+10	Y		ENSG00000171564	4	Cancer-related genes, Candidate cardiovascular disease genes, Disease related genes, FDA approved drug targets, Plasma proteins, Predicted intracellular proteins, Predicted secreted proteins	Adaptive immunity, Blood coagulation, Hemostasis, Immunity, Innate immunity		Secreted to blood	Fibrinogen beta chain	120 mg/L
FGG	P02679	Fibrinogen gamma chain	85	42	27	453	51.5	5.62	2.15454e+10	Y		ENSG00000171557	4	Cancer-related genes, Candidate cardiovascular disease genes, Disease related genes, Plasma proteins, Predicted intracellular proteins, Predicted secreted proteins	Blood coagulation, Hemostasis		Secreted to blood	Fibrinogen gamma chain	68 mg/L	270 mg/L	300 mg/L
FGL1	Q08830	Fibrinogen-like protein 1 (HP-041) (Hepassocin) (HPS) (Hepatocyte-derived fibrinogen-related protein 1) (HFREP-1) (Liver fibrinogen-related protein 1) (LFIRE-1)	8	3	3	312	36.4	5.87	826024	Y	HFREP-1	ENSG00000104760	8	Plasma proteins, Predicted secreted proteins	Adaptive immunity, Immunity		Secreted to blood	Fibrinogen-like protein 1	1.8 µg/L
FLNA	P21333	Filamin-A (FLN-A) (Actin-binding protein 280) (ABP-280) (Alpha-filamin) (Endothelial actin-binding protein) (Filamin-1) (Non-muscle filamin)	5	10	10	2647	280.6	6.06	1.04155e+06	Y	ABP-280, FLN, FLN1, OPD1, OPD2	ENSG00000196924	X	Disease related genes, Plasma proteins, Potential drug targets, Predicted intracellular proteins, Transporters	Cilium biogenesis/degradation	Actin-binding		Filamin-A	2.9 mg/L
FN1	P02751	Fibronectin (FN) (Cold-insoluble globulin) (CIG) [Cleaved into: Anastellin; Ugl-Y1; Ugl-Y2; Ugl-Y3]	59	93	93	2477	272.2	5.5	2.64312e+09	Y	CIG, FINC, GFND2, LETS, MSF	ENSG00000115414	2	Cancer-related genes, Candidate cardiovascular disease genes, Disease related genes, FDA approved drug targets, Plasma proteins, Predicted intracellular proteins, Predicted secreted proteins	Acute phase, Angiogenesis, Cell adhesion, Cell shape	Heparin-binding	Secreted to blood	Fibronectin	47 mg/L
GPX3	P22352	Glutathione peroxidase 3 (GPx-3) (GSHPx-3) (EC 1.11.1.9) (Extracellular glutathione peroxidase) (Plasma glutathione peroxidase) (GPx-P) (GSHPx-P)	15	3	3	226	25.5	8.13	1.1935e+06	Y		ENSG00000211445	5	Enzymes, Plasma proteins, Predicted intracellular proteins, Predicted secreted proteins		Oxidoreductase, Peroxidase	Secreted to blood	Glutathione peroxidase 3	10 mg/L	5.1 mg/L	13 mg/L
GSN	P06396	Gelsolin	41	24	24	782	85.6	6.28	3.07985e+07	Y	DKFZp313L0718	ENSG00000148180	9	Cancer-related genes, Disease related genes, Plasma proteins, Predicted intracellular proteins, Predicted secreted proteins	Cilium biogenesis/degradation	Actin capping, Actin-binding	Secreted to blood	Gelsolin	510 mg/L	110 mg/L	130 mg/L
HBA1/2	P69905	Hemoglobin subunit alpha (Alpha-globin) (Hemoglobin alpha chain)	63	7	7	142	15.2	8.68	8.98658e+06	Y	HBA-T3	ENSG00000206172	16	Disease related genes, FDA approved drug targets, Plasma proteins, Predicted intracellular proteins, Transporters	Oxygen transport, Transport			Hemoglobin subunit alpha	17 mg/L
HBB	P68871	Hemoglobin subunit beta (Beta-globin) (Hemoglobin beta chain) [Cleaved into: LVV-hemorphin-7; Spinorphin]	84	11	11	147	16	7.28	1.79183e+07	Y	beta-globin, CD113t-C	ENSG00000244734	11	Disease related genes, FDA approved drug targets, Plasma proteins, Predicted intracellular proteins, Transporters	Oxygen transport, Transport	Hypotensive agent, Vasoactive		Hemoglobin subunit beta	15 mg/L
HP	P00738	Haptoglobin (Zonulin) [Cleaved into: Haptoglobin alpha chain; Haptoglobin beta chain]	65	27	13	406	45.2	6.58	3.76331e+08	Y		ENSG00000257017	16	Cancer-related genes, Disease related genes, Enzymes, Plasma proteins, Potential drug targets, Predicted intracellular proteins, Predicted secreted proteins	Acute phase, Immunity	Antibiotic, Antimicrobial, Antioxidant, Serine protease homolog	Secreted to blood	Haptoglobin	140 mg/L	1000 mg/L	2.4 g/L
HPR	P00739	Haptoglobin-related protein	76	24	10	348	39	7.09	2.2578e+07	Y		ENSG00000261701	16	Enzymes, Plasma proteins, Predicted intracellular proteins, Predicted secreted proteins		Serine protease homolog	Secreted to blood	Haptoglobin-related protein	77 mg/L	49 mg/L	49 mg/L
HPX	P02790	Hemopexin (Beta-1B-glycoprotein)	60	21	21	462	51.6	7.02	1.25234e+08	Y		ENSG00000110169	11	Candidate cardiovascular disease genes, Plasma proteins, Predicted secreted proteins	Host-virus interaction, Transport		Secreted to blood	Hemopexin	230 mg/L	430 mg/L	750 mg/L
HRG	P04196	Histidine-rich glycoprotein (Histidine-proline-rich glycoprotein) (HPRG)	59	25	25	525	59.5	7.5	1.20584e+09	Y	HPRG, HRGP	ENSG00000113905	3	Disease related genes, Plasma proteins, Predicted secreted proteins	Angiogenesis, Blood coagulation, Chemotaxis, Fibrinolysis, Hemostasis	Heparin-binding	Secreted to blood	Histidine-rich glycoprotein	30 mg/L	120 mg/L	130 mg/L
HRNR	Q86YZ3	Hornerin	4	2	2	2850	282.2	10.04	702534	Y	FLG3, S100A16, S100a18	ENSG00000197915	1	Plasma proteins, Predicted intracellular proteins	Keratinization	Developmental protein		Hornerin	210 µg/L
HSPA5	P11021	Endoplasmic reticulum chaperone BiP (EC 3.6.4.10) (78 kDa glucose-regulated protein) (GRP-78) (Binding-immunoglobulin protein) (BiP) (Heat shock protein 70 family protein 5) (HSP70 family protein 5) (Heat shock protein family A member 5) (Immunoglobulin heavy chain-binding protein)	16	8	8	654	72.3	5.16	449730	Y	BiP, GRP78	ENSG00000044574	9	Disease related genes, Enzymes, Plasma proteins, Potential drug targets, Predicted intracellular proteins, Transporters		Chaperone, Hydrolase	Intracellular and membrane	78 kDa glucose-regulated protein	1.0 mg/L
IGFALS	P35858	Insulin-like growth factor-binding protein complex acid labile subunit (ALS)	31	13	13	605	66	6.79	4.49641e+06	Y	ALS	ENSG00000099769	16	Disease related genes, Plasma proteins, Predicted intracellular proteins, Predicted membrane proteins, Predicted secreted proteins	Cell adhesion		Secreted to blood	Insulin-like growth factor-binding protein complex acid labile subunit	44 mg/L	15 mg/L	16 mg/L
IGFBP2	P18065	Insulin like growth factor binding protein 2	20	5	5	325	34.8	7.5	3.37901e+06	Y	IBP2	ENSG00000115457	2	Cancer-related genes, Plasma proteins, Predicted intracellular proteins, Predicted secreted proteins	Growth regulation	Growth factor binding	Secreted to blood	Insulin-like growth factor-binding protein 2	1.0 mg/L	300 µg/L	620 µg/L
IGHA1	P01876	Immunoglobulin heavy constant alpha 1 (Ig alpha-1 chain C region) (Ig alpha-1 chain C region BUR) (Ig alpha-1 chain C region TRO)	71	14	6	353	37.6	6.51	5.92471e+08	N								Immunoglobulin heavy constant alpha 1
IGHD	P01880	Immunoglobulin heavy constant delta (Ig delta chain C region) (Ig delta chain C region NIG-65) (Ig delta chain C region WAH)	26	7	7	384	42.3	8.12	3.10812e+06	N								Immunoglobulin heavy constant delta
IGHG1	P01857	Immunoglobulin heavy constant gamma 1 (Ig gamma-1 chain C region) (Ig gamma-1 chain C region EU) (Ig gamma-1 chain C region KOL) (Ig gamma-1 chain C region NIE)	67	20	11	330	36.1	8.19	3.25023e+09	Y								Immunoglobulin heavy constant gamma 1
IGHM	P01871	Immunoglobulin heavy constant mu (Ig mu chain C region) (Ig mu chain C region BOT) (Ig mu chain C region GAL) (Ig mu chain C region OU)	64	22	22	453	49.4	6.77	1.30984e+09	Y								Immunoglobulin heavy constant mu
IGHV1-18	A0A0C4DH31	Immunoglobulin heavy variable 1-18	24	2	1	117	12.8	8.84	1.87499e+06	N								Immunoglobulin heavy variable 1-18
IGHV1-46	P01743	Immunoglobulin heavy variable 1-46 (Ig heavy chain V-I region DOT) (Ig heavy chain V-I region HG3) (Ig heavy chain V-I region Mot)	22	2	1	117	12.9	8.92	593868	N								Immunoglobulin heavy variable 1-46
IGHV1-69	P01742	Immunoglobulin heavy variable 1-69 (Ig heavy chain V-I region EU) (Ig heavy chain V-I region SIE) (Ig heavy chain V-I region WOL)	15	2	1	117	12.7	9.17	5.47379e+06	N								Immunoglobulin heavy variable 1-69
IGHV2-5	P01817	Immunoglobulin heavy variable 2-5 (Ig heavy chain V-II region HE) (Ig heavy chain V-II region MCE)	61	3	3	119	13.2	8.29	617687	N								Immunoglobulin heavy variable 2-5
IGHV3-15	A0A0B4J1V0	Immunoglobulin heavy variable 3-15	27	2	2	119	12.9	8.62	1.80396e+06	N								Immunoglobulin heavy variable 3-15
IGHV3-49	A0A0A0MS15	Immunoglobulin heavy variable 3-49	44	4	4	119	13	8.62	3.86968e+06	N								Immunoglobulin heavy variable 3-49
IGHV3-53	P01767	Immunoglobulin heavy variable 3-53 (Ig heavy chain V-III region BUT)	37	3	1	116	12.8	8.28	1.76743e+06	N								Immunoglobulin heavy variable 3-53
IGHV3-7	P01780	Immunoglobulin heavy variable 3-7 (Ig heavy chain V-III region GAL) (Ig heavy chain V-III region GAR) (Ig heavy chain V-III region JON)	32	4	2	117	12.9	6.57	3.4095e+07	N								Immunoglobulin heavy variable 3-7
IGHV3-74	A0A0B4J1X5	Immunoglobulin heavy variable 3-74	32	3	1	117	12.8	8.66	1.05332e+06	N								Immunoglobulin heavy variable 3-74
IGHV4-28	A0A0C4DH34	Immunoglobulin heavy variable 4-28	21	2	2	117	13.1	9.29	4.11451e+06	N								Immunoglobulin heavy variable 4-28
IGHV5-51	A0A0C4DH38	Immunoglobulin heavy variable 5-51	47	4	4	117	12.7	8.27	7.89968e+06	N								Immunoglobulin heavy variable 5-51
IGKC	P01834	Immunoglobulin kappa constant (Ig kappa chain C region) (Ig kappa chain C region AG) (Ig kappa chain C region CUM) (Ig kappa chain C region EU) (Ig kappa chain C region OU) (Ig kappa chain C region ROY) (Ig kappa chain C region TI)	80	7	7	107	11.8	6.52	7.51938e+08	N								Immunoglobulin kappa constant
IGKV1-27	A0A075B6S5	Immunoglobulin kappa variable 1-27	29	2	1	117	12.7	8.29	2.4316e+06	N								Immunoglobulin kappa variable 1-27
IGKV1-5	P01602	Immunoglobulin kappa variable 1-5 (Ig kappa chain V-I region CAR) (Ig kappa chain V-I region EU) (Ig kappa chain V-I region HK102) (Ig kappa chain V-I region Kue)	25	2	2	117	12.8	8.28	8.54132e+06	N								Immunoglobulin kappa variable 1-5
IGKV1-6	A0A0C4DH72	Immunoglobulin kappa variable 1-6	24	2	1	117	12.7	8.29	2.78327e+06	N								Immunoglobulin kappa variable 1-6
IGKV3-11	P04433	Immunoglobulin kappa variable 3-11 (Ig kappa chain V-III region VG)	52	3	3	115	12.6	4.96	1.19467e+07	N								Immunoglobulin kappa variable 3-11
IGKV3-15	P01624	Immunoglobulin kappa variable 3-15 (Ig kappa chain V-III region CLL) (Ig kappa chain V-III region POM)	26	2	1	115	12.5	5.19	3.22631e+06	N								Immunoglobulin kappa variable 3-15
IGKV3-20	P01619	Immunoglobulin kappa variable 3-20 (Ig kappa chain V-III region B6) (Ig kappa chain V-III region GOL) (Ig kappa chain V-III region HAH) (Ig kappa chain V-III region HIC) (Ig kappa chain V-III region IARC/BL41) (Ig kappa chain V-III region NG9) (Ig kappa chain V-III region SIE) (Ig kappa chain V-III region Ti) (Ig kappa chain V-III region WOL)	47	4	2	116	12.5	4.96	5.46798e+07	N								Immunoglobulin kappa variable 3-20
IGKV4-1	P06312	Immunoglobulin kappa variable 4-1 (Ig kappa chain V-IV region B17) (Ig kappa chain V-IV region JI) (Ig kappa chain V-IV region Len) (Ig kappa chain V-IV region STH)	36	4	4	121	13.4	5.25	1.9988e+07	N								Immunoglobulin kappa variable 4-1
IGLV1-40	P01703	Immunoglobulin lambda variable 1-40 (Ig lambda chain V-I region NEWM)	39	2	2	118	12.3	5.74	832013	N								Immunoglobulin lambda variable 1-40
IGLV1-47	P01700	Immunoglobulin lambda variable 1-47 (Ig lambda chain V-I region HA) (Ig lambda chain V-I region WAH)	25	2	1	117	12.3	5.91	8.56927e+06	N								Immunoglobulin lambda variable 1-47
IGLV1-51	P01701	Immunoglobulin lambda variable 1-51 (Ig lambda chain V-I region BL2) (Ig lambda chain V-I region EPS) (Ig lambda chain V-I region NEW) (Ig lambda chain V-I region NIG-64)	32	2	2	117	12.2	7.03	2.4316e+06	N								Immunoglobulin lambda variable 1-51
IGLV2-11	P01706	Immunoglobulin lambda variable 2-11 (Ig gamma lambda chain V-II region DOT) (Ig lambda chain V-II region BOH) (Ig lambda chain V-II region BUR) (Ig lambda chain V-II region NIG-58) (Ig lambda chain V-II region TRO) (Ig lambda chain V-II region WIN)	37	2	2	119	12.6	7.24	1.16313e+06	N								Immunoglobulin lambda variable 2-11
IGLV2-14	P01704	Immunoglobulin lambda variable 2-14 (Ig lambda chain V-II region NIG-84) (Ig lambda chain V-II region TOG) (Ig lambda chain V-II region VIL)	13	1	1	120	12.6	6.49	1.02501e+06	N								Immunoglobulin lambda variable 2-14
IGLV3-10	A0A075B6K4	Immunoglobulin lambda variable 3-10	28	3	2	115	12.4	4.83	2.78302e+07	N								Immunoglobulin lambda variable 3-10
IGLV3-19	P01714	Immunoglobulin lambda variable 3-19 (Ig lambda chain V-III region SH)	17	2	2	112	12	4.96	6.84437e+06	N								Immunoglobulin lambda variable 3-19
IGLV4-60	A0A075B6I1	Immunoglobulin lambda variable 4-60	8	1	1	120	13	6.25	438555	N								Immunoglobulin lambda variable 4-60
IGLV4-69	A0A075B6H9	Immunoglobulin lambda variable 4-69	8	1	1	119	12.8	6.51	1.92112e+06	N								Immunoglobulin lambda variable 4-69
IGLV6-57	P01721	Immunoglobulin lambda variable 6-57 (Ig lambda chain V-VI region AR) (Ig lambda chain V-VI region EB4) (Ig lambda chain V-VI region NIG-48) (Ig lambda chain V-VI region SUT) (Ig lambda chain V-VI region WLT)	17	1	1	117	12.6	4.78	1.25696e+06	N								Immunoglobulin lambda variable 6-57
IGLV8-61	A0A075B6I0	Immunoglobulin lambda variable 8-61	15	2	2	122	12.8	4.55	3.52598e+06	N								Immunoglobulin lambda variable 8-61
IGLV9-49	A0A0B4J1Y8	Immunoglobulin lambda variable 9-49	16	2	2	123	13	7.28	1.02392e+06	N								Immunoglobulin lambda variable 9-49
ITIH1	P19827	Inter-alpha-trypsin inhibitor heavy chain H1 (ITI heavy chain H1) (ITI-HC1) (Inter-alpha-inhibitor heavy chain 1) (Inter-alpha-trypsin inhibitor complex component III) (Serum-derived hyaluronan-associated protein) (SHAP)	33	19	19	911	101.3	6.79	1.68533e+07	Y	H1P, IATIH, ITIH	ENSG00000055957	3	Plasma proteins, Predicted intracellular proteins, Predicted secreted proteins		Protease inhibitor, Serine protease inhibitor	Secreted to blood	Inter-alpha-trypsin inhibitor heavy chain H1	31 mg/L	4.5 µg/L	4.5 µg/L
ITIH2	P19823	Inter-alpha-trypsin inhibitor heavy chain H2 (ITI heavy chain H2) (ITI-HC2) (Inter-alpha-inhibitor heavy chain 2) (Inter-alpha-trypsin inhibitor complex component II) (Serum-derived hyaluronan-associated protein) (SHAP)	38	24	24	946	106.4	6.86	1.37209e+07	Y	H2P	ENSG00000151655	10	Plasma proteins, Predicted secreted proteins		Protease inhibitor, Serine protease inhibitor	Secreted to blood	Inter-alpha-trypsin inhibitor heavy chain H2	22 mg/L
JCHAIN	P01591	Immunoglobulin J chain (Joining chain of multimeric IgA and IgM)	64	8	8	159	18.1	5.24	6.74982e+07	Y	IGCJ, IGJ, JCH	ENSG00000132465	4	Plasma proteins, Predicted secreted proteins			Secreted to blood	Immunoglobulin J chain	4.2 mg/L
KLKB1	P03952	Plasma kallikrein (EC 3.4.21.34) (Fletcher factor) (Kininogenin) (Plasma prekallikrein) (PKK) [Cleaved into: Plasma kallikrein heavy chain; Plasma kallikrein light chain]	60	34	34	638	71.3	8.22	2.82574e+08	Y	KLK3	ENSG00000164344	4	Disease related genes, Enzymes, FDA approved drug targets, Plasma proteins, Predicted intracellular proteins, Predicted secreted proteins	Blood coagulation, Fibrinolysis, Hemostasis, Inflammatory response	Hydrolase, Protease, Serine protease	Secreted to blood	Plasma kallikrein	4.9 mg/L	29 mg/L	29 mg/L
KNG1	P01042	Kininogen-1 (Alpha-2-thiol proteinase inhibitor) (Fitzgerald factor) (High molecular weight kininogen) (HMWK) (Williams-Fitzgerald-Flaujeac factor) [Cleaved into: Kininogen-1 heavy chain; T-kinin (Ile-Ser-Bradykinin); Bradykinin (Kallidin I); Lysyl-bradykinin (Kallidin II); Kininogen-1 light chain; Low molecular weight growth-promoting factor]	41	26	26	644	71.9	6.81	9.25202e+08	Y	BDK, BK, KNG	ENSG00000113889	3	Disease related genes, Plasma proteins, Predicted secreted proteins	Blood coagulation, Hemostasis, Inflammatory response	Protease inhibitor, Thiol protease inhibitor, Vasoactive, Vasodilator	Secreted to blood	Kininogen-1	64 mg/L	90 mg/L	90 mg/L
KRT1	P04264	Keratin, type II cytoskeletal 1 (67 kDa cytokeratin) (Cytokeratin-1) (CK-1) (Hair alpha protein) (Keratin-1) (K1) (Type-II keratin Kb1)	58	34	27	644	66	8.12	1.15425e+08	Y	EHK1, KRT1A	ENSG00000167768	12	Disease related genes, Plasma proteins, Predicted intracellular proteins				Keratin, type II cytoskeletal 1	65 mg/L
KRT10	P13645	Keratin, type I cytoskeletal 10 (Cytokeratin-10) (CK-10) (Keratin-10) (K10)	60	32	28	584	58.8	5.21	1.05217e+08	Y	CK10, K10, KPP	ENSG00000186395	17	Disease related genes, Plasma proteins, Predicted intracellular proteins			Intracellular and membrane	Keratin, type I cytoskeletal 10	34 mg/L
KRT14	P02533	Keratin, type I cytoskeletal 14 (Cytokeratin-14) (CK-14) (Keratin-14) (K14)	24	11	3	472	51.5	5.16	1.14267e+06	Y	EBS3, EBS4	ENSG00000186847	17	Cancer-related genes, Disease related genes, Plasma proteins, Predicted intracellular proteins				Keratin, type I cytoskeletal 14	2.2 mg/L
KRT16	P08779	Keratin, type I cytoskeletal 16 (Cytokeratin-16) (CK-16) (Keratin-16) (K16)	30	12	4	473	51.2	5.05	8.59088e+06	Y	NEPPK	ENSG00000186832	17	Disease related genes, Plasma proteins, Predicted intracellular proteins				Keratin, type I cytoskeletal 16	2.2 mg/L
KRT2	P35908	Keratin, type II cytoskeletal 2 epidermal (Cytokeratin-2e) (CK-2e) (Epithelial keratin-2e) (Keratin-2 epidermis) (Keratin-2e) (K2e) (Type-II keratin Kb2)	57	27	20	639	65.4	8	2.41914e+07	Y	KRT2A, KRTE	ENSG00000172867	12	Disease related genes, FDA approved drug targets, Plasma proteins, Predicted intracellular proteins				Keratin, type II cytoskeletal 2 epidermal	14 mg/L
KRT5	P13647	Keratin, type II cytoskeletal 5 (58 kDa cytokeratin) (Cytokeratin-5) (CK-5) (Keratin-5) (K5) (Type-II keratin Kb5)	26	16	9	590	62.3	7.74	7.47064e+06	Y	EBS2, KRT5A	ENSG00000186081	12	Disease related genes, Plasma proteins, Predicted intracellular proteins				Keratin, type II cytoskeletal 5	6.5 mg/L
KRT6B	P04259	Keratin, type II cytoskeletal 6B (Cytokeratin-6B) (CK-6B) (Keratin-6B) (K6B) (Type-II keratin Kb10)	30	17	8	564	60	8	2.62275e+06	Y	KRTL1	ENSG00000185479	12	Disease related genes, Plasma proteins, Predicted intracellular proteins
KRT9	P35527	Keratin, type I cytoskeletal 9 (Cytokeratin-9) (CK-9) (Keratin-9) (K9)	61	24	23	623	62	5.24	5.07694e+07	Y	CK-9, EPPK, K9	ENSG00000171403	17	Disease related genes, Plasma proteins, Predicted intracellular proteins				Keratin, type I cytoskeletal 9	42 mg/L
LBP	P18428	Lipopolysaccharide-binding protein (LBP)	17	6	6	481	53.4	6.7	2.7224e+06	Y	BPIFD2	ENSG00000129988	20	Plasma proteins, Predicted secreted proteins, Transporters	Immunity, Innate immunity, Lipid transport, Transport	Antibiotic, Antimicrobial	Secreted to blood	Lipopolysaccharide-binding protein	910 µg/L	25 mg/L	32 mg/L
LGALS3BP	Q08380	Galectin-3-binding protein (Basement membrane autoantigen p105) (Lectin galactoside-binding soluble 3-binding protein) (Mac-2-binding protein) (MAC2BP) (Mac-2 BP) (Tumor-associated antigen 90K)	17	6	6	585	65.3	5.27	870345	Y	90K, BTBD17B, CyCAP, gp90, M2BP, MAC-2-BP, TANGO10B	ENSG00000108679	17	Cancer-related genes, Plasma proteins, Predicted secreted proteins	Cell adhesion		Secreted to blood	Galectin-3-binding protein	11 mg/L
LPA	P08519	Apolipoprotein(a) (Apo(a)) (Lp(a)) (EC 3.4.21.-)	35	30	30	4548	501	5.88	3.46853e+07	Y	LP, Lp(a)	ENSG00000198670	6	Candidate cardiovascular disease genes, Enzymes, Plasma proteins, Predicted intracellular proteins, Predicted secreted proteins	Lipid transport, Transport	Hydrolase, Protease, Serine protease	Secreted to blood	Apolipoprotein(a)	2.9 mg/L	79 mg/L	79 mg/L
LRG1	P02750	Leucine-rich alpha-2-glycoprotein (LRG)	16	5	5	347	38.2	6.95	1.51126e+06	Y	LRG	ENSG00000171236	19	Plasma proteins, Predicted secreted proteins			Secreted to blood	Leucine-rich alpha-2-glycoprotein	74 mg/L	21 mg/L	25 mg/L
MASP1	P48740	Mannan-binding lectin serine protease 1 (EC 3.4.21.-) (Complement factor MASP-3) (Complement-activating component of Ra-reactive factor) (Mannose-binding lectin-associated serine protease 1) (MASP-1) (Mannose-binding protein-associated serine protease) (Ra-reactive factor serine protease p100) (RaRF) (Serine protease 5) [Cleaved into: Mannan-binding lectin serine protease 1 heavy chain; Mannan-bi…	17	8	7	699	79.2	5.49	1.40956e+06	Y	CRARF, MASP, PRSS5	ENSG00000127241	3	Disease related genes, Enzymes, Plasma proteins, Potential drug targets, Predicted intracellular proteins, Predicted secreted proteins	Complement activation lectin pathway, Immunity, Innate immunity	Hydrolase, Protease, Serine protease	Secreted to blood	Mannan-binding lectin serine protease 1	1.8 mg/L	8.7 mg/L	9.7 mg/L
MASP2	O00187	Mannan-binding lectin serine protease 2 (EC 3.4.21.104) (MBL-associated serine protease 2) (Mannose-binding protein-associated serine protease 2) (MASP-2) [Cleaved into: Mannan-binding lectin serine protease 2 A chain; Mannan-binding lectin serine protease 2 B chain]	8	5	5	686	75.7	5.63	1.46653e+06	Y	MASP1P1	ENSG00000009724	1	Disease related genes, Enzymes, Plasma proteins, Potential drug targets, Predicted secreted proteins	Complement pathway, Immunity, Innate immunity	Hydrolase, Protease, Serine protease	Secreted to blood	Mannan-binding lectin serine protease 2	880 µg/L	340 µg/L	490 µg/L
MBL2	P11226	Mannose-binding protein C (MBP-C) (Collectin-1) (MBP1) (Mannan-binding protein) (Mannose-binding lectin)	27	6	6	248	26.1	5.49	1.68786e+06	Y	COLEC1, MBL	ENSG00000165471	10	Plasma proteins, Predicted secreted proteins	Complement activation lectin pathway, Complement pathway, Immunity, Innate immunity		Secreted to blood	Mannose-binding protein C	1.7 mg/L	1.2 mg/L	2.3 mg/L
MST1	P26927	Hepatocyte growth factor-like protein (Macrophage stimulatory protein) (Macrophage-stimulating protein) (MSP) [Cleaved into: Hepatocyte growth factor-like protein alpha chain; Hepatocyte growth factor-like protein beta chain]	26	13	13	711	80.3	7.68	3.79225e+06	Y								Hepatocyte growth factor-like protein
ORM1	P02763	Alpha-1-acid glycoprotein 1 (AGP 1) (Orosomucoid-1) (OMD 1)	45	9	6	201	23.5	5.02	3.32229e+07	Y		ENSG00000229314	9	Cancer-related genes, Candidate cardiovascular disease genes, Plasma proteins, Predicted secreted proteins	Acute phase, Transport		Secreted to blood	Alpha-1-acid glycoprotein 1	120 mg/L	950 mg/L	1.5 g/L
ORM2	P19652	Alpha-1-acid glycoprotein 2 (AGP 2) (Orosomucoid-2) (OMD 2)	44	9	6	201	23.6	5.11	4.298e+07	Y	AGP-B, AGP-B', AGP2	ENSG00000228278	9	Plasma proteins, Predicted secreted proteins	Acute phase, Transport		Secreted to blood	Alpha-1-acid glycoprotein 2	61 mg/L	420 µg/L	1.2 mg/L
PGLYRP2	Q96PD5	N-acetylmuramoyl-L-alanine amidase (EC 3.5.1.28) (Peptidoglycan recognition protein 2) (Peptidoglycan recognition protein long) (PGRP-L)	23	8	8	576	62.2	7.55	3.37837e+06	Y	PGLYRPL, PGRP-L, PGRPL, tagL, tagL-alpha, tagl-beta, TAGL-like	ENSG00000161031	19	Enzymes, Plasma proteins, Predicted membrane proteins, Predicted secreted proteins	Immunity	Hydrolase	Secreted to blood	N-acetylmuramoyl-L-alanine amidase	160 mg/L
PIGR	P01833	Polymeric immunoglobulin receptor (PIgR) (Poly-Ig receptor) (Hepatocellular carcinoma-associated protein TB6) [Cleaved into: Secretory component]	8	4	4	764	83.2	5.74	313477	Y		ENSG00000162896	1	Cancer-related genes, Plasma proteins, Predicted membrane proteins			Intracellular and membrane	Polymeric immunoglobulin receptor	1.9 mg/L
PLG	P00747	Plasminogen (EC 3.4.21.7) [Cleaved into: Plasmin heavy chain A; Activation peptide; Angiostatin; Plasmin heavy chain A, short form; Plasmin light chain B]	80	58	55	810	90.5	7.24	3.14278e+09	Y		ENSG00000122194	6	Cancer-related genes, Candidate cardiovascular disease genes, Disease related genes, Enzymes, FDA approved drug targets, Plasma proteins, Predicted secreted proteins	Blood coagulation, Fibrinolysis, Hemostasis, Tissue remodeling	Hydrolase, Protease, Serine protease	Secreted to blood	Plasminogen	41 mg/L	140 mg/L	140 mg/L
PLTP	P55058	Phospholipid transfer protein (Lipid transfer protein II)	5	2	2	493	54.7	7.01	321367	Y	BPIFE	ENSG00000100979	20	Plasma proteins, Predicted intracellular proteins, Predicted secreted proteins, Transporters	Lipid transport, Transport		Secreted to blood	Phospholipid transfer protein	200 µg/L	9.7 mg/L	16 mg/L
PON1	P27169	Serum paraoxonase/arylesterase 1 (PON 1) (EC 3.1.1.2) (EC 3.1.1.81) (EC 3.1.8.1) (Aromatic esterase 1) (A-esterase 1) (K-45) (Serum aryldialkylphosphatase 1)	57	12	12	355	39.7	5.22	1.92342e+07	Y	ESA, PON	ENSG00000005421	7	Cancer-related genes, Candidate cardiovascular disease genes, Disease related genes, Enzymes, Plasma proteins, Potential drug targets, Predicted secreted proteins, Transporters		Hydrolase	Secreted to blood	Serum paraoxonase/arylesterase 1	24 mg/L	96 mg/L	150 mg/L
PROS1	P07225	Vitamin K-dependent protein S	50	26	26	676	75.1	5.67	1.91257e+08	Y	PROS	ENSG00000184500	3	Candidate cardiovascular disease genes, Disease related genes, FDA approved drug targets, Plasma proteins, Predicted intracellular proteins, Predicted membrane proteins, Predicted secreted proteins	Blood coagulation, Fibrinolysis, Hemostasis		Secreted to blood	Vitamin K-dependent protein S	3.4 mg/L	22 mg/L	23 mg/L
PRSS3	P35030	Trypsin-3 (EC 3.4.21.4) (Brain trypsinogen) (Mesotrypsin) (Mesotrypsinogen) (Serine protease 3) (Serine protease 4) (Trypsin III) (Trypsin IV)	4	1	1	304	32.5	7.49	1.77179e+06	Y	PRSS4, TRY3, TRY4	ENSG00000010438	9	Enzymes, Plasma proteins, Predicted intracellular proteins, Predicted secreted proteins	Digestion	Hydrolase, Protease, Serine protease	Secreted to digestive system	Trypsin-3	490 µg/L
SBSN	Q6UWP8	Suprabasin	28	7	7	590	60.5	7.01	1.91208e+06	Y	HLAR698, UNQ698	ENSG00000189001	19	Plasma proteins, Predicted intracellular proteins, Predicted secreted proteins			Secreted - unknown location	Suprabasin	62 µg/L
SELENOP	P49908	Selenoprotein P (SeP)	20	8	8	381	43.2	7.87	3.43782e+07	Y	SELP, SeP, SEPP, SEPP1	ENSG00000250722	5	Plasma proteins, Predicted membrane proteins, Predicted secreted proteins			Secreted to blood	Selenoprotein P	2.3 mg/L	2.2 mg/L	4.4 mg/L
SERPINA1	P01009	Alpha-1-antitrypsin (Alpha-1 protease inhibitor) (Alpha-1-antiproteinase) (Serpin A1) [Cleaved into: Short peptide from AAT (SPAAT)]	62	26	1	418	46.7	5.59	1.37564e+07	Y	A1A, A1AT, AAT, alpha-1-antitrypsin, alpha1AT, PI, PI1	ENSG00000197249	14	Cancer-related genes, Candidate cardiovascular disease genes, Disease related genes, Plasma proteins, Predicted intracellular proteins, Predicted secreted proteins	Acute phase, Blood coagulation, Hemostasis	Protease inhibitor, Serine protease inhibitor	Secreted to blood	Alpha-1-antitrypsin	210 mg/L	2.1 g/L	3.1 g/L
SERPINA3	P01011	Alpha-1-antichymotrypsin (ACT) (Cell growth-inhibiting gene 24/25 protein) (Serpin A3) [Cleaved into: Alpha-1-antichymotrypsin His-Pro-less]	45	15	15	423	47.6	5.52	3.80598e+07	Y	AACT, ACT	ENSG00000196136	14	Cancer-related genes, Candidate cardiovascular disease genes, Plasma proteins, Predicted intracellular proteins, Predicted secreted proteins	Acute phase	Protease inhibitor, Serine protease inhibitor	Secreted to blood	Alpha-1-antichymotrypsin	95 mg/L	700 mg/L	1.1 g/L
SERPINA4	P29622	Kallistatin (Kallikrein inhibitor) (Peptidase inhibitor 4) (PI-4) (Serpin A4)	36	13	13	427	48.5	7.75	2.99807e+06	Y	KAL, kallistatin, KLST, KST, PI4	ENSG00000100665	14	Plasma proteins, Predicted secreted proteins		Protease inhibitor, Serine protease inhibitor	Secreted to blood	Kallistatin	22 mg/L	15 mg/L	29 mg/L
SERPINA6	P08185	Corticosteroid-binding globulin (CBG) (Serpin A6) (Transcortin)	14	5	5	405	45.1	6.04	1.18249e+06	Y	CBG	ENSG00000170099	14	Disease related genes, Plasma proteins, Predicted secreted proteins	Transport		Secreted to blood	Corticosteroid-binding globulin	59 mg/L	61 mg/L	61 mg/L
SERPINC1	P01008	Antithrombin-III (ATIII) (Serpin C1)	43	15	15	464	52.6	6.71	8.64659e+06	Y	AT3, ATIII, MGC22579	ENSG00000117601	1	Candidate cardiovascular disease genes, Disease related genes, FDA approved drug targets, Plasma proteins, Predicted secreted proteins	Blood coagulation, Hemostasis	Heparin-binding, Protease inhibitor, Serine protease inhibitor	Secreted to blood	Antithrombin-III	210 mg/L
SERPIND1	P05546	Heparin cofactor 2 (Heparin cofactor II) (HC-II) (Protease inhibitor leuserpin-2) (HLS2) (Serpin D1)	36	15	15	499	57	6.9	1.17139e+07	Y	D22S673, HC-II, HC2, HCF2, HLS2	ENSG00000099937	22	Candidate cardiovascular disease genes, Disease related genes, FDA approved drug targets, Plasma proteins, Predicted secreted proteins	Blood coagulation, Chemotaxis, Hemostasis	Heparin-binding, Protease inhibitor, Serine protease inhibitor	Secreted to blood	Heparin cofactor 2	94 mg/L
SERPINF2	P08697	Alpha-2-antiplasmin (Alpha-2-AP) (Alpha-2-plasmin inhibitor) (Alpha-2-PI) (Serpin F2)	22	9	9	491	54.5	6.29	1.17912e+07	Y	A2AP, AAP, ALPHA-2-PI, API, PLI	ENSG00000167711	17	Candidate cardiovascular disease genes, Disease related genes, Plasma proteins, Predicted secreted proteins	Acute phase	Protease inhibitor, Serine protease inhibitor	Secreted to blood	Alpha-2-antiplasmin	110 mg/L	12 ng/L	12 ng/L
TF	P02787	Serotransferrin (Transferrin) (Beta-1 metal-binding globulin) (Siderophilin)	57	42	42	698	77	7.12	1.835e+08	Y	PRO1557, PRO2086	ENSG00000091513	3	Cancer-related genes, Disease related genes, Plasma proteins, Predicted intracellular proteins, Predicted secreted proteins	Ion transport, Iron transport, Transport		Secreted to blood	Serotransferrin	120 mg/L	20 g/L	31 g/L
TGFBI	Q15582	Transforming growth factor-beta-induced protein ig-h3 (Beta ig-h3) (Kerato-epithelin) (RGD-containing collagen-associated protein) (RGD-CAP)	12	5	5	683	74.6	7.71	429510	Y	BIGH3, CDB1, CDGG1, CSD1, CSD2, CSD3, LCD1	ENSG00000120708	5	Disease related genes, Plasma proteins, Predicted intracellular proteins, Predicted secreted proteins	Cell adhesion, Sensory transduction, Vision		Secreted to blood	Transforming growth factor-beta-induced protein ig-h3	1.4 mg/L
THBS1	P07996	Thrombospondin-1 (Glycoprotein G)	7	5	5	1170	129.3	4.94	1.04151e+06	Y	THBS, THBS-1, TSP, TSP-1, TSP1	ENSG00000137801	15	Cancer-related genes, Candidate cardiovascular disease genes, Plasma proteins, Predicted secreted proteins	Cell adhesion, Unfolded protein response	Heparin-binding	Secreted to extracellular matrix	Thrombospondin-1	1.6 mg/L	16 mg/L	25 mg/L
TLN1	Q9Y490	Talin-1	12	21	21	2541	269.6	6.07	3.8157e+06	Y	ILWEQ, TLN	ENSG00000137076	9	Plasma proteins, Predicted intracellular proteins	Host-virus interaction			Talin-1	3.6 mg/L
VIM	P08670	Vimentin	63	29	29	466	53.6	5.12	2.92401e+07	Y		ENSG00000026025	10	Disease related genes, Plasma proteins, Predicted intracellular proteins	Host-virus interaction			Vimentin	19 µg/L
VTN	P04004	Vitronectin (VN) (S-protein) (Serum-spreading factor) (V75) [Cleaved into: Vitronectin V65 subunit; Vitronectin V10 subunit; Somatomedin-B]	39	14	14	478	54.3	5.8	1.26715e+08	Y	VN	ENSG00000109072	17	Cancer-related genes, Candidate cardiovascular disease genes, Plasma proteins, Predicted secreted proteins	Cell adhesion	Heparin-binding	Secreted to blood	Vitronectin	32 mg/L	610 mg/L	1.4 g/L
VWF	P04275	von Willebrand factor (vWF) [Cleaved into: von Willebrand antigen 2 (von Willebrand antigen II)]	17	36	36	2813	309.1	5.48	8.44744e+06	Y	F8VWF	ENSG00000110799	12	Cancer-related genes, Candidate cardiovascular disease genes, Disease related genes, FDA approved drug targets, Plasma proteins, Predicted secreted proteins	Blood coagulation, Cell adhesion, Hemostasis		Secreted to blood	von Willebrand factor	6.4 mg/L	28 mg/L	46 mg/L

## Sheet: Fraction_III
										Plasma Proteome Database	THE HUMAN PROTEIN ATLAS (PLASMA PROTEINS)							PROTEIN ATLAS MASS SPECTROMETRY		PROTEIN ATLAS IMMUNOASSAY
Gene	Uniprot	Protein names	Coverage [%]	# Peptides	# Unique Peptides	# AAs	MW [kDa]	calc. pI	Average Abundances	presence/absence	Gene.synonym	Ensembl	Chromosome	Protein.class	Biological.process	Molecular.function	Secretome.location	Description	Concentration MS	Mean concentration	Reference
A1BG	P04217	Alpha-1B-glycoprotein (Alpha-1-B glycoprotein)	58	17	17	495	54.2	5.86	2.00196e+08	Y		ENSG00000121410	19	Plasma proteins, Predicted intracellular proteins, Predicted secreted proteins			Secreted to blood	Alpha-1B-glycoprotein	49 mg/L	200 mg/L	200 mg/L
A2M	P01023	Alpha-2-macroglobulin (Alpha-2-M) (C3 and PZP-like alpha-2-macroglobulin domain-containing protein 5)	77	103	94	1474	163.2	6.46	2.71521e+10	Y	CPAMD5, FWP007, S863-7	ENSG00000175899	12	Cancer-related genes, Candidate cardiovascular disease genes, Plasma proteins, Predicted secreted proteins		Protease inhibitor, Serine protease inhibitor	Secreted to blood	Alpha-2-macroglobulin	220 mg/L	1.6 g/L	2.9 g/L
ACTA1	P68133	Actin, alpha skeletal muscle (Alpha-actin-1) [Cleaved into: Actin, alpha skeletal muscle, intermediate form]	30	11	1	377	42	5.39	5.07695e+06	Y	ACTA, NEM3	ENSG00000143632	1	Disease related genes, Plasma proteins, Predicted intracellular proteins		Muscle protein		Actin, alpha skeletal muscle	6.1 mg/L
ACTB	P60709	Actin, cytoplasmic 1 (Beta-actin) [Cleaved into: Actin, cytoplasmic 1, N-terminally processed]	71	20	10	375	41.7	5.48	7.52934e+07	Y		ENSG00000075624	7	Disease related genes, Plasma proteins, Predicted intracellular proteins				Actin, cytoplasmic 1
ACTN1	P12814	Alpha-actinin-1 (Alpha-actinin cytoskeletal isoform) (F-actin cross-linking protein) (Non-muscle alpha-actinin-1)	3	2	2	895	103.5	5.5	388731	Y		ENSG00000072110	14	Disease related genes, FDA approved drug targets, Plasma proteins, Predicted intracellular proteins		Actin-binding		Alpha-actinin-1	780 µg/L
ADAMTS13	Q76LX8	A disintegrin and metalloproteinase with thrombospondin motifs 13 (ADAM-TS 13) (ADAM-TS13) (ADAMTS-13) (EC 3.4.24.87) (von Willebrand factor-cleaving protease) (vWF-CP) (vWF-cleaving protease)	17	19	19	1427	153.5	7.17	9.31119e+06	Y	C9orf8, DKFZp434C2322, FLJ42993, MGC118899, MGC118900, TTP, vWF-CP, VWFCP	ENSG00000160323	9	Disease related genes, Enzymes, Plasma proteins, Potential drug targets, Predicted intracellular proteins, Predicted secreted proteins	Blood coagulation, Hemostasis	Hydrolase, Metalloprotease, Protease	Secreted to blood	A disintegrin and metalloproteinase with thrombospondin motifs 13	38 µg/L	1.3 mg/L	1.3 mg/L
ADIPOQ	Q15848	Adiponectin (30 kDa adipocyte complement-related protein) (Adipocyte complement-related 30 kDa protein) (ACRP30) (Adipocyte, C1q and collagen domain-containing protein) (Adipose most abundant gene transcript 1 protein) (apM-1) (Gelatin-binding protein)	12	2	2	244	26.4	5.74	10974426	Y	ACDC, ACRP30, adiponectin, AdipoQ, apM1, GBP28	ENSG00000181092	3	Candidate cardiovascular disease genes, Disease related genes, Plasma proteins, Potential drug targets, Predicted secreted proteins, Transporters		Hormone	Secreted to blood	Adiponectin	1.0 mg/L	8.4 mg/L	15 mg/L
AFM	P43652	Afamin (Alpha-albumin) (Alpha-Alb)	28	16	16	599	69	5.9	1.38494e+07	Y	ALB2, ALBA	ENSG00000079557	4	Plasma proteins, Predicted secreted proteins	Protein transport, Transport		Secreted to blood	Afamin	5.0 mg/L	55 mg/L	62 mg/L
AGT	P01019	Angiotensinogen (Serpin A8) [Cleaved into: Angiotensin-1 (Angiotensin 1-10) (Angiotensin I) (Ang I); Angiotensin-2 (Angiotensin 1-8) (Angiotensin II) (Ang II); Angiotensin-3 (Angiotensin 2-8) (Angiotensin III) (Ang III) (Des-Asp[1]-angiotensin II); Angiotensin-4 (Angiotensin 3-8) (Angiotensin IV) (Ang IV); Angiotensin 1-9; Angiotensin 1-7; Angiotensin 1-5; Angiotensin 1-4]	39	14	14	485	53.1	6.32	8.00865e+07	Y	SERPINA8	ENSG00000135744	1	Candidate cardiovascular disease genes, Disease related genes, Plasma proteins, Predicted secreted proteins		Vasoactive, Vasoconstrictor	Secreted to blood	Angiotensinogen	110 mg/L	5.9 µg/L	7.9 µg/L
AHSG	P02765	Alpha-2-HS-glycoprotein (Alpha-2-Z-globulin) (Ba-alpha-2-glycoprotein) (Fetuin-A) [Cleaved into: Alpha-2-HS-glycoprotein chain A; Alpha-2-HS-glycoprotein chain B]	45	13	13	367	39.3	5.72	3.36345e+08	Y	A2HS, FETUA, HSGA	ENSG00000145192	3	Cancer-related genes, Plasma proteins, Predicted secreted proteins	Mineral balance		Secreted to blood	Alpha-2-HS-glycoprotein	140 mg/L	860 mg/L	1.3 g/L
ALB	P02768	Albumin	81	58	52	609	69.3	6.28	1.08052e+10	Y		ENSG00000163631	4	Cancer-related genes, Candidate cardiovascular disease genes, Disease related genes, Plasma proteins, Predicted intracellular proteins, Predicted secreted proteins			Secreted to blood	Serum albumin		40 g/L	40 g/L
AMBP	P02760	Protein AMBP [Cleaved into: Alpha-1-microglobulin (Protein HC) (Alpha-1 microglycoprotein) (Complex-forming glycoprotein heterogeneous in charge); Inter-alpha-trypsin inhibitor light chain (ITI-LC) (Bikunin) (EDC1) (HI-30) (Uronic-acid-rich protein); Trypstatin]	49	18	18	352	39	6.25	3.08272e+08	Y	EDC1, HCP, HI30, IATIL, ITI, ITIL, ITILC, UTI	ENSG00000106927	9	Plasma proteins, Predicted intracellular proteins, Predicted secreted proteins	Host-virus interaction	Protease inhibitor, Serine protease inhibitor	Secreted to blood	Protein AMBP	71 mg/L
AMY1A	P04745		7	1	1	226	25.6	7.31	4.88594e+06	N								Alpha-amylase 1	68 µg/L
ANG	P03950	Angiogenin (EC 3.1.27.-) (Ribonuclease 5) (RNase 5)	6	1	1	147	16.5	9.64	469959	Y	RAA1, RNASE5	ENSG00000214274	14	Cancer-related genes, Disease related genes, Plasma proteins, Predicted secreted proteins	Angiogenesis, Differentiation, Stress response	Developmental protein, DNA-binding, Endonuclease, Hydrolase, Nuclease, Protein synthesis inhibitor	Secreted to blood	Angiogenin	230 µg/L	310 µg/L	450 µg/L
ANGPTL3	Q9Y5C1	Angiopoietin-related protein 3 (Angiopoietin-5) (ANG-5) (Angiopoietin-like protein 3) [Cleaved into: ANGPTL3(17-221); ANGPTL3(17-224)]	5	2	2	460	53.6	6.7	307383	Y	ANGPT5	ENSG00000132855	1	Disease related genes, Plasma proteins, Predicted secreted proteins	Angiogenesis, Cell adhesion, Lipid metabolism	Heparin-binding	Secreted to blood	Angiopoietin-related protein 3	45 µg/L	220 µg/L	220 µg/L
APCS	P02743	Serum amyloid P-component (SAP) (9.5S alpha-1-glycoprotein) [Cleaved into: Serum amyloid P-component(1-203)]	33	8	8	223	25.4	6.54	7.64118e+07	Y	MGC88159, PTX2, SAP	ENSG00000132703	1	Disease related genes, Plasma proteins, Potential drug targets, Predicted secreted proteins, Transporters			Secreted to blood	Serum amyloid P-component	76 mg/L	28 mg/L	28 mg/L
APOA1	P02647	Apolipoprotein A-I (Apo-AI) (ApoA-I) (Apolipoprotein A1) [Cleaved into: Proapolipoprotein A-I (ProapoA-I); Truncated apolipoprotein A-I (Apolipoprotein A-I(1-242))]	82	40	40	267	30.8	5.76	6.96715e+09	Y		ENSG00000118137	11	Cancer-related genes, Candidate cardiovascular disease genes, Disease related genes, Plasma proteins, Predicted intracellular proteins, Predicted secreted proteins	Cholesterol metabolism, Lipid metabolism, Lipid transport, Steroid metabolism, Sterol metabolism, Transport		Secreted to blood	Apolipoprotein A-I	220 mg/L	1.5 g/L	3.0 g/L
APOA2	P02652	Apolipoprotein A-II (Apo-AII) (ApoA-II) (Apolipoprotein A2) [Cleaved into: Proapolipoprotein A-II (ProapoA-II); Truncated apolipoprotein A-II (Apolipoprotein A-II(1-76))]	52	9	9	133	14.9	8.27	1.91844e+08	Y		ENSG00000158874	1	Cancer-related genes, Candidate cardiovascular disease genes, Plasma proteins, Predicted intracellular proteins, Predicted secreted proteins	Host-virus interaction, Lipid transport, Transport		Secreted to blood	Apolipoprotein A-II	210 mg/L	110 mg/L	300 mg/L
APOA4	P06727	Apolipoprotein A-IV (Apo-AIV) (ApoA-IV) (Apolipoprotein A4)	78	42	42	396	45.3	5.38	1.13452e+09	Y		ENSG00000110244	11	Candidate cardiovascular disease genes, Plasma proteins, Predicted secreted proteins	Lipid transport, Transport		Secreted to blood	Apolipoprotein A-IV	140 mg/L	61 mg/L	150 mg/L
APOB	P04114	Apolipoprotein B-100 (Apo B-100) [Cleaved into: Apolipoprotein B-48 (Apo B-48)]	78	372	372	4563	515.3	7.05	1.85187e+10	Y		ENSG00000084674	2	Candidate cardiovascular disease genes, Disease related genes, Plasma proteins, Predicted secreted proteins	Cholesterol metabolism, Lipid metabolism, Lipid transport, Steroid metabolism, Sterol metabolism, Transport	Heparin-binding	Secreted to blood	Apolipoprotein B-100	89 mg/L	1.5 g/L	1.9 g/L
APOC1	P02654	Apolipoprotein C-I (Apo-CI) (ApoC-I) (Apolipoprotein C1) [Cleaved into: Truncated apolipoprotein C-I]	37	6	6	83	9.3	8.47	7.79678e+07	Y		ENSG00000130208	19	Cancer-related genes, Candidate cardiovascular disease genes, Plasma proteins, Predicted secreted proteins	Lipid transport, Transport		Secreted to blood	Apolipoprotein C-I	26 mg/L	20 mg/L	60 mg/L
APOC3	P02656	Apolipoprotein C-III (Apo-CIII) (ApoC-III) (Apolipoprotein C3)	59	8	8	99	10.8	5.41	2.59119e+08	Y		ENSG00000110245	11	Cancer-related genes, Candidate cardiovascular disease genes, Disease related genes, Plasma proteins, Predicted secreted proteins	Lipid degradation, Lipid metabolism, Lipid transport, Transport		Secreted to blood	Apolipoprotein C-III	97 mg/L	110 mg/L	130 mg/L
APOC4	P55056	Apolipoprotein C-IV (Apo-CIV) (ApoC-IV) (Apolipoprotein C4)	39	6	4	127	14.5	8.92	8.25308e+06	Y		ENSG00000267467	19	Plasma proteins, Predicted secreted proteins	Lipid transport, Transport		Secreted to blood	Apolipoprotein C-IV	1.5 mg/L	1.0 mg/L	1.0 mg/L
APOD	P05090	Apolipoprotein D (Apo-D) (ApoD)	33	10	10	215	24.1	5.6	1.80547e+08	Y		ENSG00000189058	3	Cancer-related genes, Candidate cardiovascular disease genes, Plasma proteins, Predicted secreted proteins	Transport		Secreted to blood	Apolipoprotein D	220 mg/L	99 mg/L	150 mg/L
APOE	P02649	Apolipoprotein E (Apo-E)	77	28	28	317	36.1	5.73	9.94929e+08	Y	AD2	ENSG00000130203	19	Cancer-related genes, Candidate cardiovascular disease genes, Disease related genes, Plasma proteins, Predicted secreted proteins	Cholesterol metabolism, Lipid metabolism, Lipid transport, Steroid metabolism, Sterol metabolism, Transport	Heparin-binding	Secreted to blood	Apolipoprotein E	63 mg/L	52 mg/L	70 mg/L
APOF	Q13790	Apolipoprotein F (Apo-F) (Lipid transfer inhibitor protein) (LTIP)	8	2	2	326	35.4	5.64	3.93731e+06	Y		ENSG00000175336	12	Plasma proteins, Predicted secreted proteins	Cholesterol metabolism, Lipid metabolism, Lipid transport, Steroid metabolism, Sterol metabolism, Transport		Secreted to blood	Apolipoprotein F	4.0 mg/L	18 mg/L	18 mg/L
APOH	P02749	Beta-2-glycoprotein 1 (APC inhibitor) (Activated protein C-binding protein) (Anticardiolipin cofactor) (Apolipoprotein H) (Apo-H) (Beta-2-glycoprotein I) (B2GPI) (Beta(2)GPI)	73	23	23	345	38.3	7.97	9.66279e+08	Y	B2G1, BG	ENSG00000091583	17	Candidate cardiovascular disease genes, Plasma proteins, Predicted intracellular proteins, Predicted secreted proteins		Heparin-binding	Secreted to blood	Beta-2-glycoprotein 1	44 mg/L	250 mg/L	290 mg/L
APOL1	O14791	Apolipoprotein L1 (Apolipoprotein L) (Apo-L) (ApoL) (Apolipoprotein L-I) (ApoL-I)	54	20	20	398	43.9	5.81	1.57434e+08	Y	APOL	ENSG00000100342	22	Candidate cardiovascular disease genes, Disease related genes, Plasma proteins, Predicted membrane proteins, Predicted secreted proteins	Cholesterol metabolism, Lipid metabolism, Lipid transport, Steroid metabolism, Sterol metabolism, Transport		Secreted to blood	Apolipoprotein L1	19 mg/L	1.6 mg/L	3.2 mg/L
APOM	O95445	Apolipoprotein M (Apo-M) (ApoM) (Protein G3a)	69	12	12	188	21.2	6.01	1.29815e+08	Y	ApoM, G3a, NG20	ENSG00000204444	6	Plasma proteins, Predicted intracellular proteins, Predicted secreted proteins	Lipid transport, Transport		Secreted to blood	Apolipoprotein M	18 mg/L	7.4 mg/L	15 mg/L
AZGP1	P25311	Zinc-alpha-2-glycoprotein (Zn-alpha-2-GP) (Zn-alpha-2-glycoprotein)	6	1	1	298	34.2	6.05	436675	Y	ZA2G, ZAG	ENSG00000160862	7	Cancer-related genes, Plasma proteins, Predicted intracellular proteins, Predicted secreted proteins			Secreted to blood	Zinc-alpha-2-glycoprotein	160 mg/L	55 mg/L	59 mg/L
B2M	P61769	Beta-2-microglobulin [Cleaved into: Beta-2-microglobulin form pI 5.3]	27	2	2	119	13.7	6.52	5.63165e+06	Y		ENSG00000166710	15	Cancer-related genes, Disease related genes, Plasma proteins, Predicted intracellular proteins	Immunity		Intracellular and membrane	Beta-2-microglobulin	3.2 mg/L	1.8 mg/L	2.0 mg/L
C1QA	P02745	Complement C1q subcomponent subunit A	29	7	7	245	26	9.11	9.99776e+07	Y		ENSG00000173372	1	Disease related genes, Plasma proteins, Predicted secreted proteins	Complement pathway, Host-virus interaction, Immunity, Innate immunity		Secreted to blood	Complement C1q subcomponent subunit A	1.1 mg/L
C1QB	P02746	Complement C1q subcomponent subunit B	44	8	8	253	26.7	8.63	1.44117e+08	Y		ENSG00000173369	1	Disease related genes, Plasma proteins, Predicted secreted proteins	Complement pathway, Immunity, Innate immunity		Secreted to blood	Complement C1q subcomponent subunit B	4.7 mg/L
C1QC	P02747	Complement C1q subcomponent subunit C	26	6	6	245	25.8	8.41	1.97739e+08	Y	C1QG	ENSG00000159189	1	Disease related genes, Plasma proteins, Predicted secreted proteins	Complement pathway, Immunity, Innate immunity		Secreted to blood	Complement C1q subcomponent subunit C	1.3 mg/L	510 µg/L	510 µg/L
C1R	P00736	Complement C1r subcomponent (EC 3.4.21.41) (Complement component 1 subcomponent r) [Cleaved into: Complement C1r subcomponent heavy chain; Complement C1r subcomponent light chain]	67	35	33	719	81.8	6.37	4.48214e+08	Y		ENSG00000159403	12	Disease related genes, Enzymes, FDA approved drug targets, Plasma proteins, Predicted intracellular proteins, Predicted secreted proteins	Complement pathway, Immunity, Innate immunity	Hydrolase, Protease, Serine protease	Secreted to blood	Complement C1r subcomponent	14 mg/L
C1RL	Q9NZP8	Complement C1r subcomponent-like protein (C1r-LP) (C1r-like protein) (EC 3.4.21.-) (C1r-like serine protease analog protein) (CLSPa)	7	3	1	487	53.5	7.2	594365	Y	C1r-LP, C1RL1	ENSG00000139178	12	Enzymes, Plasma proteins, Predicted intracellular proteins, Predicted secreted proteins	Complement pathway, Immunity, Innate immunity	Hydrolase, Protease, Serine protease	Secreted to blood	Complement C1r subcomponent-like protein	20 mg/L	5.5 mg/L	5.5 mg/L
C1S	P09871	Complement C1s subcomponent (EC 3.4.21.42) (C1 esterase) (Complement component 1 subcomponent s) [Cleaved into: Complement C1s subcomponent heavy chain; Complement C1s subcomponent light chain]	57	35	34	688	76.6	4.96	4.14916e+08	Y		ENSG00000182326	12	Disease related genes, Enzymes, FDA approved drug targets, Plasma proteins, Predicted intracellular proteins, Predicted secreted proteins	Complement pathway, Immunity, Innate immunity	Hydrolase, Protease, Serine protease	Secreted to blood	Complement C1s subcomponent	13 mg/L	93 mg/L	93 mg/L
C2	P06681	Complement C2 (EC 3.4.21.43) (C3/C5 convertase) [Cleaved into: Complement C2b fragment; Complement C2a fragment]	40	25	6	752	83.2	7.42	6.52805e+06	Y		ENSG00000166278	6	Disease related genes, Enzymes, Plasma proteins, Potential drug targets, Predicted intracellular proteins, Predicted secreted proteins	Complement pathway, Immunity, Innate immunity	Hydrolase, Protease, Serine protease	Secreted to blood	Complement C2	52 mg/L
C3	P01024	Complement C3 (C3 and PZP-like alpha-2-macroglobulin domain-containing protein 1) [Cleaved into: Complement C3 beta chain; C3-beta-c (C3bc); Complement C3 alpha chain; C3a anaphylatoxin; Acylation stimulating protein (ASP) (C3adesArg); Complement C3b alpha' chain; Complement C3c alpha' chain fragment 1; Complement C3dg fragment; Complement C3g fragment; Complement C3d fragment; Complement C3f fra…	91	189	178	1663	187	6.4	5.32391e+10	Y	ARMD9, C3a, C3b, CPAMD1	ENSG00000125730	19	Candidate cardiovascular disease genes, Disease related genes, FDA approved drug targets, Plasma proteins, Predicted intracellular proteins, Predicted secreted proteins	Complement alternate pathway, Complement pathway, Fatty acid metabolism, Immunity, Inflammatory response, Innate immunity, Lipid metabolism		Secreted to blood	Complement C3	250 mg/L	1.3 g/L	1.7 g/L
C4A	P0C0L4	Complement C4-A (Acidic complement C4) (C3 and PZP-like alpha-2-macroglobulin domain-containing protein 2) [Cleaved into: Complement C4 beta chain; Complement C4-A alpha chain; C4a anaphylatoxin; C4b-A; C4d-A; Complement C4 gamma chain]	71	106	1	1744	192.7	7.08	168534646	Y	C4, C4A2, C4A3, C4A4, C4A6, C4B, C4S, CO4, CPAMD2, RG	ENSG00000244731	6	Blood group antigen proteins, Disease related genes, FDA approved drug targets, Plasma proteins, Predicted secreted proteins	Complement pathway, Immunity, Inflammatory response, Innate immunity	Blood group antigen	Secreted to blood	Complement C4-A	98 mg/L	340 µg/L	340 µg/L
C4B	P0C0L5	Complement C4-B (Basic complement C4) (C3 and PZP-like alpha-2-macroglobulin domain-containing protein 3) [Cleaved into: Complement C4 beta chain; Complement C4-B alpha chain; C4a anaphylatoxin; C4b-B; C4d-B; Complement C4 gamma chain]	71	106	1	1744	192.6	7.27	215031644	Y	C4B1, C4B3, C4F, CH, CO4, CPAMD3	ENSG00000224389	6	Blood group antigen proteins, Disease related genes, FDA approved drug targets, Plasma proteins, Predicted secreted proteins	Complement pathway, Immunity, Inflammatory response, Innate immunity	Blood group antigen	Secreted to blood	Complement C4-B	97 mg/L
C4BPA	P04003	C4b-binding protein alpha chain (C4bp) (Proline-rich protein) (PRP)	78	46	46	597	67	7.3	3.89799e+09	Y	C4BP	ENSG00000123838	1	Plasma proteins, Predicted secreted proteins	Complement pathway, Immunity, Innate immunity		Secreted to blood	C4b-binding protein alpha chain	34 mg/L	31 mg/L	31 mg/L
C4BPB	P20851	C4b-binding protein beta chain	58	14	14	252	28.3	5.14	2.09037e+08	Y	C4BP	ENSG00000123843	1	Plasma proteins, Predicted secreted proteins	Complement pathway, Immunity, Innate immunity		Secreted to blood	C4b-binding protein beta chain	1.3 mg/L	270 mg/L	270 mg/L
C5	P01031	Complement C5 (C3 and PZP-like alpha-2-macroglobulin domain-containing protein 4) [Cleaved into: Complement C5 beta chain; Complement C5 alpha chain; C5a anaphylatoxin; Complement C5 alpha' chain]	79	106	106	1676	188.2	6.52	2.80554e+09	Y	C5a, C5b, CPAMD4	ENSG00000106804	9	Disease related genes, FDA approved drug targets, Plasma proteins, Predicted secreted proteins	Complement alternate pathway, Complement pathway, Cytolysis, Immunity, Inflammatory response, Innate immunity		Secreted to blood	Complement C5	46 mg/L	110 mg/L	200 mg/L
C6	P13671	Complement component C6	70	58	58	934	104.7	6.76	1.29726e+09	Y		ENSG00000039537	5	Cancer-related genes, Disease related genes, Plasma proteins, Potential drug targets, Predicted secreted proteins, Transporters	Complement pathway, Cytolysis, Immunity, Innate immunity		Secreted to blood	Complement component C6	7.6 mg/L
C7	P10643	Complement component C7	67	53	53	843	93.5	6.48	1.08085e+09	Y		ENSG00000112936	5	Cancer-related genes, Disease related genes, Plasma proteins, Predicted secreted proteins	Complement alternate pathway, Complement pathway, Cytolysis, Immunity, Innate immunity		Secreted to blood	Complement component C7	67 mg/L
C8A	P07357	Complement component C8 alpha chain (Complement component 8 subunit alpha)	62	31	31	584	65.1	6.47	8.14613e+08	Y		ENSG00000157131	1	Disease related genes, Plasma proteins, Potential drug targets, Predicted secreted proteins, Transporters	Complement alternate pathway, Complement pathway, Cytolysis, Immunity, Innate immunity		Secreted to blood	Complement component C8 alpha chain	3.4 mg/L
C8B	P07358	Complement component C8 beta chain (Complement component 8 subunit beta)	71	35	2	591	67	8.13	9.35473e+08	Y		ENSG00000021852	1	Disease related genes, Plasma proteins, Predicted intracellular proteins, Predicted secreted proteins	Complement alternate pathway, Complement pathway, Cytolysis, Immunity, Innate immunity		Secreted to blood	Complement component C8 beta chain	3.6 mg/L
C8G	P07360	Complement component C8 gamma chain	80	13	13	202	22.3	8.31	4.45934e+08	Y		ENSG00000176919	9	Plasma proteins, Predicted secreted proteins	Complement alternate pathway, Complement pathway, Cytolysis, Immunity, Innate immunity		Secreted to blood	Complement component C8 gamma chain	1.5 mg/L
C9	P02748	Complement component C9 [Cleaved into: Complement component C9a; Complement component C9b]	63	36	36	559	63.1	5.59	1.06458e+09	Y		ENSG00000113600	5	Disease related genes, Plasma proteins, Predicted secreted proteins	Complement alternate pathway, Complement pathway, Cytolysis, Immunity, Innate immunity		Secreted to blood	Complement component C9	97 mg/L	70 mg/L	82 mg/L
CAMP	P49913	Cathelicidin antimicrobial peptide (18 kDa cationic antimicrobial protein) (CAP-18) (hCAP-18) [Cleaved into: Antibacterial peptide FALL-39 (FALL-39 peptide antibiotic); Antibacterial peptide LL-37]	26	4	4	170	19.3	9.41	2.63374e+06	Y								Cathelicidin antimicrobial peptide		620 µg/L	1.2 mg/L
CAT	P04040	Catalase (EC 1.11.1.6)	26	11	11	527	59.7	7.39	6.71929e+06	Y		ENSG00000121691	11	Cancer-related genes, Disease related genes, Enzymes, FDA approved drug targets, Plasma proteins, Predicted intracellular proteins	Hydrogen peroxide	Mitogen, Oxidoreductase, Peroxidase		Catalase	960 µg/L
CD14	P08571	Monocyte differentiation antigen CD14 (Myeloid cell-specific leucine-rich glycoprotein) (CD antigen CD14) [Cleaved into: Monocyte differentiation antigen CD14, urinary form; Monocyte differentiation antigen CD14, membrane-bound form]	47	12	12	375	40.1	6.23	6.21937e+06	Y		ENSG00000170458	5	Cancer-related genes, CD markers, Plasma proteins, Predicted secreted proteins	Immunity, Inflammatory response, Innate immunity		Secreted to blood	Monocyte differentiation antigen CD14	15 mg/L	2.8 mg/L	3.4 mg/L
CD163	Q86VB7	Scavenger receptor cysteine-rich type 1 protein M130 (Hemoglobin scavenger receptor) (CD antigen CD163) [Cleaved into: Soluble CD163 (sCD163)]	8	6	6	1109	120.2	6.1	2.06881e+06	Y	M130, MM130, SCARI1	ENSG00000177575	12	CD markers, Plasma proteins, Predicted intracellular proteins, Predicted membrane proteins, Predicted secreted proteins	Acute phase, Inflammatory response		Secreted to blood	Scavenger receptor cysteine-rich type 1 protein M130	1.6 mg/L	900 µg/L	1.9 mg/L
CD5L	O43866	CD5 antigen-like (Apoptosis inhibitor expressed by macrophages) (hAIM) (CT-2) (IgM-associated peptide) (SP-alpha)	61	20	20	347	38.1	5.47	7.28158e+08	Y	API6, Spalpha	ENSG00000073754	1	Plasma proteins, Predicted secreted proteins	Apoptosis, Immunity, Inflammatory response		Secreted to blood	CD5 antigen-like	6.8 mg/L	4.0 mg/L	6.1 mg/L
CDH5	P33151	Cadherin-5 (7B4 antigen) (Vascular endothelial cadherin) (VE-cadherin) (CD antigen CD144)	10	7	7	784	87.5	5.43	3.64687e+06	Y	7B4, CD144	ENSG00000179776	16	Cancer-related genes, CD markers, Plasma proteins, Predicted intracellular proteins, Predicted membrane proteins	Cell adhesion			Cadherin-5	1.0 mg/L
CETP	P11597	Cholesteryl ester transfer protein (Lipid transfer protein I)	31	11	11	493	54.7	6.09	5.25347e+06	Y	BPIFF	ENSG00000087237	16	Candidate cardiovascular disease genes, Disease related genes, Plasma proteins, Potential drug targets, Predicted intracellular proteins, Predicted secreted proteins, Transporters	Cholesterol metabolism, Lipid metabolism, Lipid transport, Steroid metabolism, Sterol metabolism, Transport		Secreted to blood	Cholesteryl ester transfer protein	380 µg/L	2.5 mg/L	2.5 mg/L
CFD	P00746	Complement factor D (EC 3.4.21.46) (Adipsin) (C3 convertase activator) (Properdin factor D)	46	10	10	253	27	7.71	8.32799e+06	Y	ADN, DF, PFD	ENSG00000197766	19	Disease related genes, Enzymes, Plasma proteins, Potential drug targets, Predicted secreted proteins	Complement alternate pathway, Immunity, Innate immunity	Hydrolase, Protease, Serine protease	Secreted to blood	Complement factor D	8.0 mg/L	730 µg/L	1.3 mg/L
CFH	P08603	Complement factor H (H factor 1)	73	84	38	1231	139	6.61	9.67056e+09	Y	ARMD4, ARMS1, FHL1, HF, HF1, HF2, HUS	ENSG00000000971	1	Cancer-related genes, Disease related genes, Plasma proteins, Predicted secreted proteins	Complement alternate pathway, Host-virus interaction, Immunity, Innate immunity		Secreted to blood	Complement factor H	110 mg/L	400 mg/L	640 mg/L
CFHR1	Q03591	Complement factor H-related protein 1 (FHR-1) (H factor-like protein 1) (H-factor-like 1) (H36)	66	18	3	330	37.6	7.39	2.12935e+08	Y	CFHL, CFHL1, CFHL1P, CFHR1P, FHR1, H36-1, H36-2, HFL1, HFL2	ENSG00000244414	1	Cancer-related genes, Plasma proteins, Predicted secreted proteins			Secreted to blood	Complement factor H-related protein 1	15 mg/L
CFHR2	P36980	Complement factor H-related protein 2 (FHR-2) (DDESK59) (H factor-like 3) (H factor-like protein 2)	57	12	6	270	30.6	6.38	8.08068e+07	Y	CFHL2, FHR2, HFL3	ENSG00000080910	1	Plasma proteins, Predicted secreted proteins			Secreted to blood	Complement factor H-related protein 2	5.7 mg/L
CFHR3	Q02985	Complement factor H-related protein 3 (FHR-3) (DOWN16) (H factor-like protein 3)	51	13	4	330	37.3	7.55	2.47054e+07	Y	CFHL3, DOWN16, FHR-3, FHR3, HLF4	ENSG00000116785	1	Plasma proteins, Predicted secreted proteins			Secreted to blood	Complement factor H-related protein 3	3.8 mg/L	580 µg/L	610 µg/L
CFHR4	Q92496	Complement factor H-related protein 4 (FHR-4)	29	12	6	578	65.3	4.94	1.55052e+07	Y	CFHL4, FHR-4, FHR4	ENSG00000134365	1	Plasma proteins, Predicted intracellular proteins, Predicted secreted proteins			Secreted to blood	Complement factor H-related protein 4	180 µg/L
CFHR5	Q9BXR6	Complement factor H-related protein 5 (FHR-5)	45	21	20	569	64.4	7.06	5.31253e+07	Y	CFHL5, FHR-5, FHR5	ENSG00000134389	1	Disease related genes, Plasma proteins, Predicted secreted proteins			Secreted to blood	Complement factor H-related protein 5	1.7 mg/L
CFI	P05156	Complement factor I (EC 3.4.21.45) (C3B/C4B inactivator) [Cleaved into: Complement factor I heavy chain; Complement factor I light chain]	45	30	30	583	65.7	7.5	1.23479e+09	Y	C3b-INA, FI, IF, KAF	ENSG00000205403	4	Disease related genes, Enzymes, Plasma proteins, Potential drug targets, Predicted secreted proteins	Complement pathway, Host-virus interaction, Immunity, Innate immunity	Hydrolase, Protease, Serine protease	Secreted to blood	Complement factor I	11 mg/L
CFP	P27918	Properdin (Complement factor P)	32	12	12	469	51.2	7.9	6.89951e+07	Y	PFC	ENSG00000126759	X	Disease related genes, Plasma proteins, Predicted intracellular proteins, Predicted secreted proteins	Complement alternate pathway, Immunity, Innate immunity		Secreted to blood	Properdin	8.5 mg/L
CLEC3B	P05452	Tetranectin (TN) (C-type lectin domain family 3 member B) (Plasminogen kringle 4-binding protein)	90	13	13	160	17.8	5.05	2.2731e+08	Y	TN, TNA	ENSG00000163815	3	Cancer-related genes, Plasma proteins, Predicted intracellular proteins, Predicted secreted proteins			Secreted to blood	Tetranectin	46 mg/L	6.5 mg/L	8.5 mg/L
CLU	P10909	Clusterin (Aging-associated gene 4 protein) (Apolipoprotein J) (Apo-J) (Complement cytolysis inhibitor) (CLI) (Complement-associated protein SP-40,40) (Ku70-binding protein 1) (NA1/NA2) (Sulfated glycoprotein 2) (SGP-2) (Testosterone-repressed prostate message 2) (TRPM-2) [Cleaved into: Clusterin beta chain (ApoJalpha) (Complement cytolysis inhibitor a chain); Clusterin alpha chain (ApoJbeta) (Co…	41	22	22	449	52.5	6.27	6.68965e+08	Y	APOJ, CLI, CLU1, CLU2, KUB1, SGP-2, SP-40, TRPM-2	ENSG00000120885	8	Cancer-related genes, Candidate cardiovascular disease genes, Plasma proteins, Predicted intracellular proteins, Predicted secreted proteins	Apoptosis, Complement pathway, Immunity, Innate immunity	Chaperone	Secreted to blood	Clusterin	36 mg/L	170 mg/L	270 mg/L
CNDP1	Q96KN2	Beta-Ala-His dipeptidase (EC 3.4.13.20) (CNDP dipeptidase 1) (Carnosine dipeptidase 1) (Glutamate carboxypeptidase-like protein 2) (Serum carnosinase)	9	4	4	507	56.7	5.3	2.89432e+06	Y	CN1, CPGL2, HsT2308, MGC10825	ENSG00000150656	18	Enzymes, Plasma proteins, Predicted intracellular proteins, Predicted secreted proteins		Carboxypeptidase, Hydrolase, Metalloprotease, Protease	Secreted in brain	Beta-Ala-His dipeptidase	1.9 mg/L
CNTN1	Q12860	Contactin-1 (Glycoprotein gp135) (Neural cell surface protein F3)	4	3	3	1018	113.2	5.9	673399	Y	F3, GP135	ENSG00000018236	12	Disease related genes, Plasma proteins, Predicted intracellular proteins	Cell adhesion, Notch signaling pathway		Intracellular and membrane	Contactin-1	490 µg/L
COL18A1	P39060	Collagen alpha-1(XVIII) chain [Cleaved into: Endostatin; Non-collagenous domain 1 (NC1)]	2	4	4	1754	178.1	6.01	1.47639e+06	Y	KNO, KNO1, KS	ENSG00000182871	21	Cancer-related genes, Disease related genes, Plasma proteins, Predicted intracellular proteins, Predicted secreted proteins	Cell adhesion		Secreted to extracellular matrix	Collagen alpha-1(XVIII) chain	250 µg/L
COL6A3	P12111	Collagen alpha-3(VI) chain	5	14	14	3177	343.5	6.68	7.28296e+06	Y		ENSG00000163359	2	Disease related genes, Plasma proteins, Predicted intracellular proteins, Predicted secreted proteins	Cell adhesion	Protease inhibitor, Serine protease inhibitor	Secreted to extracellular matrix	Collagen alpha-3(VI) chain	990 µg/L
COLEC10	Q9Y6Z7	Collectin-10 (Collectin liver protein 1) (CL-L1) (Collectin-34) (CL-34)	10	3	3	277	30.7	7.33	2.93714e+06	Y	CL-L1	ENSG00000184374	8	Disease related genes, Plasma proteins, Predicted secreted proteins			Secreted to blood	Collectin-10	5.7 µg/L
COLEC11	Q9BWP8	Collectin-11 (Collectin kidney protein 1) (CL-K1)	8	2	2	271	28.6	5.41	843688	Y	CL-K1, MGC3279	ENSG00000118004	2	Disease related genes, Plasma proteins, Predicted intracellular proteins, Predicted secreted proteins	Immunity, Innate immunity	Developmental protein	Secreted to blood	Collectin-11	30 µg/L
COMP	P49747	Cartilage oligomeric matrix protein (COMP) (Thrombospondin-5) (TSP5)	32	14	13	757	82.8	4.6	8.27603e+06	Y	EDM1, EPD1, MED, PSACH, THBS5	ENSG00000105664	19	Disease related genes, Plasma proteins, Predicted intracellular proteins, Predicted secreted proteins	Apoptosis, Cell adhesion	Heparin-binding	Secreted to extracellular matrix	Cartilage oligomeric matrix protein	1.1 mg/L
CP	P00450	Ceruloplasmin (EC 1.16.3.1) (Ferroxidase)	75	62	8	1065	122.1	5.72	1.88606e+09	Y		ENSG00000047457	3	Cancer-related genes, Candidate cardiovascular disease genes, Disease related genes, Enzymes, Plasma proteins, Potential drug targets, Predicted intracellular proteins, Predicted secreted proteins	Copper transport, Ion transport, Transport	Oxidoreductase	Secreted to blood	Ceruloplasmin	830 mg/L	160 mg/L	160 mg/L
CPB2	Q96IY4	Carboxypeptidase B2 (EC 3.4.17.20) (Carboxypeptidase U) (CPU) (Plasma carboxypeptidase B) (pCPB) (Thrombin-activable fibrinolysis inhibitor) (TAFI)	40	13	13	423	48.4	7.71	4.11216e+07	Y	CPU, PCPB, TAFI	ENSG00000080618	13	Enzymes, FDA approved drug targets, Plasma proteins, Predicted secreted proteins	Blood coagulation, Fibrinolysis, Hemostasis	Carboxypeptidase, Hydrolase, Metalloprotease, Protease	Secreted to blood	Carboxypeptidase B2	14 mg/L
CPN1	P15169	Carboxypeptidase N catalytic chain (CPN) (EC 3.4.17.3) (Anaphylatoxin inactivator) (Arginine carboxypeptidase) (Carboxypeptidase N polypeptide 1) (Carboxypeptidase N small subunit) (Kininase-1) (Lysine carboxypeptidase) (Plasma carboxypeptidase B) (Serum carboxypeptidase N) (SCPN)	32	10	10	458	52.3	7.34	6.50071e+06	Y		ENSG00000120054	10	Disease related genes, Enzymes, Plasma proteins, Potential drug targets, Predicted intracellular proteins, Predicted secreted proteins		Carboxypeptidase, Hydrolase, Metalloprotease, Protease	Secreted to blood	Carboxypeptidase N catalytic chain	22 mg/L
CPN2	P22792	Carboxypeptidase N subunit 2 (Carboxypeptidase N 83 kDa chain) (Carboxypeptidase N large subunit) (Carboxypeptidase N polypeptide 2) (Carboxypeptidase N regulatory subunit)	44	17	17	545	60.5	5.99	3.50811e+07	Y	ACBP	ENSG00000178772	3	Plasma proteins, Predicted secreted proteins			Secreted to blood	Carboxypeptidase N subunit 2	42 mg/L
CRP	P02741	C-reactive protein [Cleaved into: C-reactive protein(1-205)]	28	6	6	224	25	5.63	1.25338e+07	Y	PTX1	ENSG00000132693	1	Cancer-related genes, Candidate cardiovascular disease genes, Plasma proteins, Predicted intracellular proteins, Predicted secreted proteins	Acute phase		Secreted to blood	C-reactive protein	5.4 mg/L	2.9 mg/L	5.2 mg/L
CRTAC1	Q9NQ79	Cartilage acidic protein 1 (68 kDa chondrocyte-expressed protein) (CEP-68) (ASPIC)	24	13	13	661	71.4	5.12	8.30796e+06	Y	ASPIC1, CEP-68, FLJ10320	ENSG00000095713	10	Plasma proteins, Predicted intracellular proteins, Predicted secreted proteins			Secreted to extracellular matrix	Cartilage acidic protein 1	360 µg/L
CST3	P01034	Cystatin-C (Cystatin-3) (Gamma-trace) (Neuroendocrine basic polypeptide) (Post-gamma-globulin)	25	3	3	146	15.8	8.75	1.59478e+06	Y		ENSG00000101439	20	Cancer-related genes, Disease related genes, Plasma proteins, Predicted secreted proteins		Protease inhibitor, Thiol protease inhibitor	Secreted to blood	Cystatin-C	4.1 mg/L	1.0 mg/L	1.0 mg/L
ECM1	Q16610	Extracellular matrix protein 1 (Secretory component p85)	65	27	27	540	60.6	6.71	7.74437e+07	Y		ENSG00000143369	1	Disease related genes, Plasma proteins, Predicted secreted proteins	Angiogenesis, Biomineralization, Mineral balance, Osteogenesis		Secreted to extracellular matrix	Extracellular matrix protein 1	12 mg/L
EFEMP1	Q12805	EGF-containing fibulin-like extracellular matrix protein 1 (Extracellular protein S1-5) (Fibrillin-like protein) (Fibulin-3) (FIBL-3)	52	18	18	493	54.6	5.07	6.40621e+07	Y	DHRD, FBLN3, FBNL, MTLV, S1-5	ENSG00000115380	2	Disease related genes, Plasma proteins, Predicted intracellular proteins, Predicted secreted proteins		Growth factor	Secreted to extracellular matrix	EGF-containing fibulin-like extracellular matrix protein 1	1.8 mg/L
F10	P00742	Coagulation factor X (EC 3.4.21.6) (Stuart factor) (Stuart-Prower factor) [Cleaved into: Factor X light chain; Factor X heavy chain; Activated factor Xa heavy chain]	28	12	12	488	54.7	5.94	1.14987e+07	Y		ENSG00000126218	13	Candidate cardiovascular disease genes, Disease related genes, Enzymes, FDA approved drug targets, Plasma proteins, Predicted secreted proteins	Blood coagulation, Hemostasis	Hydrolase, Protease, Serine protease	Secreted to blood	Coagulation factor X	16 mg/L
F12	P00748	Coagulation factor XII (EC 3.4.21.38) (Hageman factor) (HAF) [Cleaved into: Coagulation factor XIIa heavy chain; Beta-factor XIIa part 1; Coagulation factor XIIa light chain (Beta-factor XIIa part 2)]	42	18	18	615	67.7	7.74	1.37442e+08	Y		ENSG00000131187	5	Candidate cardiovascular disease genes, Disease related genes, Enzymes, FDA approved drug targets, Plasma proteins, Predicted secreted proteins	Blood coagulation, Fibrinolysis, Hemostasis	Hydrolase, Protease, Serine protease	Secreted to blood	Coagulation factor XII	6.6 mg/L	1.0 µg/L	1.0 µg/L
F13A1	P00488	Coagulation factor XIII A chain (Coagulation factor XIIIa) (EC 2.3.2.13) (Protein-glutamine gamma-glutamyltransferase A chain) (Transglutaminase A chain)	3	2	2	732	83.2	6.09	398408	Y	F13A	ENSG00000124491	6	Cancer-related genes, Candidate cardiovascular disease genes, Disease related genes, Enzymes, FDA approved drug targets, Plasma proteins, Predicted intracellular proteins, Predicted secreted proteins	Blood coagulation, Hemostasis	Acyltransferase, Transferase	Secreted to blood	Coagulation factor XIII A chain	1.4 mg/L
F13B	P05160	Coagulation factor XIII B chain (Fibrin-stabilizing factor B subunit) (Protein-glutamine gamma-glutamyltransferase B chain) (Transglutaminase B chain)	49	25	25	661	75.5	6.39	3.00469e+07	Y	FXIIIB	ENSG00000143278	1	Cancer-related genes, Candidate cardiovascular disease genes, Disease related genes, Plasma proteins, Predicted secreted proteins	Blood coagulation, Hemostasis		Secreted to blood	Coagulation factor XIII B chain	3.4 mg/L
F2	P00734	Prothrombin (EC 3.4.21.5) (Coagulation factor II) [Cleaved into: Activation peptide fragment 1; Activation peptide fragment 2; Thrombin light chain; Thrombin heavy chain]	57	34	34	622	70	5.9	1.01917e+09	Y		ENSG00000180210	11	Cancer-related genes, Candidate cardiovascular disease genes, Disease related genes, Enzymes, FDA approved drug targets, Plasma proteins, Predicted intracellular proteins, Predicted secreted proteins	Acute phase, Blood coagulation, Hemostasis	Hydrolase, Protease, Serine protease	Secreted to blood	Prothrombin	43 mg/L	110 mg/L	110 mg/L
F5	P12259	Coagulation factor V (Activated protein C cofactor) (Proaccelerin, labile factor) [Cleaved into: Coagulation factor V heavy chain; Coagulation factor V light chain]	11	22	22	2224	251.5	6.05	1.27452e+07	Y		ENSG00000198734	1	Candidate cardiovascular disease genes, Disease related genes, FDA approved drug targets, Plasma proteins, Predicted secreted proteins	Blood coagulation, Hemostasis		Secreted to blood	Coagulation factor V	13 mg/L	7.7 mg/L	8.3 mg/L
F7	P08709	Coagulation factor VII (EC 3.4.21.21) (Proconvertin) (Serum prothrombin conversion accelerator) (SPCA) (Eptacog alfa) [Cleaved into: Factor VII light chain; Factor VII heavy chain]	21	7	7	466	51.6	7.23	4.71629e+06	Y		ENSG00000057593	13	Candidate cardiovascular disease genes, Disease related genes, Enzymes, FDA approved drug targets, Plasma proteins, Predicted secreted proteins	Blood coagulation, Hemostasis	Hydrolase, Protease, Serine protease	Secreted to blood	Coagulation factor VII	1.5 mg/L	350 µg/L	700 µg/L
F9	P00740	Coagulation factor IX (EC 3.4.21.22) (Christmas factor) (Plasma thromboplastin component) (PTC) [Cleaved into: Coagulation factor IXa light chain; Coagulation factor IXa heavy chain]	41	13	13	461	51.7	5.47	3.75147e+07	Y	FIX	ENSG00000101981	X	Candidate cardiovascular disease genes, Disease related genes, Enzymes, FDA approved drug targets, Plasma proteins, Predicted secreted proteins	Blood coagulation, Hemostasis	Hydrolase, Protease, Serine protease	Secreted to blood	Coagulation factor IX	11 mg/L
FBLN1	P23142	Fibulin-1 (FIBL-1)	45	25	10	703	77.2	5.22	2.30849e+08	Y	FBLN	ENSG00000077942	22	Disease related genes, Plasma proteins, Predicted intracellular proteins, Predicted secreted proteins	Host-virus interaction		Secreted to extracellular matrix	Fibulin-1	34 mg/L
FBN1	P35555	Fibrillin-1 [Cleaved into: Asprosin]	2	6	6	2871	312.1	4.93	2.06557e+06	Y	FBN, MASS, MFS1, OCTD, SGS, WMS	ENSG00000166147	15	Disease related genes, Plasma proteins, Predicted secreted proteins		Heparin-binding, Hormone	Secreted to blood	Fibrillin-1	540 µg/L
FCGBP	Q9Y6R7	IgGFc-binding protein (Fcgamma-binding protein antigen) (FcgammaBP)	32	71	71	5405	571.6	5.34	1.50134e+08	Y								IgGFc-binding protein
FCN2	Q15485	Ficolin-2 (37 kDa elastin-binding protein) (Collagen/fibrinogen domain-containing protein 2) (EBP-37) (Ficolin-B) (Ficolin-beta) (Hucolin) (L-ficolin) (Serum lectin p35)	45	10	10	313	34	6.77	2.85537e+07	Y	EBP-37, FCNL, ficolin-2, P35	ENSG00000160339	9	Plasma proteins, Predicted secreted proteins	Complement activation lectin pathway, Immunity, Innate immunity		Secreted to blood	Ficolin-2	1.8 mg/L	8.1 mg/L	12 mg/L
FCN3	O75636	Ficolin-3 (Collagen/fibrinogen domain-containing lectin 3 p35) (Collagen/fibrinogen domain-containing protein 3) (Hakata antigen)	54	13	13	299	32.9	6.67	3.0979e+08	Y	FCNH, HAKA1	ENSG00000142748	1	Disease related genes, Plasma proteins, Predicted secreted proteins	Complement activation lectin pathway, Immunity, Innate immunity		Secreted to blood	Ficolin-3	33 mg/L	23 mg/L	33 mg/L
FERMT3	Q86UX7	Fermitin family homolog 3 (Kindlin-3) (MIG2-like protein) (Unc-112-related protein 2)	3	2	2	667	75.9	6.98	919685	Y	KIND3, MGC10966, MIG-2, MIG2B, UNC112C, URP2	ENSG00000149781	11	Disease related genes, Plasma proteins, Predicted intracellular proteins	Cell adhesion			Fermitin family homolog 3	450 µg/L
FETUB	Q9UGM5	Fetuin-B (16G2) (Fetuin-like protein IRL685) (Gugu)	42	13	13	382	42	6.83	1.90528e+07	Y		ENSG00000090512	3	Plasma proteins, Predicted intracellular proteins, Predicted secreted proteins	Fertilization	Metalloenzyme inhibitor, Metalloprotease inhibitor, Protease inhibitor	Secreted to blood	Fetuin-B	4.5 mg/L	48 mg/L	91 mg/L
FGA	P02671	Fibrinogen alpha chain [Cleaved into: Fibrinopeptide A; Fibrinogen alpha chain]	43	38	38	866	94.9	6.01	1.13379e+09	Y		ENSG00000171560	4	Cancer-related genes, Candidate cardiovascular disease genes, Disease related genes, FDA approved drug targets, Plasma proteins, Predicted secreted proteins	Adaptive immunity, Blood coagulation, Hemostasis, Immunity, Innate immunity		Secreted to blood	Fibrinogen alpha chain	170 mg/L	410 µg/L	410 µg/L
FGB	P02675	Fibrinogen beta chain [Cleaved into: Fibrinopeptide B; Fibrinogen beta chain]	75	44	44	491	55.9	8.27	2.41495e+09	Y		ENSG00000171564	4	Cancer-related genes, Candidate cardiovascular disease genes, Disease related genes, FDA approved drug targets, Plasma proteins, Predicted intracellular proteins, Predicted secreted proteins	Adaptive immunity, Blood coagulation, Hemostasis, Immunity, Innate immunity		Secreted to blood	Fibrinogen beta chain	120 mg/L
FGG	P02679	Fibrinogen gamma chain	78	35	21	453	51.5	5.62	2.05953e+09	Y		ENSG00000171557	4	Cancer-related genes, Candidate cardiovascular disease genes, Disease related genes, Plasma proteins, Predicted intracellular proteins, Predicted secreted proteins	Blood coagulation, Hemostasis		Secreted to blood	Fibrinogen gamma chain	68 mg/L	270 mg/L	300 mg/L
FGL1	Q08830	Fibrinogen-like protein 1 (HP-041) (Hepassocin) (HPS) (Hepatocyte-derived fibrinogen-related protein 1) (HFREP-1) (Liver fibrinogen-related protein 1) (LFIRE-1)	32	7	7	312	36.4	5.87	2.2797e+06	Y	HFREP-1	ENSG00000104760	8	Plasma proteins, Predicted secreted proteins	Adaptive immunity, Immunity		Secreted to blood	Fibrinogen-like protein 1	1.8 µg/L
FLNA	P21333	Filamin-A (FLN-A) (Actin-binding protein 280) (ABP-280) (Alpha-filamin) (Endothelial actin-binding protein) (Filamin-1) (Non-muscle filamin)	16	33	33	2647	280.6	6.06	2.15785e+07	Y	ABP-280, FLN, FLN1, OPD1, OPD2	ENSG00000196924	X	Disease related genes, Plasma proteins, Potential drug targets, Predicted intracellular proteins, Transporters	Cilium biogenesis/degradation	Actin-binding		Filamin-A	2.9 mg/L
FN1	P02751	Fibronectin (FN) (Cold-insoluble globulin) (CIG) [Cleaved into: Anastellin; Ugl-Y1; Ugl-Y2; Ugl-Y3]	49	82	82	2477	272.2	5.5	3.91876e+08	Y	CIG, FINC, GFND2, LETS, MSF	ENSG00000115414	2	Cancer-related genes, Candidate cardiovascular disease genes, Disease related genes, FDA approved drug targets, Plasma proteins, Predicted intracellular proteins, Predicted secreted proteins	Acute phase, Angiogenesis, Cell adhesion, Cell shape	Heparin-binding	Secreted to blood	Fibronectin	47 mg/L
GC	P02774	Vitamin D-binding protein (DBP) (VDB) (Gc protein-derived macrophage activating factor) (Gc-MAF) (GcMAF) (Gc-globulin) (Group-specific component) (Gc) (Vitamin D-binding protein-macrophage activating factor) (DBP-maf)	76	37	37	476	53	5.52	8.39178e+08	Y	DBP, hDBP, VDBP	ENSG00000145321	4	Plasma proteins, Predicted secreted proteins	Transport	Actin-binding	Secreted to blood	Vitamin D-binding protein	69 mg/L	140 mg/L	240 mg/L
GNPTG	Q9UJJ9	N-acetylglucosamine-1-phosphotransferase subunit gamma (GlcNAc-1-phosphotransferase subunit gamma) (UDP-N-acetylglucosamine-1-phosphotransferase subunit gamma)	8	2	2	305	34	6.95	861308	Y	C16orf27, c316G12.3, CAB56184, GNPTAG	ENSG00000090581	16	Disease related genes, Plasma proteins, Predicted intracellular proteins			Intracellular and membrane	N-acetylglucosamine-1-phosphotransferase subunit gamma	420 µg/L
GPX3	P22352	Glutathione peroxidase 3 (GPx-3) (GSHPx-3) (EC 1.11.1.9) (Extracellular glutathione peroxidase) (Plasma glutathione peroxidase) (GPx-P) (GSHPx-P)	44	8	8	226	25.5	8.13	6.26938e+07	Y		ENSG00000211445	5	Enzymes, Plasma proteins, Predicted intracellular proteins, Predicted secreted proteins		Oxidoreductase, Peroxidase	Secreted to blood	Glutathione peroxidase 3	10 mg/L	5.1 mg/L	13 mg/L
GSN	P06396	Gelsolin (AGEL) (Actin-depolymerizing factor) (ADF) (Brevin)	74	45	32	782	85.6	6.28	1.66221e+09	Y	DKFZp313L0718	ENSG00000148180	9	Cancer-related genes, Disease related genes, Plasma proteins, Predicted intracellular proteins, Predicted secreted proteins	Cilium biogenesis/degradation	Actin capping, Actin-binding	Secreted to blood	Gelsolin	510 mg/L	110 mg/L	130 mg/L
HABP2	Q14520	Hyaluronan-binding protein 2 (EC 3.4.21.-) (Factor VII-activating protease) (Factor seven-activating protease) (FSAP) (Hepatocyte growth factor activator-like protein) (Plasma hyaluronan-binding protein) [Cleaved into: Hyaluronan-binding protein 2 50 kDa heavy chain; Hyaluronan-binding protein 2 50 kDa heavy chain alternate form; Hyaluronan-binding protein 2 27 kDa light chain; Hyaluronan-binding…	48	21	21	560	62.6	6.54	4.42602e+07	Y	FSAP, HABP, HGFAL, PHBP	ENSG00000148702	10	Candidate cardiovascular disease genes, Disease related genes, Enzymes, Plasma proteins, Potential drug targets, Predicted intracellular proteins, Predicted secreted proteins		Hydrolase, Protease, Serine protease	Secreted to blood	Hyaluronan-binding protein 2	3.2 mg/L	20 mg/L	29 mg/L
HBA1	P69905	Hemoglobin subunit alpha (Alpha-globin) (Hemoglobin alpha chain)	17	2	2	142	15.2	8.68	2.7214e+06	Y	HBA-T3	ENSG00000206172	16	Disease related genes, FDA approved drug targets, Plasma proteins, Predicted intracellular proteins, Transporters	Oxygen transport, Transport			Hemoglobin subunit alpha	17 mg/L
HBB	P68871	Hemoglobin subunit beta (Beta-globin) (Hemoglobin beta chain) [Cleaved into: LVV-hemorphin-7; Spinorphin]	53	6	6	147	16	7.28	3.74167e+06	Y	beta-globin, CD113t-C	ENSG00000244734	11	Disease related genes, FDA approved drug targets, Plasma proteins, Predicted intracellular proteins, Transporters	Oxygen transport, Transport	Hypotensive agent, Vasoactive		Hemoglobin subunit beta	15 mg/L
HGFAC	Q04756	Hepatocyte growth factor activator (HGF activator) (HGFA) (EC 3.4.21.-) [Cleaved into: Hepatocyte growth factor activator short chain; Hepatocyte growth factor activator long chain]	41	21	21	662	71.4	7.05	4.11094e+07	Y	HGFA, HGFAP	ENSG00000109758	4	Cancer-related genes, Enzymes, Plasma proteins, Predicted secreted proteins		Hydrolase, Protease, Serine protease	Secreted to blood	Hepatocyte growth factor activator	11 mg/L	7.6 µg/L	18 µg/L
HP	P00738	Haptoglobin (Zonulin) [Cleaved into: Haptoglobin alpha chain; Haptoglobin beta chain]	67	30	15	406	45.2	6.58	7.2788e+08	Y		ENSG00000257017	16	Cancer-related genes, Disease related genes, Enzymes, Plasma proteins, Potential drug targets, Predicted intracellular proteins, Predicted secreted proteins	Acute phase, Immunity	Antibiotic, Antimicrobial, Antioxidant, Serine protease homolog	Secreted to blood	Haptoglobin	140 mg/L	1000 mg/L	2.4 g/L
HPR	P00739	Haptoglobin-related protein	76	23	8	348	39	7.09	2.81478e+08	Y		ENSG00000261701	16	Enzymes, Plasma proteins, Predicted intracellular proteins, Predicted secreted proteins		Serine protease homolog	Secreted to blood	Haptoglobin-related protein	77 mg/L	49 mg/L	49 mg/L
HPX	P02790	Hemopexin (Beta-1B-glycoprotein)	69	27	27	462	51.6	7.02	7.56671e+08	Y		ENSG00000110169	11	Candidate cardiovascular disease genes, Plasma proteins, Predicted secreted proteins	Host-virus interaction, Transport		Secreted to blood	Hemopexin	230 mg/L	430 mg/L	750 mg/L
HRG	P04196	Histidine-rich glycoprotein (Histidine-proline-rich glycoprotein) (HPRG)	22	9	9	525	59.5	7.5	1.46915e+07	Y	HPRG, HRGP	ENSG00000113905	3	Disease related genes, Plasma proteins, Predicted secreted proteins	Angiogenesis, Blood coagulation, Chemotaxis, Fibrinolysis, Hemostasis	Heparin-binding	Secreted to blood	Histidine-rich glycoprotein	30 mg/L	120 mg/L	130 mg/L
HSPA5	P11021	Endoplasmic reticulum chaperone BiP (EC 3.6.4.10) (78 kDa glucose-regulated protein) (GRP-78) (Binding-immunoglobulin protein) (BiP) (Heat shock protein 70 family protein 5) (HSP70 family protein 5) (Heat shock protein family A member 5) (Immunoglobulin heavy chain-binding protein)	31	16	16	654	72.3	5.16	1.06756e+07	Y	BiP, GRP78	ENSG00000044574	9	Disease related genes, Enzymes, Plasma proteins, Potential drug targets, Predicted intracellular proteins, Transporters		Chaperone, Hydrolase	Intracellular and membrane	78 kDa glucose-regulated protein	1.0 mg/L
HSPG2	P98160	Basement membrane-specific heparan sulfate proteoglycan core protein (HSPG) (Perlecan) (PLC) [Cleaved into: Endorepellin; LG3 peptide]	4	13	13	4391	468.5	6.51	4.85008e+06	Y	perlecan, PRCAN, SJS1	ENSG00000142798	1	Disease related genes, Plasma proteins, Predicted intracellular proteins, Predicted secreted proteins	Angiogenesis		Secreted to extracellular matrix	Basement membrane-specific heparan sulfate proteoglycan core protein	1.7 mg/L
IGFALS	P35858	Insulin-like growth factor-binding protein complex acid labile subunit (ALS)	57	24	24	605	66	6.79	1.61867e+08	Y	ALS	ENSG00000099769	16	Disease related genes, Plasma proteins, Predicted intracellular proteins, Predicted membrane proteins, Predicted secreted proteins	Cell adhesion		Secreted to blood	Insulin-like growth factor-binding protein complex acid labile subunit	44 mg/L	15 mg/L	16 mg/L
IGFBP3	P17936	Insulin-like growth factor-binding protein 3 (IBP-3) (IGF-binding protein 3) (IGFBP-3)	53	13	13	291	31.7	8.69	4.43921e+07	Y	BP-53, IBP3	ENSG00000146674	7	Cancer-related genes, Plasma proteins, Predicted intracellular proteins, Predicted secreted proteins	Apoptosis	Growth factor binding	Secreted to blood	Insulin-like growth factor-binding protein 3	5.6 mg/L	3.2 mg/L	3.8 mg/L
IGFBP4	P22692	Insulin-like growth factor-binding protein 4 (IBP-4) (IGF-binding protein 4) (IGFBP-4)	5	1	1	258	27.9	7.15	702354	Y	BP-4, HT29-IGFBP, IBP4, IGFBP-4	ENSG00000141753	17	Plasma proteins, Predicted secreted proteins		Growth factor binding	Secreted to blood	Insulin-like growth factor-binding protein 4	500 µg/L	230 µg/L	440 µg/L
IGHA1	P01876	Immunoglobulin heavy constant alpha 1 (Ig alpha-1 chain C region) (Ig alpha-1 chain C region BUR) (Ig alpha-1 chain C region TRO)	89	25	10	353	37.6	6.51	9.59053e+09	N								Immunoglobulin heavy constant alpha 1
IGHA2	P01877	Immunoglobulin heavy constant alpha 2 (Ig alpha-2 chain C region) (Ig alpha-2 chain C region BUT) (Ig alpha-2 chain C region LAN)	69	18	5	340	36.6	6.27	1.52181e+08	Y								Immunoglobulin heavy constant alpha 2
IGHD	P01880	Immunoglobulin heavy constant delta (Ig delta chain C region) (Ig delta chain C region NIG-65) (Ig delta chain C region WAH)	58	17	17	384	42.3	8.12	2.32942e+08	N								Immunoglobulin heavy constant delta
IGHE	P01854	Immunoglobulin heavy constant epsilon (Ig epsilon chain C region) (Ig epsilon chain C region ND)	4	1	1	428	47	8.06	#DIV/0!	N								Immunoglobulin heavy constant epsilon
IGHG1	P01857	Immunoglobulin heavy constant gamma 1 (Ig gamma-1 chain C region) (Ig gamma-1 chain C region EU) (Ig gamma-1 chain C region KOL) (Ig gamma-1 chain C region NIE)	72	25	13	330	36.1	8.19	1.29653e+10	Y								Immunoglobulin heavy constant gamma 1
IGHG2	P01859	Immunoglobulin heavy constant gamma 2 (Ig gamma-2 chain C region) (Ig gamma-2 chain C region DOT) (Ig gamma-2 chain C region TIL) (Ig gamma-2 chain C region ZIE)	55	20	8	395	43.8	6.52	2.2731e+09	N								Immunoglobulin heavy constant gamma 2
IGHG3	P01860	Immunoglobulin heavy constant gamma 3 (HDC) (Heavy chain disease protein) (Ig gamma-3 chain C region)	72	23	9	377	41.3	7.9	3.06195e+09	Y								Immunoglobulin heavy constant gamma 3
IGHG4	P01861	Immunoglobulin heavy constant gamma 4 (Ig gamma-4 chain C region)	60	18	9	396	43.8	6.24	1.70587e+09	Y								Immunoglobulin heavy constant gamma 4
IGHM	P01871	Immunoglobulin heavy constant mu (Ig mu chain C region) (Ig mu chain C region BOT) (Ig mu chain C region GAL) (Ig mu chain C region OU)	74	31	31	453	49.4	6.77	8.13795e+09	Y								Immunoglobulin heavy constant mu
IGHV1-18	A0A0C4DH31	Immunoglobulin heavy variable 1-18	58	4	3	117	12.8	8.84	2.14623e+07	N								Immunoglobulin heavy variable 1-18
IGHV1-2	P23083	Immunoglobulin heavy variable 1-2 (Ig heavy chain V-I region ND) (Ig heavy chain V-I region V35)	64	6	5	117	13.1	9.13	5.24965e+07	N								Immunoglobulin heavy variable 1-2
IGHV1-24	A0A0C4DH33	Immunoglobulin heavy variable 1-24	47	3	3	117	12.8	5.16	7.33481e+06	N								Immunoglobulin heavy variable 1-24
IGHV1-3	A0A0C4DH29	Immunoglobulin heavy variable 1-3	35	3	2	117	13	9.55	2.81978e+06	N								Immunoglobulin heavy variable 1-3
IGHV1-46	P01743	Immunoglobulin heavy variable 1-46 (Ig heavy chain V-I region DOT) (Ig heavy chain V-I region HG3) (Ig heavy chain V-I region Mot)	35	3	2	117	12.9	8.92	5.00253e+06	N								Immunoglobulin heavy variable 1-46
IGHV1-69	P01742	Immunoglobulin heavy variable 1-69 (Ig heavy chain V-I region EU) (Ig heavy chain V-I region SIE) (Ig heavy chain V-I region WOL)	61	5	2	117	12.7	9.17	7.68114e+07	N								Immunoglobulin heavy variable 1-69
IGHV2-26	A0A0B4J1V2	Immunoglobulin heavy variable 2-26	35	3	3	119	13.2	8.29	6.46356e+06	N								Immunoglobulin heavy variable 2-26
IGHV2-5	P01817	Immunoglobulin heavy variable 2-5 (Ig heavy chain V-II region HE) (Ig heavy chain V-II region MCE)	32	2	2	119	13.2	8.29	1.38613e+07	N								Immunoglobulin heavy variable 2-5
IGHV3-13	P01766	Immunoglobulin heavy variable 3-13 (Ig heavy chain V-III region BRO)	35	3	2	116	12.5	7.08	6.25663e+06	N								Immunoglobulin heavy variable 3-13
IGHV3-15	A0A0B4J1V0	Immunoglobulin heavy variable 3-15	41	5	5	119	12.9	8.62	3.96754e+07	N								Immunoglobulin heavy variable 3-15
IGHV3-21	A0A0B4J1V1	Immunoglobulin heavy variable 3-21	35	3	1	117	12.8	8.28	4.23113e+06	N								Immunoglobulin heavy variable 3-21
IGHV3-23	P01764	Immunoglobulin heavy variable 3-23 (Ig heavy chain V-III region LAY) (Ig heavy chain V-III region POM) (Ig heavy chain V-III region TEI) (Ig heavy chain V-III region TIL) (Ig heavy chain V-III region TUR) (Ig heavy chain V-III region VH26) (Ig heavy chain V-III region WAS) (Ig heavy chain V-III region ZAP)	57	5	2	117	12.6	8.28	9.3274e+06	N								Immunoglobulin heavy variable 3-23
IGHV3-43	A0A0B4J1X8	Immunoglobulin heavy variable 3-43	38	4	2	118	13.1	5.41	9.72194e+06	N								Immunoglobulin heavy variable 3-43
IGHV3-48	P01763	Immunoglobulin heavy variable 3-48 (Ig heavy chain V-III region WEA)	54	4	2	117	12.8	5.36	3.3632e+06	N								Immunoglobulin heavy variable 3-48
IGHV3-49	A0A0A0MS15	Immunoglobulin heavy variable 3-49	53	5	4	119	13	8.62	3.31176e+07	N								Immunoglobulin heavy variable 3-49
IGHV3-53	P01767	Immunoglobulin heavy variable 3-53 (Ig heavy chain V-III region BUT)	39	4	1	116	12.8	8.28	1.61869e+06	N								Immunoglobulin heavy variable 3-53
IGHV3-64	A0A075B6Q5	Immunoglobulin heavy variable 3-64	35	3	3	118	12.9	7.85	1.39647e+07	N								Immunoglobulin heavy variable 3-64
IGHV3-7	P01780	Immunoglobulin heavy variable 3-7 (Ig heavy chain V-III region GAL) (Ig heavy chain V-III region GAR) (Ig heavy chain V-III region JON)	32	4	2	117	12.9	6.57	6.03927e+08	N								Immunoglobulin heavy variable 3-7
IGHV3-72	A0A0B4J1Y9	Immunoglobulin heavy variable 3-72	72	5	3	101	11.2	7.97	3.07934e+08	N								Immunoglobulin heavy variable 3-72
IGHV3-73	A0A0B4J1V6	Immunoglobulin heavy variable 3-73	45	4	3	119	12.8	9.17	4.19958e+06	N								Immunoglobulin heavy variable 3-73
IGHV4-28	A0A0C4DH34	Immunoglobulin heavy variable 4-28	23	3	3	117	13.1	9.29	5.19599e+07	N								Immunoglobulin heavy variable 4-28
IGHV4-34	P06331	Immunoglobulin heavy variable 4-34 (Ig heavy chain V-II region ARH-77)	44	5	1	123	13.8	9.33	4.71002e+06	N								Immunoglobulin heavy variable 4-34
IGHV5-51	A0A0C4DH38	Immunoglobulin heavy variable 5-51	66	6	4	117	12.7	8.27	7.9464e+07	N								Immunoglobulin heavy variable 5-51
IGHV6-1	A0A0B4J1U7	Immunoglobulin heavy variable 6-1	34	3	3	121	13.5	9.2	8.99732e+06	N								Immunoglobulin heavy variable 6-1
IGKC	P01834	Immunoglobulin kappa constant (Ig kappa chain C region) (Ig kappa chain C region AG) (Ig kappa chain C region CUM) (Ig kappa chain C region EU) (Ig kappa chain C region OU) (Ig kappa chain C region ROY) (Ig kappa chain C region TI)	93	11	11	107	11.8	6.52	4.98546e+09	N								Immunoglobulin kappa constant
IGKV1-16	P04430	Immunoglobulin kappa variable 1-16 (Ig kappa chain V-I region BAN)	34	3	2	117	12.6	8.16	1.23159e+07	N								Immunoglobulin kappa variable 1-16
IGKV1-27	A0A075B6S5	Immunoglobulin kappa variable 1-27	59	4	2	117	12.7	8.29	8.66428e+06	N								Immunoglobulin kappa variable 1-27
IGKV1-5	P01602	Immunoglobulin kappa variable 1-5 (Ig kappa chain V-I region CAR) (Ig kappa chain V-I region EU) (Ig kappa chain V-I region HK102) (Ig kappa chain V-I region Kue)	30	3	2	117	12.8	8.28	8.09204e+07	N								Immunoglobulin kappa variable 1-5
IGKV1D-33	P01593	Immunoglobulin kappa variable 1D-33 (Ig kappa chain V-I region AG) (Ig kappa chain V-I region Bi) (Ig kappa chain V-I region Lay) (Ig kappa chain V-I region Ni) (Ig kappa chain V-I region Rei) (Ig kappa chain V-I region Roy) (Ig kappa chain V-I region Scw) (Ig kappa chain V-I region WAT)	54	3	3	108	11.8	5.34	2.59793e+08	N								Immunoglobulin kappa variable 1D-33
IGKV2-30	P06310	Immunoglobulin kappa variable 2-30 (Ig kappa chain V-II region RPMI 6410)	38	3	1	120	13.2	8.51	1.61436e+07	N								Immunoglobulin kappa variable 2-30
IGKV2D-28	P01615	Immunoglobulin kappa variable 2D-28 (Ig kappa chain V-II region FR) (Ig kappa chain V-II region GM607) (Ig kappa chain V-II region MIL) (Ig kappa chain V-II region TEW)	77	5	2	102	11	5.24	3.87142e+07	N								Immunoglobulin kappa variable 2D-28
IGKV3-11	P04433	Immunoglobulin kappa variable 3-11 (Ig kappa chain V-III region VG)	52	3	3	115	12.6	4.96	8.97534e+07	N								Immunoglobulin kappa variable 3-11
IGKV3-20	P01619	Immunoglobulin kappa variable 3-20 (Ig kappa chain V-III region B6) (Ig kappa chain V-III region GOL) (Ig kappa chain V-III region HAH) (Ig kappa chain V-III region HIC) (Ig kappa chain V-III region IARC/BL41) (Ig kappa chain V-III region NG9) (Ig kappa chain V-III region SIE) (Ig kappa chain V-III region Ti) (Ig kappa chain V-III region WOL)	47	5	2	116	12.5	4.96	4.46735e+08	N								Immunoglobulin kappa variable 3-20
IGKV4-1	P06312	Immunoglobulin kappa variable 4-1 (Ig kappa chain V-IV region B17) (Ig kappa chain V-IV region JI) (Ig kappa chain V-IV region Len) (Ig kappa chain V-IV region STH)	36	4	4	121	13.4	5.25	2.34798e+08	N								Immunoglobulin kappa variable 4-1
IGLL1	P15814	Immunoglobulin lambda-like polypeptide 1 (CD179 antigen-like family member B) (Ig lambda-5) (Immunoglobulin omega polypeptide) (Immunoglobulin-related protein 14.1) (CD antigen CD179b)	14	2	2	213	22.9	10.07	1.50604e+07	Y	14.1, CD179B, IGL5, IGLL, IGVPB	ENSG00000128322	22	CD markers, Disease related genes, Plasma proteins, Predicted intracellular proteins, Predicted secreted proteins			Secreted to blood	Immunoglobulin lambda-like polypeptide 1	100 mg/L
IGLL5	B9A064	Immunoglobulin lambda-like polypeptide 5 (G lambda-1) (Germline immunoglobulin lambda 1)	50	9	4	215	23.1	8.84	3.798e+08	N		ENSG00000254709	22					Immunoglobulin lambda like polypeptide 5	120 mg/L
IGLV10-54	A0A075B6I4	Immunoglobulin lambda variable 10-54	9	1	1	117	12.4	8.03	4.87173e+06	N								Immunoglobulin lambda variable 10-54
IGLV1-36	A0A0B4J1U3	Immunoglobulin lambda variable 1-36	14	1	1	117	12.5	4.78	2.17095e+06	N								Immunoglobulin lambda variable 1-36
IGLV1-40	P01703	Immunoglobulin lambda variable 1-40 (Ig lambda chain V-I region NEWM)	39	2	2	118	12.3	5.74	8.92934e+06	N								Immunoglobulin lambda variable 1-40
IGLV1-44	P01699	Immunoglobulin lambda variable 1-44 (Ig lambda chain V-I region MEM) (Ig lambda chain V-I region VOR)	38	2	1	117	12.2	5.17	3.6568e+06	N								Immunoglobulin lambda variable 1-44
IGLV1-47	P01700	Immunoglobulin lambda variable 1-47 (Ig lambda chain V-I region HA) (Ig lambda chain V-I region WAH)	50	3	2	117	12.3	5.91	1.21778e+08	N								Immunoglobulin lambda variable 1-47
IGLV1-51	P01701	Immunoglobulin lambda variable 1-51 (Ig lambda chain V-I region BL2) (Ig lambda chain V-I region EPS) (Ig lambda chain V-I region NEW) (Ig lambda chain V-I region NIG-64)	38	4	4	117	12.2	7.03	6.54945e+07	N								Immunoglobulin lambda variable 1-51
IGLV2-11	P01706	Immunoglobulin lambda variable 2-11 (Ig gamma lambda chain V-II region DOT) (Ig lambda chain V-II region BOH) (Ig lambda chain V-II region BUR) (Ig lambda chain V-II region NIG-58) (Ig lambda chain V-II region TRO) (Ig lambda chain V-II region WIN)	44	3	2	119	12.6	7.24	8.81561e+07	N								Immunoglobulin lambda variable 2-11
IGLV2-14	P01704	Immunoglobulin lambda variable 2-14 (Ig lambda chain V-II region NIG-84) (Ig lambda chain V-II region TOG) (Ig lambda chain V-II region VIL)	13	1	1	120	12.6	6.49	8.32348e+06	N								Immunoglobulin lambda variable 2-14
IGLV2-23	P01705	Immunoglobulin lambda variable 2-23 (Ig lambda chain V-II region NEI)	7	1	1	113	11.9	5.91	5.12258e+06	N								Immunoglobulin lambda variable 2-23
IGLV3-1	P01715	Immunoglobulin lambda variable 3-1 (Ig lambda chain V-IV region Bau) (Ig lambda chain V-IV region MOL) (Ig lambda chain V-IV region X)	26	2	1	115	12.3	4.94	2.99005e+06	N								Immunoglobulin lambda variable 3-1
IGLV3-10	A0A075B6K4	Immunoglobulin lambda variable 3-10	36	6	4	115	12.4	4.83	2.02188e+08	N								Immunoglobulin lambda variable 3-10
IGLV3-19	P01714	Immunoglobulin lambda variable 3-19 (Ig lambda chain V-III region SH)	44	3	3	112	12	4.96	7.74341e+07	N								Immunoglobulin lambda variable 3-19
IGLV3-21	P80748	Immunoglobulin lambda variable 3-21 (Ig lambda chain V-III region LOI) (Ig lambda chain V-V region DEL) (Ig lambda chain V-VII region MOT)	49	3	1	117	12.4	5.29	1.2054e+07	N								Immunoglobulin lambda variable 3-21
IGLV3-25	P01717	Immunoglobulin lambda variable 3-25 (Ig lambda chain V-IV region Hil)	37	3	1	112	12	4.5	8.8148e+06	N								Immunoglobulin lambda variable 3-25
IGLV4-60	A0A075B6I1	Immunoglobulin lambda variable 4-60	16	2	2	120	13	6.25	3.30668e+06	N								Immunoglobulin lambda variable 4-60
IGLV4-69	A0A075B6H9	Immunoglobulin lambda variable 4-69	28	2	2	119	12.8	6.51	1.59281e+07	N								Immunoglobulin lambda variable 4-69
IGLV5-45	A0A087WSX0	Immunoglobulin lambda variable 5-45	27	4	4	123	13.2	7.87	6.05765e+06	N								Immunoglobulin lambda variable 5-45
IGLV6-57	P01721	Immunoglobulin lambda variable 6-57 (Ig lambda chain V-VI region AR) (Ig lambda chain V-VI region EB4) (Ig lambda chain V-VI region NIG-48) (Ig lambda chain V-VI region SUT) (Ig lambda chain V-VI region WLT)	17	1	1	117	12.6	4.78	7.32061e+06	N								Immunoglobulin lambda variable 6-57
IGLV8-61	A0A075B6I0	Immunoglobulin lambda variable 8-61	7	1	1	122	12.8	4.55	1.85788e+07	N								Immunoglobulin lambda variable 8-61
IGLV9-49	A0A0B4J1Y8	Immunoglobulin lambda variable 9-49	24	3	3	123	13	7.28	6.48681e+06	N								Immunoglobulin lambda variable 9-49
ITIH1	P19827	Inter-alpha-trypsin inhibitor heavy chain H1 (ITI heavy chain H1) (ITI-HC1) (Inter-alpha-inhibitor heavy chain 1) (Inter-alpha-trypsin inhibitor complex component III) (Serum-derived hyaluronan-associated protein) (SHAP)	53	34	34	911	101.3	6.79	7.12411e+08	Y	H1P, IATIH, ITIH	ENSG00000055957	3	Plasma proteins, Predicted intracellular proteins, Predicted secreted proteins		Protease inhibitor, Serine protease inhibitor	Secreted to blood	Inter-alpha-trypsin inhibitor heavy chain H1	31 mg/L	4.5 µg/L	4.5 µg/L
ITIH2	P19823	Inter-alpha-trypsin inhibitor heavy chain H2 (ITI heavy chain H2) (ITI-HC2) (Inter-alpha-inhibitor heavy chain 2) (Inter-alpha-trypsin inhibitor complex component II) (Serum-derived hyaluronan-associated protein) (SHAP)	55	44	44	946	106.4	6.86	1.24416e+09	Y	H2P	ENSG00000151655	10	Plasma proteins, Predicted secreted proteins		Protease inhibitor, Serine protease inhibitor	Secreted to blood	Inter-alpha-trypsin inhibitor heavy chain H2	22 mg/L
ITIH3	Q06033	Inter-alpha-trypsin inhibitor heavy chain H3 (ITI heavy chain H3) (ITI-HC3) (Inter-alpha-inhibitor heavy chain 3) (Serum-derived hyaluronan-associated protein) (SHAP)	36	26	26	890	99.8	5.74	8.6276e+07	Y	H3P	ENSG00000162267	3	Plasma proteins, Predicted secreted proteins		Protease inhibitor, Serine protease inhibitor	Secreted to blood	Inter-alpha-trypsin inhibitor heavy chain H3	4.5 mg/L
ITIH4	Q14624	Inter-alpha-trypsin inhibitor heavy chain H4 (ITI heavy chain H4) (ITI-HC4) (Inter-alpha-inhibitor heavy chain 4) (Inter-alpha-trypsin inhibitor family heavy chain-related protein) (IHRP) (Plasma kallikrein sensitive glycoprotein 120) (Gp120) (PK-120) [Cleaved into: 70 kDa inter-alpha-trypsin inhibitor heavy chain H4; 35 kDa inter-alpha-trypsin inhibitor heavy chain H4]	54	44	44	930	103.3	6.98	1.38595e+09	Y	H4P, IHRP, ITIHL1	ENSG00000055955	3	Cancer-related genes, Plasma proteins, Predicted intracellular proteins, Predicted secreted proteins	Acute phase	Protease inhibitor, Serine protease inhibitor	Secreted to blood	Inter-alpha-trypsin inhibitor heavy chain H4	53 mg/L	3.1 µg/L	5.7 µg/L
JCHAIN	P01591	Immunoglobulin J chain (Joining chain of multimeric IgA and IgM)	64	9	9	159	18.1	5.24	7.08994e+08	Y	IGCJ, IGJ, JCH	ENSG00000132465	4	Plasma proteins, Predicted secreted proteins			Secreted to blood	Immunoglobulin J chain	4.2 mg/L
KLKB1	P03952	Plasma kallikrein (EC 3.4.21.34) (Fletcher factor) (Kininogenin) (Plasma prekallikrein) (PKK) [Cleaved into: Plasma kallikrein heavy chain; Plasma kallikrein light chain]	65	34	34	638	71.3	8.22	1.62461e+08	Y	KLK3	ENSG00000164344	4	Disease related genes, Enzymes, FDA approved drug targets, Plasma proteins, Predicted intracellular proteins, Predicted secreted proteins	Blood coagulation, Fibrinolysis, Hemostasis, Inflammatory response	Hydrolase, Protease, Serine protease	Secreted to blood	Plasma kallikrein	4.9 mg/L	29 mg/L	29 mg/L
KNG1	P01042	Kininogen-1 (Alpha-2-thiol proteinase inhibitor) (Fitzgerald factor) (High molecular weight kininogen) (HMWK) (Williams-Fitzgerald-Flaujeac factor) [Cleaved into: Kininogen-1 heavy chain; T-kinin (Ile-Ser-Bradykinin); Bradykinin (Kallidin I); Lysyl-bradykinin (Kallidin II); Kininogen-1 light chain; Low molecular weight growth-promoting factor]	45	32	32	644	71.9	6.81	1.22934e+09	Y	BDK, BK, KNG	ENSG00000113889	3	Disease related genes, Plasma proteins, Predicted secreted proteins	Blood coagulation, Hemostasis, Inflammatory response	Protease inhibitor, Thiol protease inhibitor, Vasoactive, Vasodilator	Secreted to blood	Kininogen-1	64 mg/L	90 mg/L	90 mg/L
KRT1	P04264	Keratin, type II cytoskeletal 1 (67 kDa cytokeratin) (Cytokeratin-1) (CK-1) (Hair alpha protein) (Keratin-1) (K1) (Type-II keratin Kb1)	57	39	33	644	66	8.12	2.41538e+08	Y	EHK1, KRT1A	ENSG00000167768	12	Disease related genes, Plasma proteins, Predicted intracellular proteins				Keratin, type II cytoskeletal 1	65 mg/L
KRT10	P13645	Keratin, type I cytoskeletal 10 (Cytokeratin-10) (CK-10) (Keratin-10) (K10)	59	31	27	584	58.8	5.21	2.09042e+08	Y	CK10, K10, KPP	ENSG00000186395	17	Disease related genes, Plasma proteins, Predicted intracellular proteins			Intracellular and membrane	Keratin, type I cytoskeletal 10	34 mg/L
KRT14	P02533	Keratin, type I cytoskeletal 14 (Cytokeratin-14) (CK-14) (Keratin-14) (K14)	31	15	4	472	51.5	5.16	1.33139e+07	Y	EBS3, EBS4	ENSG00000186847	17	Cancer-related genes, Disease related genes, Plasma proteins, Predicted intracellular proteins				Keratin, type I cytoskeletal 14	2.2 mg/L
KRT16	P08779	Keratin, type I cytoskeletal 16 (Cytokeratin-16) (CK-16) (Keratin-16) (K16)	27	14	3	473	51.2	5.05	9.07821e+06	Y	NEPPK	ENSG00000186832	17	Disease related genes, Plasma proteins, Predicted intracellular proteins				Keratin, type I cytoskeletal 16	2.2 mg/L
KRT2	P35908	Keratin, type II cytoskeletal 2 epidermal (Cytokeratin-2e) (CK-2e) (Epithelial keratin-2e) (Keratin-2 epidermis) (Keratin-2e) (K2e) (Type-II keratin Kb2)	73	38	29	639	65.4	8	9.3256e+07	Y	KRT2A, KRTE	ENSG00000172867	12	Disease related genes, FDA approved drug targets, Plasma proteins, Predicted intracellular proteins				Keratin, type II cytoskeletal 2 epidermal	14 mg/L
KRT5	P13647	Keratin, type II cytoskeletal 5 (58 kDa cytokeratin) (Cytokeratin-5) (CK-5) (Keratin-5) (K5) (Type-II keratin Kb5)	33	22	9	590	62.3	7.74	1.87255e+07	Y	EBS2, KRT5A	ENSG00000186081	12	Disease related genes, Plasma proteins, Predicted intracellular proteins				Keratin, type II cytoskeletal 5	6.5 mg/L
KRT9	P35527	Keratin, type I cytoskeletal 9 (Cytokeratin-9) (CK-9) (Keratin-9) (K9)	60	25	24	623	62	5.24	9.9554e+07	Y	CK-9, EPPK, K9	ENSG00000171403	17	Disease related genes, Plasma proteins, Predicted intracellular proteins				Keratin, type I cytoskeletal 9	42 mg/L
LBP	P18428	Lipopolysaccharide-binding protein (LBP)	26	12	12	481	53.4	6.7	4.34523e+07	Y	BPIFD2	ENSG00000129988	20	Plasma proteins, Predicted secreted proteins, Transporters	Immunity, Innate immunity, Lipid transport, Transport	Antibiotic, Antimicrobial	Secreted to blood	Lipopolysaccharide-binding protein	910 µg/L	25 mg/L	32 mg/L
LCAT	P04180	Phosphatidylcholine-sterol acyltransferase (EC 2.3.1.43) (1-alkyl-2-acetylglycerophosphocholine esterase) (EC 3.1.1.47) (Lecithin-cholesterol acyltransferase) (Phospholipid-cholesterol acyltransferase) (Platelet-activating factor acetylhydrolase) (PAF acetylhydrolase)	6	2	2	440	49.5	6.11	1.28549e+06	Y		ENSG00000213398	16	Disease related genes, Enzymes, Plasma proteins, Potential drug targets, Predicted intracellular proteins, Predicted secreted proteins	Cholesterol metabolism, Lipid metabolism, Steroid metabolism, Sterol metabolism	Acyltransferase, Hydrolase, Transferase	Secreted to blood	Phosphatidylcholine-sterol acyltransferase	9.5 mg/L	6.5 mg/L	7.9 mg/L
LCP1	P13796	Plastin-2 (L-plastin) (LC64P) (Lymphocyte cytosolic protein 1) (LCP-1)	51	24	24	627	70.2	5.43	1.54606e+07	Y	CP64, L-PLASTIN, LC64P, PLS2	ENSG00000136167	13	Cancer-related genes, Disease related genes, Plasma proteins, Predicted intracellular proteins		Actin-binding		Plastin-2	2.2 mg/L
LDHB	P07195	L-lactate dehydrogenase B chain (LDH-B) (EC 1.1.1.27) (LDH heart subunit) (LDH-H) (Renal carcinoma antigen NY-REN-46)	5	2	2	341	37.4	6.25	661182	Y		ENSG00000111716	12	Disease related genes, Enzymes, FDA approved drug targets, Plasma proteins, Predicted intracellular proteins		Oxidoreductase		L-lactate dehydrogenase B chain	780 µg/L
LGALS3BP	Q08380	Galectin-3-binding protein (Basement membrane autoantigen p105) (Lectin galactoside-binding soluble 3-binding protein) (Mac-2-binding protein) (MAC2BP) (Mac-2 BP) (Tumor-associated antigen 90K)	35	16	16	585	65.3	5.27	4.36454e+07	Y	90K, BTBD17B, CyCAP, gp90, M2BP, MAC-2-BP, TANGO10B	ENSG00000108679	17	Cancer-related genes, Plasma proteins, Predicted secreted proteins	Cell adhesion		Secreted to blood	Galectin-3-binding protein	11 mg/L
LPA	P08519	Apolipoprotein(a) (Apo(a)) (Lp(a)) (EC 3.4.21.-)	49	45	45	4548	501	5.88	4.21793e+08	Y	LP, Lp(a)	ENSG00000198670	6	Candidate cardiovascular disease genes, Enzymes, Plasma proteins, Predicted intracellular proteins, Predicted secreted proteins	Lipid transport, Transport	Hydrolase, Protease, Serine protease	Secreted to blood	Apolipoprotein(a)	2.9 mg/L	79 mg/L	79 mg/L
LRG1	P02750	Leucine-rich alpha-2-glycoprotein (LRG)	38	9	9	347	38.2	6.95	1.30487e+07	Y	LRG	ENSG00000171236	19	Plasma proteins, Predicted secreted proteins			Secreted to blood	Leucine-rich alpha-2-glycoprotein	74 mg/L	21 mg/L	25 mg/L
LUM	P51884	Lumican (Keratan sulfate proteoglycan lumican) (KSPG lumican)	23	6	6	338	38.4	6.61	3.213e+06	Y	LDC, SLRR2D	ENSG00000139329	12	Cancer-related genes, Plasma proteins, Predicted secreted proteins			Secreted to extracellular matrix	Lumican	59 mg/L
LYZ	P61626	Lysozyme C (EC 3.2.1.17) (1,4-beta-N-acetylmuramidase C)	32	5	5	148	16.5	9.16	1.42712e+07	Y		ENSG00000090382	12	Disease related genes, Enzymes, Plasma proteins, Potential drug targets, Predicted secreted proteins		Antimicrobial, Bacteriolytic enzyme, Glycosidase, Hydrolase	Secreted to blood	Lysozyme C	2.6 mg/L	1.5 mg/L	2.1 mg/L
MAN1A1	P33908	Mannosyl-oligosaccharide 1,2-alpha-mannosidase IA (EC 3.2.1.113) (Man(9)-alpha-mannosidase) (Man9-mannosidase) (Mannosidase alpha class 1A member 1) (Processing alpha-1,2-mannosidase IA) (Alpha-1,2-mannosidase IA)	3	2	2	653	72.9	6.47	2.41845e+06	Y		ENSG00000111885	6	Enzymes, Plasma proteins, Predicted membrane proteins		Glycosidase, Hydrolase		Mannosyl-oligosaccharide 1,2-alpha-mannosidase IA	390 µg/L
MAN2A1	Q16706	Alpha-mannosidase 2 (EC 3.2.1.114) (Golgi alpha-mannosidase II) (AMan II) (Man II) (Mannosidase alpha class 2A member 1) (Mannosyl-oligosaccharide 1,3-1,6-alpha-mannosidase)	8	7	7	1144	131.1	7.58	1.40593e+06	Y	GOLIM7, MANA2	ENSG00000112893	5	Enzymes, Plasma proteins, Predicted membrane proteins		Glycosidase, Hydrolase		Alpha-mannosidase 2	70 µg/L
MASP1	P48740	Mannan-binding lectin serine protease 1 (EC 3.4.21.-) (Complement factor MASP-3) (Complement-activating component of Ra-reactive factor) (Mannose-binding lectin-associated serine protease 1) (MASP-1) (Mannose-binding protein-associated serine protease) (Ra-reactive factor serine protease p100) (RaRF) (Serine protease 5) [Cleaved into: Mannan-binding lectin serine protease 1 heavy chain; Mannan-bi…	41	25	24	699	79.2	5.49	1.06043e+08	Y	CRARF, MASP, PRSS5	ENSG00000127241	3	Disease related genes, Enzymes, Plasma proteins, Potential drug targets, Predicted intracellular proteins, Predicted secreted proteins	Complement activation lectin pathway, Immunity, Innate immunity	Hydrolase, Protease, Serine protease	Secreted to blood	Mannan-binding lectin serine protease 1	1.8 mg/L	8.7 mg/L	9.7 mg/L
MASP2	O00187	Mannan-binding lectin serine protease 2 (EC 3.4.21.104) (MBL-associated serine protease 2) (Mannose-binding protein-associated serine protease 2) (MASP-2) [Cleaved into: Mannan-binding lectin serine protease 2 A chain; Mannan-binding lectin serine protease 2 B chain]	29	15	15	686	75.7	5.63	2.78568e+07	Y	MASP1P1	ENSG00000009724	1	Disease related genes, Enzymes, Plasma proteins, Potential drug targets, Predicted secreted proteins	Complement pathway, Immunity, Innate immunity	Hydrolase, Protease, Serine protease	Secreted to blood	Mannan-binding lectin serine protease 2	880 µg/L	340 µg/L	490 µg/L
MBL2	P11226	Mannose-binding protein C (MBP-C) (Collectin-1) (MBP1) (Mannan-binding protein) (Mannose-binding lectin)	57	14	14	248	26.1	5.49	8.74137e+07	Y	COLEC1, MBL	ENSG00000165471	10	Plasma proteins, Predicted secreted proteins	Complement activation lectin pathway, Complement pathway, Immunity, Innate immunity		Secreted to blood	Mannose-binding protein C	1.7 mg/L	1.2 mg/L	2.3 mg/L
MSN	P26038	Moesin (Membrane-organizing extension spike protein)	5	3	3	577	67.8	6.4	1.40293e+06	Y		ENSG00000147065	X	Cancer-related genes, Disease related genes, Plasma proteins, Predicted intracellular proteins	Host-virus interaction			Moesin	340 µg/L
MST1	P26927	Hepatocyte growth factor-like protein (Macrophage stimulatory protein) (Macrophage-stimulating protein) (MSP) [Cleaved into: Hepatocyte growth factor-like protein alpha chain; Hepatocyte growth factor-like protein beta chain]	65	36	36	711	80.3	7.68	1.30073e+08	Y								Hepatocyte growth factor-like protein
NOTCH3	Q9UM47	Neurogenic locus notch homolog protein 3 (Notch 3) [Cleaved into: Notch 3 extracellular truncation; Notch 3 intracellular domain]	4	7	7	2321	243.5	5.39	608619	Y	CADASIL, CASIL	ENSG00000074181	19	Cancer-related genes, Disease related genes, Plasma proteins, Predicted intracellular proteins, Predicted membrane proteins	Differentiation, Notch signaling pathway, Transcription, Transcription regulation	Activator, Developmental protein, Receptor		Neurogenic locus notch homolog protein 3	18 µg/L
NRP1	O14786	Neuropilin-1 (Vascular endothelial cell growth factor 165 receptor) (CD antigen CD304)	7	4	4	704	79	5.86	673739	Y	CD304, NRP, VEGF165R	ENSG00000099250	10	Cancer-related genes, CD markers, Plasma proteins, Predicted intracellular proteins, Predicted membrane proteins, Predicted secreted proteins	Angiogenesis, Differentiation, Neurogenesis	Developmental protein, Heparin-binding, Receptor	Secreted in other tissues	Neuropilin-1	720 µg/L
OLFM1	Q99784	Noelin (Neuronal olfactomedin-related ER localized protein) (Olfactomedin-1)	9	2	2	208	24.2	6.42	735369	Y	AMY, NOE1, NOELIN, OlfA	ENSG00000130558	9	Plasma proteins, Predicted intracellular proteins, Predicted secreted proteins		Developmental protein	Secreted in brain	Noelin	130 µg/L
ORM1	P02763	Alpha-1-acid glycoprotein 1 (AGP 1) (Orosomucoid-1) (OMD 1)	32	8	4	201	23.5	5.02	3.3908e+06	Y		ENSG00000229314	9	Cancer-related genes, Candidate cardiovascular disease genes, Plasma proteins, Predicted secreted proteins	Acute phase, Transport		Secreted to blood	Alpha-1-acid glycoprotein 1	120 mg/L	950 mg/L	1.5 g/L
ORM2	P19652	Alpha-1-acid glycoprotein 2 (AGP 2) (Orosomucoid-2) (OMD 2)	44	9	5	201	23.6	5.11	3.29951e+07	Y	AGP-B, AGP-B', AGP2	ENSG00000228278	9	Plasma proteins, Predicted secreted proteins	Acute phase, Transport		Secreted to blood	Alpha-1-acid glycoprotein 2	61 mg/L	420 µg/L	1.2 mg/L
PCOLCE	Q15113	Procollagen C-endopeptidase enhancer 1 (Procollagen COOH-terminal proteinase enhancer 1) (PCPE-1) (Procollagen C-proteinase enhancer 1) (Type 1 procollagen C-proteinase enhancer protein) (Type I procollagen COOH-terminal proteinase enhancer)	34	12	12	449	47.9	7.43	4.09395e+06	Y	PCPE, PCPE1	ENSG00000106333	7	Plasma proteins, Predicted secreted proteins			Secreted to extracellular matrix	Procollagen C-endopeptidase enhancer 1	1.3 mg/L
PCSK9	Q8NBP7	Proprotein convertase subtilisin/kexin type 9 (EC 3.4.21.-) (Neural apoptosis-regulated convertase 1) (NARC-1) (Proprotein convertase 9) (PC9) (Subtilisin/kexin-like protease PC9)	13	7	7	692	74.2	6.61	1.33637e+06	Y	FH3, HCHOLA3, NARC-1	ENSG00000169174	1	Disease related genes, Enzymes, FDA approved drug targets, Plasma proteins, Predicted secreted proteins	Apoptosis, Cholesterol metabolism, Lipid metabolism, Steroid metabolism, Sterol metabolism	Hydrolase, Protease, Serine protease	Secreted to blood	Proprotein convertase subtilisin/kexin type 9	300 µg/L	140 µg/L	140 µg/L
PCYOX1	Q9UHG3	Prenylcysteine oxidase 1 (EC 1.8.3.5) (Prenylcysteine lyase)	43	15	15	505	56.6	6.18	1.28255e+07	Y	KIAA0908, PCL1	ENSG00000116005	2	Enzymes, Plasma proteins, Predicted intracellular proteins		Oxidoreductase	Intracellular and membrane	Prenylcysteine oxidase 1	480 µg/L
PF4	P02776	Platelet factor 4 (PF-4) (C-X-C motif chemokine 4) (Iroplact) (Oncostatin-A) [Cleaved into: Platelet factor 4, short form (Endothelial cell growth inhibitor)]	37	5	5	101	10.8	8.62	1.08119e+07	Y	CXCL4, SCYB4	ENSG00000163737	4	Cancer-related genes, Candidate cardiovascular disease genes, Plasma proteins, Predicted secreted proteins	Chemotaxis	Cytokine, Heparin-binding	Secreted to blood			7.7 µg/L	7.7 µg/L
PF4V1	P10720	Platelet factor 4 variant (C-X-C motif chemokine 4 variant) (CXCL4L1) (PF4alt) (PF4var1) [Cleaved into: Platelet factor 4 variant(4-74); Platelet factor 4 variant(5-74); Platelet factor 4 variant(6-74)]	9	1	1	104	11.5	9.1	1.13019e+06	Y	CXCL4L1, CXCL4V1, SCYB4V1	ENSG00000109272	4	Plasma proteins, Predicted secreted proteins		Cytokine, Heparin-binding	Secreted to blood	Platelet factor 4 variant	1.4 mg/L
PGLYRP2	Q96PD5	N-acetylmuramoyl-L-alanine amidase (EC 3.5.1.28) (Peptidoglycan recognition protein 2) (Peptidoglycan recognition protein long) (PGRP-L)	48	15	15	576	62.2	7.55	4.50499e+07	Y	PGLYRPL, PGRP-L, PGRPL, tagL, tagL-alpha, tagl-beta, TAGL-like	ENSG00000161031	19	Enzymes, Plasma proteins, Predicted membrane proteins, Predicted secreted proteins	Immunity	Hydrolase	Secreted to blood	N-acetylmuramoyl-L-alanine amidase	160 mg/L
PIGR	P01833	Polymeric immunoglobulin receptor (PIgR) (Poly-Ig receptor) (Hepatocellular carcinoma-associated protein TB6) [Cleaved into: Secretory component]	40	23	23	764	83.2	5.74	4.93565e+07	Y		ENSG00000162896	1	Cancer-related genes, Plasma proteins, Predicted membrane proteins			Intracellular and membrane	Polymeric immunoglobulin receptor	1.9 mg/L
PLG	P00747	Plasminogen (EC 3.4.21.7) [Cleaved into: Plasmin heavy chain A; Activation peptide; Angiostatin; Plasmin heavy chain A, short form; Plasmin light chain B]	80	65	62	810	90.5	7.24	3.10148e+09	Y		ENSG00000122194	6	Cancer-related genes, Candidate cardiovascular disease genes, Disease related genes, Enzymes, FDA approved drug targets, Plasma proteins, Predicted secreted proteins	Blood coagulation, Fibrinolysis, Hemostasis, Tissue remodeling	Hydrolase, Protease, Serine protease	Secreted to blood	Plasminogen	41 mg/L	140 mg/L	140 mg/L
PLTP	P55058	Phospholipid transfer protein (Lipid transfer protein II)	20	8	8	493	54.7	7.01	4.57725e+06	Y	BPIFE	ENSG00000100979	20	Plasma proteins, Predicted intracellular proteins, Predicted secreted proteins, Transporters	Lipid transport, Transport		Secreted to blood	Phospholipid transfer protein	200 µg/L	9.7 mg/L	16 mg/L
PON1	P27169	Serum paraoxonase/arylesterase 1 (PON 1) (EC 3.1.1.2) (EC 3.1.1.81) (EC 3.1.8.1) (Aromatic esterase 1) (A-esterase 1) (K-45) (Serum aryldialkylphosphatase 1)	65	15	15	355	39.7	5.22	1.05019e+08	Y	ESA, PON	ENSG00000005421	7	Cancer-related genes, Candidate cardiovascular disease genes, Disease related genes, Enzymes, Plasma proteins, Potential drug targets, Predicted secreted proteins, Transporters		Hydrolase	Secreted to blood	Serum paraoxonase/arylesterase 1	24 mg/L	96 mg/L	150 mg/L
POSTN	Q15063	Periostin (PN) (Osteoblast-specific factor 2) (OSF-2)	9	5	5	836	93.3	7.53	386624	Y	OSF-2, periostin, PN	ENSG00000133110	13	Cancer-related genes, Plasma proteins, Predicted secreted proteins	Cell adhesion	Heparin-binding	Secreted to extracellular matrix	Periostin	740 µg/L
PPBP	P02775	Platelet basic protein (PBP) (C-X-C motif chemokine 7) (Leukocyte-derived growth factor) (LDGF) (Macrophage-derived growth factor) (MDGF) (Small-inducible cytokine B7) [Cleaved into: Connective tissue-activating peptide III (CTAP-III) (LA-PF4) (Low-affinity platelet factor IV); TC-2; Connective tissue-activating peptide III(1-81) (CTAP-III(1-81)); Beta-thromboglobulin (Beta-TG); Neutrophil-activa…	37	5	5	128	13.9	8.79	1.42556e+07	Y	b-TG1, Beta-TG, CTAP3, CTAPIII, CXCL7, LA-PF4, LDGF, MDGF, NAP-2, NAP-2-L1, PBP, SCYB7, TGB, TGB1, THBGB1	ENSG00000163736	4	Plasma proteins, Predicted secreted proteins	Chemotaxis	Antibiotic, Antimicrobial, Cytokine, Growth factor, Mitogen	Secreted to blood	Platelet basic protein	3.5 mg/L	25 µg/L	25 µg/L
PRDX2	P32119	Peroxiredoxin-2 (EC 1.11.1.24) (Natural killer cell-enhancing factor B) (NKEF-B) (PRP) (Thiol-specific antioxidant protein) (TSA) (Thioredoxin peroxidase 1) (Thioredoxin-dependent peroxide reductase 1) (Thioredoxin-dependent peroxiredoxin 2)	40	6	6	198	21.9	5.97	6.72047e+06	Y	MGC4104, NKEFB, PRP, PRX2, PRXII, TDPX1, TSA	ENSG00000167815	19	Cancer-related genes, Enzymes, Plasma proteins, Predicted intracellular proteins		Antioxidant, Oxidoreductase, Peroxidase		Peroxiredoxin-2	1.1 mg/L
PRG4	Q92954	Proteoglycan 4 (Lubricin) (Megakaryocyte-stimulating factor) (Superficial zone proteoglycan) [Cleaved into: Proteoglycan 4 C-terminal part]	22	26	21	1404	151	9.51	1.95463e+08	Y	bG174L6.2, CACP, FLJ32635, HAPO, JCAP, MSF, SZP	ENSG00000116690	1	Disease related genes, Plasma proteins, Predicted secreted proteins			Secreted to extracellular matrix	Proteoglycan 4	4.3 mg/L
PROC	P04070	Vitamin K-dependent protein C (EC 3.4.21.69) (Anticoagulant protein C) (Autoprothrombin IIA) (Blood coagulation factor XIV) [Cleaved into: Vitamin K-dependent protein C light chain; Vitamin K-dependent protein C heavy chain; Activation peptide]	41	12	12	461	52	6.28	2.06373e+07	Y		ENSG00000115718	2	Cancer-related genes, Candidate cardiovascular disease genes, Disease related genes, Enzymes, FDA approved drug targets, Plasma proteins, Predicted intracellular proteins, Predicted secreted proteins	Blood coagulation, Hemostasis	Hydrolase, Protease, Serine protease	Secreted to blood	Vitamin K-dependent protein C	6.4 mg/L
PROS1	P07225	Vitamin K-dependent protein S	57	34	34	676	75.1	5.67	5.61344e+08	Y	PROS	ENSG00000184500	3	Candidate cardiovascular disease genes, Disease related genes, FDA approved drug targets, Plasma proteins, Predicted intracellular proteins, Predicted membrane proteins, Predicted secreted proteins	Blood coagulation, Fibrinolysis, Hemostasis		Secreted to blood	Vitamin K-dependent protein S	3.4 mg/L	22 mg/L	23 mg/L
PROZ	P22891	Vitamin K-dependent protein Z	35	11	11	400	44.7	5.97	1.14702e+07	Y	PZ	ENSG00000126231	13	Candidate cardiovascular disease genes, Enzymes, Plasma proteins, Predicted secreted proteins	Blood coagulation, Hemostasis	Serine protease homolog	Secreted to blood	Vitamin K-dependent protein Z	510 µg/L	1.7 mg/L	2.0 mg/L
PZP	P20742	Pregnancy zone protein (C3 and PZP-like alpha-2-macroglobulin domain-containing protein 6)	34	35	26	1482	163.8	6.38	5.79068e+07	Y	CPAMD6	ENSG00000126838	12	Cancer-related genes, Plasma proteins, Predicted secreted proteins		Protease inhibitor, Serine protease inhibitor	Secreted to blood	Pregnancy zone protein	13 mg/L
QSOX1	O00391	Sulfhydryl oxidase 1 (hQSOX) (EC 1.8.3.2) (Quiescin Q6)	27	16	16	747	82.5	8.92	1.19081e+07	Y	QSCN6	ENSG00000116260	1	Enzymes, Plasma proteins, Predicted intracellular proteins, Predicted membrane proteins, Predicted secreted proteins		Oxidoreductase	Secreted to extracellular matrix	Sulfhydryl oxidase 1	3.2 mg/L
RAP1B	P61224	Ras-related protein Rap-1b (EC 3.6.5.2) (GTP-binding protein smg p21B)	28	6	6	184	20.8	5.78	1.26878e+06	Y	DKFZp586H0723, K-REV, RAL1B	ENSG00000127314	12	Plasma proteins, Predicted intracellular proteins, RAS pathway related proteins		Hydrolase
RBP4	P02753	Retinol-binding protein 4 (Plasma retinol-binding protein) (PRBP) (RBP) [Cleaved into: Plasma retinol-binding protein(1-182); Plasma retinol-binding protein(1-181); Plasma retinol-binding protein(1-179); Plasma retinol-binding protein(1-176)]	76	11	11	199	23	6.09	2.9819e+08	Y		ENSG00000138207	10	Cancer-related genes, Disease related genes, Plasma proteins, Predicted intracellular proteins, Predicted secreted proteins	Sensory transduction, Transport, Vision		Secreted to blood	Retinol-binding protein 4	420 mg/L	46 mg/L	84 mg/L
RNASE4	P34096	Ribonuclease 4 (RNase 4) (EC 3.1.27.-)	20	2	2	147	16.8	9.03	444646	Y	RAB1	ENSG00000258818	14	Plasma proteins, Predicted secreted proteins		Endonuclease, Hydrolase, Nuclease	Secreted to blood	Ribonuclease 4	27 µg/L
SAA1	P0DJI8	Serum amyloid A-1 protein (SAA) [Cleaved into: Amyloid protein A (Amyloid fibril protein AA); Serum amyloid protein A(2-104); Serum amyloid protein A(3-104); Serum amyloid protein A(2-103); Serum amyloid protein A(2-102); Serum amyloid protein A(4-101)]	66	7	4	122	13.5	6.79	1.17916e+07	N								Serum amyloid A-1 protein	22 mg/L	300 µg/L	300 µg/L
SELENOP	P49908	Selenoprotein P (SeP)	19	7	7	381	43.2	7.87	1.56804e+07	Y	SELP, SeP, SEPP, SEPP1	ENSG00000250722	5	Plasma proteins, Predicted membrane proteins, Predicted secreted proteins			Secreted to blood	Selenoprotein P	2.3 mg/L	2.2 mg/L	4.4 mg/L
SERPINA1	P01009	Alpha-1-antitrypsin (Alpha-1 protease inhibitor) (Alpha-1-antiproteinase) (Serpin A1) [Cleaved into: Short peptide from AAT (SPAAT)]	66	34	3	418	46.7	5.59	2.44434e+07	Y	A1A, A1AT, AAT, alpha-1-antitrypsin, alpha1AT, PI, PI1	ENSG00000197249	14	Cancer-related genes, Candidate cardiovascular disease genes, Disease related genes, Plasma proteins, Predicted intracellular proteins, Predicted secreted proteins	Acute phase, Blood coagulation, Hemostasis	Protease inhibitor, Serine protease inhibitor	Secreted to blood	Alpha-1-antitrypsin	210 mg/L	2.1 g/L	3.1 g/L
SERPINA10	Q9UK55	Protein Z-dependent protease inhibitor (PZ-dependent protease inhibitor) (PZI) (Serpin A10)	31	13	13	484	55.1	7.64	1.5207e+07	Y	PZI, ZPI	ENSG00000140093	14	Plasma proteins, Predicted membrane proteins, Predicted secreted proteins	Blood coagulation, Hemostasis	Heparin-binding, Protease inhibitor, Serine protease inhibitor	Secreted to blood	Protein Z-dependent protease inhibitor	5.9 mg/L	4.0 mg/L	4.4 mg/L
SERPINA3	P01011	Alpha-1-antichymotrypsin (ACT) (Cell growth-inhibiting gene 24/25 protein) (Serpin A3) [Cleaved into: Alpha-1-antichymotrypsin His-Pro-less]	51	26	26	423	47.6	5.52	1.75443e+08	Y	AACT, ACT	ENSG00000196136	14	Cancer-related genes, Candidate cardiovascular disease genes, Plasma proteins, Predicted intracellular proteins, Predicted secreted proteins	Acute phase	Protease inhibitor, Serine protease inhibitor	Secreted to blood	Alpha-1-antichymotrypsin	95 mg/L	700 mg/L	1.1 g/L
SERPINA4	P29622	Kallistatin (Kallikrein inhibitor) (Peptidase inhibitor 4) (PI-4) (Serpin A4)	65	25	25	427	48.5	7.75	1.61032e+08	Y	KAL, kallistatin, KLST, KST, PI4	ENSG00000100665	14	Plasma proteins, Predicted secreted proteins		Protease inhibitor, Serine protease inhibitor	Secreted to blood	Kallistatin	22 mg/L	15 mg/L	29 mg/L
SERPINA5	P05154	Plasma serine protease inhibitor (Acrosomal serine protease inhibitor) (Plasminogen activator inhibitor 3) (PAI-3) (PAI3) (Protein C inhibitor) (PCI) (Serpin A5)	50	16	16	406	45.6	9.26	8.59497e+07	Y	PAI3, PCI, PLANH3, PROCI	ENSG00000188488	14	Cancer-related genes, Candidate cardiovascular disease genes, Plasma proteins, Predicted secreted proteins	Fertilization, Lipid transport, Transport	Heparin-binding, Protease inhibitor, Serine protease inhibitor	Secreted to blood	Plasma serine protease inhibitor	2.3 mg/L
SERPINC1	P01008	Antithrombin-III (ATIII) (Serpin C1)	55	29	29	464	52.6	6.71	1.55464e+08	Y	AT3, ATIII, MGC22579	ENSG00000117601	1	Candidate cardiovascular disease genes, Disease related genes, FDA approved drug targets, Plasma proteins, Predicted secreted proteins	Blood coagulation, Hemostasis	Heparin-binding, Protease inhibitor, Serine protease inhibitor	Secreted to blood	Antithrombin-III	210 mg/L
SERPIND1	P05546	Heparin cofactor 2 (Heparin cofactor II) (HC-II) (Protease inhibitor leuserpin-2) (HLS2) (Serpin D1)	52	20	20	499	57	6.9	5.68314e+07	Y	D22S673, HC-II, HC2, HCF2, HLS2	ENSG00000099937	22	Candidate cardiovascular disease genes, Disease related genes, FDA approved drug targets, Plasma proteins, Predicted secreted proteins	Blood coagulation, Chemotaxis, Hemostasis	Heparin-binding, Protease inhibitor, Serine protease inhibitor	Secreted to blood	Heparin cofactor 2	94 mg/L
SERPINF1	P36955	Pigment epithelium-derived factor (PEDF) (Cell proliferation-inducing gene 35 protein) (EPC-1) (Serpin F1)	53	19	19	418	46.3	6.38	1.35256e+08	Y	EPC-1, PEDF, PIG35	ENSG00000132386	17	Cancer-related genes, Disease related genes, Plasma proteins, Predicted intracellular proteins, Predicted secreted proteins			Secreted to blood	Pigment epithelium-derived factor	85 mg/L	9.3 mg/L	15 mg/L
SERPINF2	P08697	Alpha-2-antiplasmin (Alpha-2-AP) (Alpha-2-plasmin inhibitor) (Alpha-2-PI) (Serpin F2)	49	22	22	491	54.5	6.29	1.59373e+08	Y	A2AP, AAP, ALPHA-2-PI, API, PLI	ENSG00000167711	17	Candidate cardiovascular disease genes, Disease related genes, Plasma proteins, Predicted secreted proteins	Acute phase	Protease inhibitor, Serine protease inhibitor	Secreted to blood	Alpha-2-antiplasmin	110 mg/L	12 ng/L	12 ng/L
SERPING1	P05155	Plasma protease C1 inhibitor (C1 Inh) (C1Inh) (C1 esterase inhibitor) (C1-inhibiting factor) (Serpin G1)	14	6	6	482	53.2	6.47	6.34486e+06	Y	C1-INH, C1IN, C1NH, HAE1, HAE2	ENSG00000149131	11	Candidate cardiovascular disease genes, Disease related genes, Plasma proteins, Predicted intracellular proteins, Predicted secreted proteins	Blood coagulation, Complement pathway, Fibrinolysis, Hemostasis, Immunity, Innate immunity	Protease inhibitor, Serine protease inhibitor	Secreted to blood	Plasma protease C1 inhibitor	38 mg/L
TAGLN2	P37802	Transgelin-2 (Epididymis tissue protein Li 7e) (SM22-alpha homolog)	28	5	5	187	21.1	7.81	3.08215e+06	Y	HA1756, KIAA0120	ENSG00000158710	1	Plasma proteins, Predicted intracellular proteins			Intracellular and membrane	Transgelin-2	540 µg/L
TF	P02787	Serotransferrin (Transferrin) (Beta-1 metal-binding globulin) (Siderophilin)	71	52	52	698	77	7.12	5.67763e+08	Y	PRO1557, PRO2086	ENSG00000091513	3	Cancer-related genes, Disease related genes, Plasma proteins, Predicted intracellular proteins, Predicted secreted proteins	Ion transport, Iron transport, Transport		Secreted to blood	Serotransferrin	120 mg/L	20 g/L	31 g/L
TGFBI	Q15582	Transforming growth factor-beta-induced protein ig-h3 (Beta ig-h3) (Kerato-epithelin) (RGD-containing collagen-associated protein) (RGD-CAP)	26	18	18	683	74.6	7.71	6.03243e+07	Y	BIGH3, CDB1, CDGG1, CSD1, CSD2, CSD3, LCD1	ENSG00000120708	5	Disease related genes, Plasma proteins, Predicted intracellular proteins, Predicted secreted proteins	Cell adhesion, Sensory transduction, Vision		Secreted to blood	Transforming growth factor-beta-induced protein ig-h3	1.4 mg/L
THBS1	P07996	Thrombospondin-1 (Glycoprotein G)	17	15	15	1170	129.3	4.94	5.97896e+06	Y	THBS, THBS-1, TSP, TSP-1, TSP1	ENSG00000137801	15	Cancer-related genes, Candidate cardiovascular disease genes, Plasma proteins, Predicted secreted proteins	Cell adhesion, Unfolded protein response	Heparin-binding	Secreted to extracellular matrix	Thrombospondin-1	1.6 mg/L	16 mg/L	25 mg/L
THBS4	P35443	Thrombospondin-4	2	2	1	961	105.8	4.68	375568	Y		ENSG00000113296	5	Cancer-related genes, Plasma proteins, Predicted intracellular proteins, Predicted secreted proteins	Cell adhesion, Tissue remodeling, Unfolded protein response	Growth factor, Mitogen	Secreted to extracellular matrix	Thrombospondin-4	420 µg/L
TLN1	Q9Y490	Talin-1	26	50	50	2541	269.6	6.07	2.9224e+07	Y	ILWEQ, TLN	ENSG00000137076	9	Plasma proteins, Predicted intracellular proteins	Host-virus interaction			Talin-1	3.6 mg/L
TNXB	P22105	Tenascin-X (TN-X) (Hexabrachion-like protein)	3	12	12	4222	455.9	5.2	5.61876e+06	Y	TNXB1, TNXB2, TNXBS, XB, XBS	ENSG00000168477	6	Disease related genes, Plasma proteins, Predicted intracellular proteins, Predicted secreted proteins	Cell adhesion		Secreted to extracellular matrix	Tenascin-X	1.1 mg/L
TPM4	P67936	Tropomyosin alpha-4 chain (TM30p1) (Tropomyosin-4)	19	4	4	248	28.5	4.69	868909	Y		ENSG00000167460	19	Cancer-related genes, Plasma proteins, Predicted intracellular proteins		Actin-binding, Muscle protein		Tropomyosin alpha-4 chain	950 µg/L
TTR	P02766	Transthyretin (ATTR) (Prealbumin) (TBPA)	73	13	13	147	15.9	5.76	2.09473e+08	Y	CTS, CTS1, HsT2651, PALB	ENSG00000118271	18	Cancer-related genes, Disease related genes, Plasma proteins, Predicted secreted proteins	Transport	Hormone, Thyroid hormone	Secreted to blood	Transthyretin	180 mg/L	350 mg/L	400 mg/L
VCL	P18206	Vinculin (Metavinculin) (MV)	8	7	7	1134	123.7	5.66	4.98659e+06	Y		ENSG00000035403	10	Disease related genes, Plasma proteins, Predicted intracellular proteins	Cell adhesion	Actin-binding		Vinculin	1.8 mg/L
VTN	P04004	Vitronectin (VN) (S-protein) (Serum-spreading factor) (V75) [Cleaved into: Vitronectin V65 subunit; Vitronectin V10 subunit; Somatomedin-B]	40	15	13	478	54.3	5.8	5.24077e+08	Y	VN	ENSG00000109072	17	Cancer-related genes, Candidate cardiovascular disease genes, Plasma proteins, Predicted secreted proteins	Cell adhesion	Heparin-binding	Secreted to blood	Vitronectin	32 mg/L	610 mg/L	1.4 g/L
VWF	P04275	von Willebrand factor (vWF) [Cleaved into: von Willebrand antigen 2 (von Willebrand antigen II)]	12	29	29	2813	309.1	5.48	1.42237e+07	Y	F8VWF	ENSG00000110799	12	Cancer-related genes, Candidate cardiovascular disease genes, Disease related genes, FDA approved drug targets, Plasma proteins, Predicted secreted proteins	Blood coagulation, Cell adhesion, Hemostasis		Secreted to blood	von Willebrand factor	6.4 mg/L	28 mg/L	46 mg/L

## Sheet: Fraction_IV1-4
										Plasma Proteome Database	THE HUMAN PROTEIN ATLAS (PLASMA PROTEINS)							PROTEIN ATLAS MASS SPECTROMETRY		PROTEIN ATLAS IMMUNOASSAY
Gene	Uniprot	Protein names	Coverage [%]	# Peptides	# Unique Peptides	# AAs	MW [kDa]	calc. pI	Average Abundances	presence/absence	Gene.synonym	Ensembl	Chromosome	Protein.class	Biological.process	Molecular.function	Secretome.location	Description	Concentration MS	Mean concentration	Reference
A1BG	P04217	Alpha-1B-glycoprotein	57	16	16	495	54.2	5.86	1.30281e+09	Y		ENSG00000121410	19	Plasma proteins, Predicted intracellular proteins, Predicted secreted proteins			Secreted to blood	Alpha-1B-glycoprotein	49 mg/L	200 mg/L	200 mg/L
A2M	P01023	Alpha-2-macroglobulin	73	83	74	1474	163.2	6.46	1.00874e+09	Y	CPAMD5, FWP007, S863-7	ENSG00000175899	12	Cancer-related genes, Candidate cardiovascular disease genes, Plasma proteins, Predicted secreted proteins		Protease inhibitor, Serine protease inhibitor	Secreted to blood	Alpha-2-macroglobulin	220 mg/L	1.6 g/L	2.9 g/L
ACTB	P60709	Actin, cytoplasmic 1	49	12	7	375	41.7	5.48	3.22726e+07	Y		ENSG00000075624	7	Disease related genes, Plasma proteins, Predicted intracellular proteins				Actin, cytoplasmic 1
ACTC1	P68032	Actin, alpha cardiac muscle 1	19.8939	6	1	377	42	5.39	1.58677e+07	Y	ACTC, CMD1R	ENSG00000159251	15	Disease related genes, Plasma proteins, Predicted intracellular proteins		Muscle protein		Actin, alpha cardiac muscle 1	6.2 mg/L
AFM	P43652	Afamin	56	34	34	599	69	5.9	7.22929e+07	Y	ALB2, ALBA	ENSG00000079557	4	Plasma proteins, Predicted secreted proteins	Protein transport, Transport		Secreted to blood	Afamin	5.0 mg/L	55 mg/L	62 mg/L
AGT	P01019	Angiotensinogen	65	17	17	485	53.1	6.32	9.30637e+08	Y	SERPINA8	ENSG00000135744	1	Candidate cardiovascular disease genes, Disease related genes, Plasma proteins, Predicted secreted proteins		Vasoactive, Vasoconstrictor	Secreted to blood	Angiotensinogen	110 mg/L	5.9 µg/L	7.9 µg/L
AHSG	P02765	Alpha-2-HS-glycoprotein	46	13	13	367	39.3	5.72	1.82693e+09	Y	A2HS, FETUA, HSGA	ENSG00000145192	3	Cancer-related genes, Plasma proteins, Predicted secreted proteins	Mineral balance		Secreted to blood	Alpha-2-HS-glycoprotein	140 mg/L	860 mg/L	1.3 g/L
ALB	P02768	Serum albumin	88	82	82	609	69.3	6.28	4.51211e+10	Y		ENSG00000163631	4	Cancer-related genes, Candidate cardiovascular disease genes, Disease related genes, Plasma proteins, Predicted intracellular proteins, Predicted secreted proteins			Secreted to blood	Serum albumin		40 g/L	40 g/L
AMBP	P02760	Protein AMBP	45	14	14	352	39	6.25	2.99332e+08	Y	EDC1, HCP, HI30, IATIL, ITI, ITIL, ITILC, UTI	ENSG00000106927	9	Plasma proteins, Predicted intracellular proteins, Predicted secreted proteins	Host-virus interaction	Protease inhibitor, Serine protease inhibitor	Secreted to blood	Protein AMBP	71 mg/L
APCS	P02743	Serum amyloid P-component	55	9	9	223	25.4	6.54	2.61286e+08	Y	MGC88159, PTX2, SAP	ENSG00000132703	1	Disease related genes, Plasma proteins, Potential drug targets, Predicted secreted proteins, Transporters			Secreted to blood	Serum amyloid P-component	76 mg/L	28 mg/L	28 mg/L
APMAP	Q9HDC9	Adipocyte plasma membrane-associated protein	2	1	1	416	46.5	6.16	4.57552e+06	Y	BSCv, C20orf3	ENSG00000101474	20	Plasma proteins, Predicted intracellular proteins, Predicted membrane proteins				Adipocyte plasma membrane-associated protein	80 µg/L
APOA1	P02647	Apolipoprotein A-I	88	38	38	267	30.8	5.76	1.47265e+10	Y		ENSG00000118137	11	Cancer-related genes, Candidate cardiovascular disease genes, Disease related genes, Plasma proteins, Predicted intracellular proteins, Predicted secreted proteins	Cholesterol metabolism, Lipid metabolism, Lipid transport, Steroid metabolism, Sterol metabolism, Transport		Secreted to blood	Apolipoprotein A-I	220 mg/L	1.5 g/L	3.0 g/L
APOA2	P02652	Apolipoprotein A-II	69	8	8	100	11.2	6.62	2.71438e+09	Y		ENSG00000158874	1	Cancer-related genes, Candidate cardiovascular disease genes, Plasma proteins, Predicted intracellular proteins, Predicted secreted proteins	Host-virus interaction, Lipid transport, Transport		Secreted to blood	Apolipoprotein A-II	210 mg/L	110 mg/L	300 mg/L
APOA4	P06727	Apolipoprotein A-IV	71.9697	30	30	396	45.4	5.38	7.65063e+07	Y		ENSG00000110244	11	Candidate cardiovascular disease genes, Plasma proteins, Predicted secreted proteins	Lipid transport, Transport		Secreted to blood	Apolipoprotein A-IV	140 mg/L	61 mg/L	150 mg/L
APOC1	P02654	Apolipoprotein C-I	37	6	6	83	9.3	8.47	2.68165e+08	Y		ENSG00000130208	19	Cancer-related genes, Candidate cardiovascular disease genes, Plasma proteins, Predicted secreted proteins	Lipid transport, Transport		Secreted to blood	Apolipoprotein C-I	26 mg/L	20 mg/L	60 mg/L
APOC2	P02655	Apolipoprotein C-II	59	6	6	101	11.3	4.72	1.11884e+08	Y		ENSG00000234906	19	Candidate cardiovascular disease genes, Disease related genes, Plasma proteins, Predicted secreted proteins	Lipid degradation, Lipid metabolism, Lipid transport, Transport		Secreted to blood	Apolipoprotein C-II	110 mg/L	43 mg/L	43 mg/L
APOC3	P02656	Apolipoprotein C-III	53	4	4	99	10.8	5.41	5.05048e+08	Y		ENSG00000110245	11	Cancer-related genes, Candidate cardiovascular disease genes, Disease related genes, Plasma proteins, Predicted secreted proteins	Lipid degradation, Lipid metabolism, Lipid transport, Transport		Secreted to blood	Apolipoprotein C-III	97 mg/L	110 mg/L	130 mg/L
APOD	P05090	Apolipoprotein D	38	8	8	189	21.3	5.15	4.87098e+08	Y		ENSG00000189058	3	Cancer-related genes, Candidate cardiovascular disease genes, Plasma proteins, Predicted secreted proteins	Transport		Secreted to blood	Apolipoprotein D	220 mg/L	99 mg/L	150 mg/L
APOE	P02649	Apolipoprotein E	65	20	20	317	36.1	5.73	8.99213e+07	Y	AD2	ENSG00000130203	19	Cancer-related genes, Candidate cardiovascular disease genes, Disease related genes, Plasma proteins, Predicted secreted proteins	Cholesterol metabolism, Lipid metabolism, Lipid transport, Steroid metabolism, Sterol metabolism, Transport	Heparin-binding	Secreted to blood	Apolipoprotein E	63 mg/L	52 mg/L	70 mg/L
APOF	Q13790	Apolipoprotein F	18	3	3	326	35.4	5.64	1.51151e+08	Y		ENSG00000175336	12	Plasma proteins, Predicted secreted proteins	Cholesterol metabolism, Lipid metabolism, Lipid transport, Steroid metabolism, Sterol metabolism, Transport		Secreted to blood	Apolipoprotein F	4.0 mg/L	18 mg/L	18 mg/L
APOH	P02749	Beta-2-glycoprotein 1	72	22	22	345	38.3	7.97	3.45417e+09	Y	B2G1, BG	ENSG00000091583	17	Candidate cardiovascular disease genes, Plasma proteins, Predicted intracellular proteins, Predicted secreted proteins		Heparin-binding	Secreted to blood	Beta-2-glycoprotein 1	44 mg/L	250 mg/L	290 mg/L
APOL1	O14791	Apolipoprotein L1	54	16	16	398	43.9	5.81	7.65022e+07	Y	APOL	ENSG00000100342	22	Candidate cardiovascular disease genes, Disease related genes, Plasma proteins, Predicted membrane proteins, Predicted secreted proteins	Cholesterol metabolism, Lipid metabolism, Lipid transport, Steroid metabolism, Sterol metabolism, Transport		Secreted to blood	Apolipoprotein L1	19 mg/L	1.6 mg/L	3.2 mg/L
APOM	O95445	Apolipoprotein M	62	13	13	188	21.2	6.01	1.67541e+08	Y	ApoM, G3a, NG20	ENSG00000204444	6	Plasma proteins, Predicted intracellular proteins, Predicted secreted proteins	Lipid transport, Transport		Secreted to blood	Apolipoprotein M	18 mg/L	7.4 mg/L	15 mg/L
ATRN	O75882	Attractin	36	40	40	1429	158.4	7.31	1.21794e+08	Y	DPPT-L, MGCA	ENSG00000088812	20	Plasma proteins, Predicted membrane proteins, Predicted secreted proteins	Inflammatory response	Receptor	Secreted to blood	Attractin	39 mg/L
AZGP1	P25311	Zinc-alpha-2-glycoprotein	41	10	10	298	34.2	6.05	1.72637e+07	Y	ZA2G, ZAG	ENSG00000160862	7	Cancer-related genes, Plasma proteins, Predicted intracellular proteins, Predicted secreted proteins			Secreted to blood	Zinc-alpha-2-glycoprotein	160 mg/L	55 mg/L	59 mg/L
B2M	P61769	Beta-2-microglobulin	35	3	3	119	13.7	6.52	1.80009e+07	Y		ENSG00000166710	15	Cancer-related genes, Disease related genes, Plasma proteins, Predicted intracellular proteins	Immunity		Intracellular and membrane	Beta-2-microglobulin	3.2 mg/L	1.8 mg/L	2.0 mg/L
BCHE	P06276	Cholinesterase	43	20	20	602	68.4	7.42	4.42151e+07	Y	CHE1, CHE2, E1	ENSG00000114200	3	Disease related genes, Enzymes, FDA approved drug targets, Plasma proteins, Predicted intracellular proteins, Predicted secreted proteins		Hydrolase, Serine esterase	Secreted to blood	Cholinesterase	13 mg/L
BTD	P43251	Biotinidase	30	12	12	543	61.1	6.25	3.5822e+07	Y		ENSG00000169814	3	Disease related genes, Enzymes, Plasma proteins, Potential drug targets, Predicted intracellular proteins, Predicted secreted proteins		Hydrolase	Secreted to blood	Biotinidase	2.9 mg/L
C1RL	Q9NZP8	Complement C1r subcomponent-like protein	22	6	6	487	53.5	7.2	7.98286e+06	Y	C1r-LP, C1RL1	ENSG00000139178	12	Enzymes, Plasma proteins, Predicted intracellular proteins, Predicted secreted proteins	Complement pathway, Immunity, Innate immunity	Hydrolase, Protease, Serine protease	Secreted to blood	Complement C1r subcomponent-like protein	20 mg/L	5.5 mg/L	5.5 mg/L
C2	P06681	Complement C2	50	32	32	752	83.2	7.42	8.53391e+07	Y		ENSG00000166278	6	Disease related genes, Enzymes, Plasma proteins, Potential drug targets, Predicted intracellular proteins, Predicted secreted proteins	Complement pathway, Immunity, Innate immunity	Hydrolase, Protease, Serine protease	Secreted to blood	Complement C2	52 mg/L
C3	P01024	Complement C3	56	74	74	1663	187	6.4	5.33575e+07	Y	ARMD9, C3a, C3b, CPAMD1	ENSG00000125730	19	Candidate cardiovascular disease genes, Disease related genes, FDA approved drug targets, Plasma proteins, Predicted intracellular proteins, Predicted secreted proteins	Complement alternate pathway, Complement pathway, Fatty acid metabolism, Immunity, Inflammatory response, Innate immunity, Lipid metabolism		Secreted to blood	Complement C3	250 mg/L	1.3 g/L	1.7 g/L
C4A	P0C0L4	Complement C4-A	35	37	3	1744	192.7	7.08	3.03966e+07	Y	C4, C4A2, C4A3, C4A4, C4A6, C4B, C4S, CO4, CPAMD2, RG	ENSG00000244731	6	Blood group antigen proteins, Disease related genes, FDA approved drug targets, Plasma proteins, Predicted secreted proteins	Complement pathway, Immunity, Inflammatory response, Innate immunity	Blood group antigen	Secreted to blood	Complement C4-A	98 mg/L	340 µg/L	340 µg/L
C4B	P0C0L5	Complement C4-B	35	38	4	1744	192.6	7.27	4.69472e+07	Y	C4B1, C4B3, C4F, CH, CO4, CPAMD3	ENSG00000224389	6	Blood group antigen proteins, Disease related genes, FDA approved drug targets, Plasma proteins, Predicted secreted proteins	Complement pathway, Immunity, Inflammatory response, Innate immunity	Blood group antigen	Secreted to blood	Complement C4-B	97 mg/L
C8A	P07357	Complement component C8 alpha chain	18	7	7	584	65.1	6.47	9.86182e+06	Y		ENSG00000157131	1	Disease related genes, Plasma proteins, Potential drug targets, Predicted secreted proteins, Transporters	Complement alternate pathway, Complement pathway, Cytolysis, Immunity, Innate immunity		Secreted to blood	Complement component C8 alpha chain	3.4 mg/L
C8B	P07358	Complement component C8 beta chain	10	3	3	591	67	8.13	6.83019e+06	Y		ENSG00000021852	1	Disease related genes, Plasma proteins, Predicted intracellular proteins, Predicted secreted proteins	Complement alternate pathway, Complement pathway, Cytolysis, Immunity, Innate immunity		Secreted to blood	Complement component C8 beta chain	3.6 mg/L
C8G	P07360	Complement component C8 gamma chain	34	4	4	202	22.3	8.31	1.03899e+07	Y		ENSG00000176919	9	Plasma proteins, Predicted secreted proteins	Complement alternate pathway, Complement pathway, Cytolysis, Immunity, Innate immunity		Secreted to blood	Complement component C8 gamma chain	1.5 mg/L
C9	P02748	Complement component C9	43	20	20	559	63.1	5.59	3.27768e+07	Y		ENSG00000113600	5	Disease related genes, Plasma proteins, Predicted secreted proteins	Complement alternate pathway, Complement pathway, Cytolysis, Immunity, Innate immunity		Secreted to blood	Complement component C9	97 mg/L	70 mg/L	82 mg/L
CD14	P08571	Monocyte differentiation antigen CD14	33,6	9	9	375	40.1	6.23	2.09254e+07	Y		ENSG00000170458	5	Cancer-related genes, CD markers, Plasma proteins, Predicted secreted proteins	Immunity, Inflammatory response, Innate immunity		Secreted to blood	Monocyte differentiation antigen CD14	15 mg/L	2.8 mg/L	3.4 mg/L
CDH5	P33151	Cadherin-5	10	7	7	784	87.5	5.43	5.14731e+06	Y	7B4, CD144	ENSG00000179776	16	Cancer-related genes, CD markers, Plasma proteins, Predicted intracellular proteins, Predicted membrane proteins	Cell adhesion			Cadherin-5	1.0 mg/L
CETP	P11597	Cholesteryl ester transfer protein	8	4	4	493	54.7	6.09	7.5541e+06	Y	BPIFF	ENSG00000087237	16	Candidate cardiovascular disease genes, Disease related genes, Plasma proteins, Potential drug targets, Predicted intracellular proteins, Predicted secreted proteins, Transporters	Cholesterol metabolism, Lipid metabolism, Lipid transport, Steroid metabolism, Sterol metabolism, Transport		Secreted to blood	Cholesteryl ester transfer protein	380 µg/L	2.5 mg/L	2.5 mg/L
CFB	P00751	Complement factor B	62.1728	43	43	764	85.5	7.06	7.62597e+08	Y	BF, BFD, H2-Bf	ENSG00000243649	6	Disease related genes, Enzymes, Plasma proteins, Potential drug targets, Predicted intracellular proteins, Predicted secreted proteins	Complement alternate pathway, Immunity, Innate immunity	Hydrolase, Protease, Serine protease	Secreted to blood	Complement factor B	180 mg/L	880 µg/L	880 µg/L
CFH	P08603	Complement factor H	0.812348	1	1	1231	139	6.61	7.83988e+06	Y	ARMD4, ARMS1, FHL1, HF, HF1, HF2, HUS	ENSG00000000971	1	Cancer-related genes, Disease related genes, Plasma proteins, Predicted secreted proteins	Complement alternate pathway, Host-virus interaction, Immunity, Innate immunity		Secreted to blood	Complement factor H	110 mg/L	400 mg/L	640 mg/L
CFI	P05156	Complement factor I	22	11	11	583	65.7	7.5	1.60983e+07	Y	C3b-INA, FI, IF, KAF	ENSG00000205403	4	Disease related genes, Enzymes, Plasma proteins, Potential drug targets, Predicted secreted proteins	Complement pathway, Host-virus interaction, Immunity, Innate immunity	Hydrolase, Protease, Serine protease	Secreted to blood	Complement factor I	11 mg/L
CHL1	O00533	Neural cell adhesion molecule L1-like protein	1	1	1	1208	135	5.76	3.78922e+06	Y	CALL, FLJ44930, L1CAM2, MGC132578	ENSG00000134121	3	Plasma proteins, Predicted intracellular proteins, Predicted membrane proteins	Cell adhesion, Differentiation, Neurogenesis	Developmental protein	Intracellular and membrane	Neural cell adhesion molecule L1-like protein	6.9 mg/L
CLEC3B	P05452	Tetranectin (TN) (C-type lectin domain family 3 member B) (Plasminogen kringle 4-binding protein)	90	13	13	160	17.8	5.05	2.2731e+08	Y	TN, TNA	ENSG00000163815	3	Cancer-related genes, Plasma proteins, Predicted intracellular proteins, Predicted secreted proteins			Secreted to blood	Tetranectin	46 mg/L	6.5 mg/L	8.5 mg/L
CLU	P10909	Clusterin	40	21	21	449	52.5	6.27	1.19298e+09	Y	APOJ, CLI, CLU1, CLU2, KUB1, SGP-2, SP-40, TRPM-2	ENSG00000120885	8	Cancer-related genes, Candidate cardiovascular disease genes, Plasma proteins, Predicted intracellular proteins, Predicted secreted proteins	Apoptosis, Complement pathway, Immunity, Innate immunity	Chaperone	Secreted to blood	Clusterin	36 mg/L	170 mg/L	270 mg/L
CNDP1	Q96KN2	Beta-Ala-His dipeptidase	54	21	21	507	56.7	5.3	6.23411e+07	Y	CN1, CPGL2, HsT2308, MGC10825	ENSG00000150656	18	Enzymes, Plasma proteins, Predicted intracellular proteins, Predicted secreted proteins		Carboxypeptidase, Hydrolase, Metalloprotease, Protease	Secreted in brain	Beta-Ala-His dipeptidase	1.9 mg/L
CP	P00450	Ceruloplasmin	83.8498	68	68	1065	122.1	5.72	2.92689e+09	Y		ENSG00000047457	3	Cancer-related genes, Candidate cardiovascular disease genes, Disease related genes, Enzymes, Plasma proteins, Potential drug targets, Predicted intracellular proteins, Predicted secreted proteins	Copper transport, Ion transport, Transport	Oxidoreductase	Secreted to blood	Ceruloplasmin	830 mg/L	160 mg/L	160 mg/L
CPB2	Q96IY4	Carboxypeptidase B2	50	16	16	423	48.4	7.71	5.06928e+07	Y	CPU, PCPB, TAFI	ENSG00000080618	13	Enzymes, FDA approved drug targets, Plasma proteins, Predicted secreted proteins	Blood coagulation, Fibrinolysis, Hemostasis	Carboxypeptidase, Hydrolase, Metalloprotease, Protease	Secreted to blood	Carboxypeptidase B2	14 mg/L
CPN1	P15169	Carboxypeptidase N catalytic chain	54.5852	15	15	458	52.3	7.34	6.66926e+07	Y		ENSG00000120054	10	Disease related genes, Enzymes, Plasma proteins, Potential drug targets, Predicted intracellular proteins, Predicted secreted proteins		Carboxypeptidase, Hydrolase, Metalloprotease, Protease	Secreted to blood	Carboxypeptidase N catalytic chain	22 mg/L
CPN2	P22792	Carboxypeptidase N subunit 2	59	20	20	545	60.5	5.99	2.03112e+08	Y	ACBP	ENSG00000178772	3	Plasma proteins, Predicted secreted proteins			Secreted to blood	Carboxypeptidase N subunit 2	42 mg/L
CRISP3	P54108	Cysteine-rich secretory protein 3	9	3	3	245	27.6	7.8	1.2798e+07	Y	Aeg2, CRISP-3, CRS3, dJ442L6.3, SGP28	ENSG00000096006	6	Plasma proteins, Predicted intracellular proteins, Predicted secreted proteins			Secreted in other tissues	Cysteine-rich secretory protein 3	390 µg/L
CRTAC1	Q9NQ79	Cartilage acidic protein 1	3	2	2	661	71.4	5.12	4.64166e+06	Y	ASPIC1, CEP-68, FLJ10320	ENSG00000095713	10	Plasma proteins, Predicted intracellular proteins, Predicted secreted proteins			Secreted to extracellular matrix	Cartilage acidic protein 1	360 µg/L
DBH	P09172	Dopamine beta-hydroxylase	33.5494	12	12	617	69	6.42	1.46317e+07	Y	DBM	ENSG00000123454	9	Disease related genes, Enzymes, FDA approved drug targets, Plasma proteins, Predicted intracellular proteins	Catecholamine biosynthesis	Monooxygenase, Oxidoreductase	Intracellular and membrane	Dopamine beta-hydroxylase	2.0 mg/L
ECM1	Q16610	Extracellular matrix protein 1	52.037	22	22	540	60.6	6.71	3.61074e+07	Y		ENSG00000143369	1	Disease related genes, Plasma proteins, Predicted secreted proteins	Angiogenesis, Biomineralization, Mineral balance, Osteogenesis		Secreted to extracellular matrix	Extracellular matrix protein 1	12 mg/L
EFEMP1	Q12805	EGF-containing fibulin-like extracellular matrix protein 1 (Extracellular protein S1-5) (Fibrillin-like protein) (Fibulin-3) (FIBL-3)	52	18	18	493	54.6	5.07	6.40621e+07	Y	DHRD, FBLN3, FBNL, MTLV, S1-5	ENSG00000115380	2	Disease related genes, Plasma proteins, Predicted intracellular proteins, Predicted secreted proteins		Growth factor	Secreted to extracellular matrix	EGF-containing fibulin-like extracellular matrix protein 1	1.8 mg/L
F10	P00742	Coagulation factor X	34	17	17	488	54.7	5.94	4.39465e+07	Y		ENSG00000126218	13	Candidate cardiovascular disease genes, Disease related genes, Enzymes, FDA approved drug targets, Plasma proteins, Predicted secreted proteins	Blood coagulation, Hemostasis	Hydrolase, Protease, Serine protease	Secreted to blood	Coagulation factor X	16 mg/L
F12	P00748	Coagulation factor XII	14	6	6	615	67.7	7.74	2.36462e+07	Y		ENSG00000131187	5	Candidate cardiovascular disease genes, Disease related genes, Enzymes, FDA approved drug targets, Plasma proteins, Predicted secreted proteins	Blood coagulation, Fibrinolysis, Hemostasis	Hydrolase, Protease, Serine protease	Secreted to blood	Coagulation factor XII	6.6 mg/L	1.0 µg/L	1.0 µg/L
F2	P00734	Prothrombin	54.9839	29	29	622	70	5.9	1.78532e+08	Y		ENSG00000180210	11	Cancer-related genes, Candidate cardiovascular disease genes, Disease related genes, Enzymes, FDA approved drug targets, Plasma proteins, Predicted intracellular proteins, Predicted secreted proteins	Acute phase, Blood coagulation, Hemostasis	Hydrolase, Protease, Serine protease	Secreted to blood	Prothrombin	43 mg/L	110 mg/L	110 mg/L
F5	P12259	Coagulation factor V	3	6	6	2224	251.5	6.05	4.70258e+06	Y		ENSG00000198734	1	Candidate cardiovascular disease genes, Disease related genes, FDA approved drug targets, Plasma proteins, Predicted secreted proteins	Blood coagulation, Hemostasis		Secreted to blood	Coagulation factor V	13 mg/L	7.7 mg/L	8.3 mg/L
FETUB	Q9UGM5	Fetuin-B	50	13	13	382	42	6.83	4.28413e+07	Y		ENSG00000090512	3	Plasma proteins, Predicted intracellular proteins, Predicted secreted proteins	Fertilization	Metalloenzyme inhibitor, Metalloprotease inhibitor, Protease inhibitor	Secreted to blood	Fetuin-B	4.5 mg/L	48 mg/L	91 mg/L
FGB	P02675	Fibrinogen beta chain	1	1	1	491	55.9	8.27	4.70448e+06	Y		ENSG00000171564	4	Cancer-related genes, Candidate cardiovascular disease genes, Disease related genes, FDA approved drug targets, Plasma proteins, Predicted intracellular proteins, Predicted secreted proteins	Adaptive immunity, Blood coagulation, Hemostasis, Immunity, Innate immunity		Secreted to blood	Fibrinogen beta chain	120 mg/L
GC	P02774	Vitamin D-binding protein	82	43	43	474	52.9	5.54	6.16341e+07	Y	DBP, hDBP, VDBP	ENSG00000145321	4	Plasma proteins, Predicted secreted proteins	Transport	Actin-binding	Secreted to blood	Vitamin D-binding protein	69 mg/L	140 mg/L	240 mg/L
GGH	Q92820	Gamma-glutamyl hydrolase	15	4	4	318	35.9	7.11	767920	Y		ENSG00000137563	8	Enzymes, Plasma proteins, Predicted intracellular proteins		Hydrolase	Intracellular and membrane	Gamma-glutamyl hydrolase	1.4 mg/L
GPLD1	P80108	Phosphatidylinositol-glycan-specific phospholipase D	41	25	25	840	92.3	6.37	1.06416e+08	Y		ENSG00000112293	6	Enzymes, Plasma proteins, Predicted secreted proteins		Hydrolase	Secreted to blood	Phosphatidylinositol-glycan-specific phospholipase D	3.7 mg/L	100 mg/L	160 mg/L
GPX3	P22352	Glutathione peroxidase 3	34	7	7	226	25.5	8.13	4.16086e+07	Y		ENSG00000211445	5	Enzymes, Plasma proteins, Predicted intracellular proteins, Predicted secreted proteins		Oxidoreductase, Peroxidase	Secreted to blood	Glutathione peroxidase 3	10 mg/L	5.1 mg/L	13 mg/L
GSN	P06396	Gelsolin	66	35	35	782	85.6	6.28	2.25173e+08	Y	DKFZp313L0718	ENSG00000148180	9	Cancer-related genes, Disease related genes, Plasma proteins, Predicted intracellular proteins, Predicted secreted proteins	Cilium biogenesis/degradation	Actin capping, Actin-binding	Secreted to blood	Gelsolin	510 mg/L	110 mg/L	130 mg/L
HBA1/HBA2	P69905	Hemoglobin subunit alpha	83	10	10	142	15.2	8.68	4.84354e+08	Y	HBA-T3	ENSG00000206172	16	Disease related genes, FDA approved drug targets, Plasma proteins, Predicted intracellular proteins, Transporters	Oxygen transport, Transport			Hemoglobin subunit alpha	17 mg/L
HBB	P68871	Hemoglobin subunit beta	89	13	7	147	16	7.28	7.94483e+08	Y	beta-globin, CD113t-C	ENSG00000244734	11	Disease related genes, FDA approved drug targets, Plasma proteins, Predicted intracellular proteins, Transporters	Oxygen transport, Transport	Hypotensive agent, Vasoactive		Hemoglobin subunit beta	15 mg/L
HBD	P02042	Hemoglobin subunit delta	87	12	6	147	16	8.05	1.20151e+07	Y		ENSG00000223609	11	Plasma proteins, Predicted intracellular proteins, Predicted membrane proteins	Oxygen transport, Transport			Hemoglobin subunit delta	11 mg/L
HGFAC	Q04756	Hepatocyte growth factor activator	37	18	18	655	70.6	7.24	2.11107e+07	Y	HGFA, HGFAP	ENSG00000109758	4	Cancer-related genes, Enzymes, Plasma proteins, Predicted secreted proteins		Hydrolase, Protease, Serine protease	Secreted to blood	Hepatocyte growth factor activator	11 mg/L	7.6 µg/L	18 µg/L
HP	P00738	Haptoglobin	70	34	17	406	45.2	6.58	1.80109e+10	Y		ENSG00000257017	16	Cancer-related genes, Disease related genes, Enzymes, Plasma proteins, Potential drug targets, Predicted intracellular proteins, Predicted secreted proteins	Acute phase, Immunity	Antibiotic, Antimicrobial, Antioxidant, Serine protease homolog	Secreted to blood	Haptoglobin	140 mg/L	1000 mg/L	2.4 g/L
HPR	P00739	Haptoglobin-related protein	81	30	13	348	39	7.09	2.21054e+09	Y		ENSG00000261701	16	Enzymes, Plasma proteins, Predicted intracellular proteins, Predicted secreted proteins		Serine protease homolog	Secreted to blood	Haptoglobin-related protein	77 mg/L	49 mg/L	49 mg/L
HPX	P02790	Hemopexin	75	30	30	462	51.6	7.02	1.0992e+10	Y		ENSG00000110169	11	Candidate cardiovascular disease genes, Plasma proteins, Predicted secreted proteins	Host-virus interaction, Transport		Secreted to blood	Hemopexin	230 mg/L	430 mg/L	750 mg/L
HRG	P04196	Histidine-rich glycoprotein	10	4	4	525	59.5	7.5	5361123	Y	HPRG, HRGP	ENSG00000113905	3	Disease related genes, Plasma proteins, Predicted secreted proteins	Angiogenesis, Blood coagulation, Chemotaxis, Fibrinolysis, Hemostasis	Heparin-binding	Secreted to blood	Histidine-rich glycoprotein	30 mg/L	120 mg/L	130 mg/L
IGF2	P01344	Insulin-like growth factor II	8	1	1	180	20.1	9.32	536113	Y	C11orf43, FLJ44734, IGF-II	ENSG00000167244	11	Cancer-related genes, Disease related genes, Plasma proteins, Predicted membrane proteins, Predicted secreted proteins, RAS pathway related proteins	Carbohydrate metabolism, Glucose metabolism, Osteogenesis	Growth factor, Hormone, Mitogen	Secreted to blood	Insulin-like growth factor II	1.7 mg/L	610 µg/L	950 µg/L
IGFALS	P35858	Insulin-like growth factor-binding protein complex acid labile subunit	43	20	20	605	66	6.79	3.99653e+07	Y	ALS	ENSG00000099769	16	Disease related genes, Plasma proteins, Predicted intracellular proteins, Predicted membrane proteins, Predicted secreted proteins	Cell adhesion		Secreted to blood	Insulin-like growth factor-binding protein complex acid labile subunit	44 mg/L	15 mg/L	16 mg/L
IGFBP3	P17936	Insulin-like growth factor-binding protein 3	33	8	8	291	31.7	8.69	2.18838e+07	Y	BP-53, IBP3	ENSG00000146674	7	Cancer-related genes, Plasma proteins, Predicted intracellular proteins, Predicted secreted proteins	Apoptosis	Growth factor binding	Secreted to blood	Insulin-like growth factor-binding protein 3	5.6 mg/L	3.2 mg/L	3.8 mg/L
IGHG3	P01860	Immunoglobulin heavy constant gamma 3	63.3952	17	7	377	41.3	7.9	1.1605e+08	Y								Immunoglobulin heavy constant gamma 3
IGHG4	P01861	Immunoglobulin heavy constant gamma 4	82.8746	15	8	327	35.9	7.36	4.38355e+08	Y								Immunoglobulin heavy constant gamma 4
IGHM	P01871	Immunoglobulin heavy constant mu	42	15	4	453	49.4	6.77	8.04876e+06	Y								Immunoglobulin heavy constant mu
IL1RAP	Q9NPH3	Interleukin-1 receptor accessory protein	6	4	4	570	65.4	8.12	1.00438e+07	Y	C3orf13, IL-1RAcP, IL1R3	ENSG00000196083	3	Plasma proteins, Predicted intracellular proteins, Predicted membrane proteins, Predicted secreted proteins	Immunity, Inflammatory response, Innate immunity	Hydrolase, Receptor	Secreted to blood	Interleukin-1 receptor accessory protein	260 µg/L
ITIH1	P19827	Inter-alpha-trypsin inhibitor heavy chain H1	49	30	30	911	101.3	6.79	2.47034e+08	Y	H1P, IATIH, ITIH	ENSG00000055957	3	Plasma proteins, Predicted intracellular proteins, Predicted secreted proteins		Protease inhibitor, Serine protease inhibitor	Secreted to blood	Inter-alpha-trypsin inhibitor heavy chain H1	31 mg/L	4.5 µg/L	4.5 µg/L
ITIH2	P19823	Inter-alpha-trypsin inhibitor heavy chain H2	48	40	40	946	106.4	6.86	2.87079e+08	Y	H2P	ENSG00000151655	10	Plasma proteins, Predicted secreted proteins		Protease inhibitor, Serine protease inhibitor	Secreted to blood	Inter-alpha-trypsin inhibitor heavy chain H2	22 mg/L
ITIH3	Q06033	Inter-alpha-trypsin inhibitor heavy chain H3	24	16	16	890	99.8	5.74	2.66453e+07	Y	H3P	ENSG00000162267	3	Plasma proteins, Predicted secreted proteins		Protease inhibitor, Serine protease inhibitor	Secreted to blood	Inter-alpha-trypsin inhibitor heavy chain H3	4.5 mg/L
ITIH4	Q14624	Inter-alpha-trypsin inhibitor heavy chain H4	60	45	45	930	103.3	6.98	8.67599e+08	Y	H4P, IHRP, ITIHL1	ENSG00000055955	3	Cancer-related genes, Plasma proteins, Predicted intracellular proteins, Predicted secreted proteins	Acute phase	Protease inhibitor, Serine protease inhibitor	Secreted to blood	Inter-alpha-trypsin inhibitor heavy chain H4	53 mg/L	3.1 µg/L	5.7 µg/L
JCHAIN	P01591	Immunoglobulin J chain	32	5	5	159	18.1	5.24	2.74596e+07	Y	IGCJ, IGJ, JCH	ENSG00000132465	4	Plasma proteins, Predicted secreted proteins			Secreted to blood	Immunoglobulin J chain	4.2 mg/L
KLKB1	P03952	Plasma kallikrein	58	32	32	638	71.3	8.22	3.49611e+07	Y	KLK3	ENSG00000164344	4	Disease related genes, Enzymes, FDA approved drug targets, Plasma proteins, Predicted intracellular proteins, Predicted secreted proteins	Blood coagulation, Fibrinolysis, Hemostasis, Inflammatory response	Hydrolase, Protease, Serine protease	Secreted to blood	Plasma kallikrein	4.9 mg/L	29 mg/L	29 mg/L
KNG1	P01042	Kininogen-1	41.3043	27	27	644	71.9	6.81	1.44032e+09	Y	BDK, BK, KNG	ENSG00000113889	3	Disease related genes, Plasma proteins, Predicted secreted proteins	Blood coagulation, Hemostasis, Inflammatory response	Protease inhibitor, Thiol protease inhibitor, Vasoactive, Vasodilator	Secreted to blood	Kininogen-1	64 mg/L	90 mg/L	90 mg/L
KRT1	P04264	Keratin, type II cytoskeletal 1	64	40	35	644	66	8.12	1.84592e+08	Y	EHK1, KRT1A	ENSG00000167768	12	Disease related genes, Plasma proteins, Predicted intracellular proteins				Keratin, type II cytoskeletal 1	65 mg/L
KRT10	P13645	Keratin, type I cytoskeletal 10	62.5	33	29	584	58.8	5.21	1.06266e+08	Y	CK10, K10, KPP	ENSG00000186395	17	Disease related genes, Plasma proteins, Predicted intracellular proteins			Intracellular and membrane	Keratin, type I cytoskeletal 10	34 mg/L
KRT16	P08779	Keratin, type I cytoskeletal 16	42	19	7	473	51.2	5.05	4.47408e+06	Y	NEPPK	ENSG00000186832	17	Disease related genes, Plasma proteins, Predicted intracellular proteins				Keratin, type I cytoskeletal 16	2.2 mg/L
KRT2	P35908	Keratin, type II cytoskeletal 2 epidermal	62	34	25	639	65.4	8	3.38529e+07	Y	KRT2A, KRTE	ENSG00000172867	12	Disease related genes, FDA approved drug targets, Plasma proteins, Predicted intracellular proteins				Keratin, type II cytoskeletal 2 epidermal	14 mg/L
KRT9	P35527	Keratin, type I cytoskeletal 9	68	31	30	623	62	5.24	1.28908e+08	Y	CK-9, EPPK, K9	ENSG00000171403	17	Disease related genes, Plasma proteins, Predicted intracellular proteins				Keratin, type I cytoskeletal 9	42 mg/L
LBP	P18428	Lipopolysaccharide-binding protein	18	7	7	481	53.4	6.7	7.93821e+06	Y	BPIFD2	ENSG00000129988	20	Plasma proteins, Predicted secreted proteins, Transporters	Immunity, Innate immunity, Lipid transport, Transport	Antibiotic, Antimicrobial	Secreted to blood	Lipopolysaccharide-binding protein	910 µg/L	25 mg/L	32 mg/L
LCAT	P04180	Phosphatidylcholine-sterol acyltransferase	32	9	9	440	49.5	6.11	3.13699e+07	Y		ENSG00000213398	16	Disease related genes, Enzymes, Plasma proteins, Potential drug targets, Predicted intracellular proteins, Predicted secreted proteins	Cholesterol metabolism, Lipid metabolism, Steroid metabolism, Sterol metabolism	Acyltransferase, Hydrolase, Transferase	Secreted to blood	Phosphatidylcholine-sterol acyltransferase	9.5 mg/L	6.5 mg/L	7.9 mg/L
LRG1	P02750	Leucine-rich alpha-2-glycoprotein	53	15	15	347	38.2	6.95	1.10371e+08	Y	LRG	ENSG00000171236	19	Plasma proteins, Predicted secreted proteins			Secreted to blood	Leucine-rich alpha-2-glycoprotein	74 mg/L	21 mg/L	25 mg/L
LTF	P02788	Lactotransferrin	1	1	1	710	78.1	8.12	2.2126e+07	Y	HLF2	ENSG00000012223	3	Cancer-related genes, Plasma proteins, Predicted intracellular proteins, Predicted secreted proteins	Immunity, Ion transport, Iron transport, Osteogenesis, Transcription, Transcription regulation, Transport	Antibiotic, Antimicrobial, DNA-binding, Heparin-binding, Hydrolase, Protease, Serine protease	Secreted in other tissues	Lactotransferrin	600 µg/L
LUM	P51884	Lumican	40	12	12	338	38.4	6.61	1.73016e+08	Y	LDC, SLRR2D	ENSG00000139329	12	Cancer-related genes, Plasma proteins, Predicted secreted proteins			Secreted to extracellular matrix	Lumican	59 mg/L
MMP2	P08253	72 kDa type IV collagenase	2	1	1	660	73.8	5.47	793207	Y	CLG4, CLG4A, TBE-1	ENSG00000087245	16	Cancer-related genes, Candidate cardiovascular disease genes, Disease related genes, Enzymes, FDA approved drug targets, Plasma proteins, Predicted intracellular proteins, Predicted secreted proteins	Angiogenesis, Collagen degradation	Hydrolase, Metalloprotease, Protease	Secreted to extracellular matrix	72 kDa type IV collagenase	160 µg/L	1.6 mg/L	3.2 mg/L
MST1	P26927	Hepatocyte growth factor-like protein	2	2	2	711	80.3	7.68	526113	Y								Hepatocyte growth factor-like protein
ORM1	P02763	Alpha-1-acid glycoprotein 1	38	7	4	201	23.5	5.02	1.59691e+07	Y		ENSG00000229314	9	Cancer-related genes, Candidate cardiovascular disease genes, Plasma proteins, Predicted secreted proteins	Acute phase, Transport		Secreted to blood	Alpha-1-acid glycoprotein 1	120 mg/L	950 mg/L	1.5 g/L
ORM2	P19652	Alpha-1-acid glycoprotein 2	43	8	5	201	23.6	5.11	7.28894e+07	Y	AGP-B, AGP-B', AGP2	ENSG00000228278	9	Plasma proteins, Predicted secreted proteins	Acute phase, Transport		Secreted to blood	Alpha-1-acid glycoprotein 2	61 mg/L	420 µg/L	1.2 mg/L
PGLYRP2	Q96PD5	N-acetylmuramoyl-L-alanine amidase	59	19	19	576	62.2	7.55	2.05428e+08	Y	PGLYRPL, PGRP-L, PGRPL, tagL, tagL-alpha, tagl-beta, TAGL-like	ENSG00000161031	19	Enzymes, Plasma proteins, Predicted membrane proteins, Predicted secreted proteins	Immunity	Hydrolase	Secreted to blood	N-acetylmuramoyl-L-alanine amidase	160 mg/L
PLG	P00747	Plasminogen	67	41	41	810	90.5	7.24	1.00721e+08	Y		ENSG00000122194	6	Cancer-related genes, Candidate cardiovascular disease genes, Disease related genes, Enzymes, FDA approved drug targets, Plasma proteins, Predicted secreted proteins	Blood coagulation, Fibrinolysis, Hemostasis, Tissue remodeling	Hydrolase, Protease, Serine protease	Secreted to blood	Plasminogen	41 mg/L	140 mg/L	140 mg/L
PLTP	P55058	Phospholipid transfer protein	21.501	6	6	493	54.7	7.01	1.4756e+07	Y	BPIFE	ENSG00000100979	20	Plasma proteins, Predicted intracellular proteins, Predicted secreted proteins, Transporters	Lipid transport, Transport		Secreted to blood	Phospholipid transfer protein	200 µg/L	9.7 mg/L	16 mg/L
PON1	P27169	Serum paraoxonase/arylesterase 1	65	15	15	355	39.7	5.22	2.12364e+08	Y	ESA, PON	ENSG00000005421	7	Cancer-related genes, Candidate cardiovascular disease genes, Disease related genes, Enzymes, Plasma proteins, Potential drug targets, Predicted secreted proteins, Transporters		Hydrolase	Secreted to blood	Serum paraoxonase/arylesterase 1	24 mg/L	96 mg/L	150 mg/L
PON3	Q15166	Serum paraoxonase/lactonase 3	28	10	8	354	39.6	5.41	692107	Y		ENSG00000105852	7	Candidate cardiovascular disease genes, Enzymes, Plasma proteins, Predicted secreted proteins		Hydrolase	Secreted to blood	Serum paraoxonase/lactonase 3	350 µg/L	1.8 mg/L	1.8 mg/L
PRG4	Q92954	Proteoglycan 4	1	2	2	1404	151	9.5	6.41355e+06	Y	bG174L6.2, CACP, FLJ32635, HAPO, JCAP, MSF, SZP	ENSG00000116690	1	Disease related genes, Plasma proteins, Predicted secreted proteins			Secreted to extracellular matrix	Proteoglycan 4	4.3 mg/L
PROC	P04070	Vitamin K-dependent protein C	16	4	4	461	52	6.28	9.02374e+06	Y		ENSG00000115718	2	Cancer-related genes, Candidate cardiovascular disease genes, Disease related genes, Enzymes, FDA approved drug targets, Plasma proteins, Predicted intracellular proteins, Predicted secreted proteins	Blood coagulation, Hemostasis	Hydrolase, Protease, Serine protease	Secreted to blood	Vitamin K-dependent protein C	6.4 mg/L
PROZ	P22891	Vitamin K-dependent protein Z	35	11	11	400	44.7	5.97	1.14702e+07	Y	PZ	ENSG00000126231	13	Candidate cardiovascular disease genes, Enzymes, Plasma proteins, Predicted secreted proteins	Blood coagulation, Hemostasis	Serine protease homolog	Secreted to blood	Vitamin K-dependent protein Z	510 µg/L	1.7 mg/L	2.0 mg/L
PRSS1	P07477	Trypsin-1	4	1	1	247	26.5	6.51	9.34439e+06	Y	TRY1	ENSG00000204983	7	Cancer-related genes, Disease related genes, Enzymes, FDA approved drug targets, Plasma proteins, Predicted intracellular proteins, Predicted secreted proteins	Digestion	Hydrolase, Protease, Serine protease	Secreted to digestive system	Trypsin-1	26 mg/L
PZP	P20742	Pregnancy zone protein	55	51	42	1482	163.8	6.38	4.33072e+07	Y	CPAMD6	ENSG00000126838	12	Cancer-related genes, Plasma proteins, Predicted secreted proteins		Protease inhibitor, Serine protease inhibitor	Secreted to blood	Pregnancy zone protein	13 mg/L
QSOX1	O00391	Sulfhydryl oxidase 1	13	7	7	747	82.5	8.92	1.35806e+07	Y	QSCN6	ENSG00000116260	1	Enzymes, Plasma proteins, Predicted intracellular proteins, Predicted membrane proteins, Predicted secreted proteins		Oxidoreductase	Secreted to extracellular matrix	Sulfhydryl oxidase 1	3.2 mg/L
RBP4	P02753	Retinol-binding protein 4	75	11	11	201	23	6.07	5.09302e+08	Y		ENSG00000138207	10	Cancer-related genes, Disease related genes, Plasma proteins, Predicted intracellular proteins, Predicted secreted proteins	Sensory transduction, Transport, Vision		Secreted to blood	Retinol-binding protein 4	420 mg/L	46 mg/L	84 mg/L
SAA2	P0DJI9	Serum amyloid A-2 protein	61	8	4	122	13.5	9.14	552107	N								Serum amyloid A-2 protein	11 mg/L
SAA4	P35542	Serum amyloid A-4 protein	39	5	5	130	14.7	9.07	1.17805e+08	Y	C-SAA, CSAA	ENSG00000148965	11	Plasma proteins, Predicted secreted proteins	Acute phase		Secreted to blood	Serum amyloid A-4 protein	72 mg/L	65 mg/L	78 mg/L
SELENOP	P49908	Selenoprotein P	4.72441	2	2	381	43.2	7.87	8.50787e+06	Y	SELP, SeP, SEPP, SEPP1	ENSG00000250722	5	Plasma proteins, Predicted membrane proteins, Predicted secreted proteins			Secreted to blood	Selenoprotein P	2.3 mg/L	2.2 mg/L	4.4 mg/L
SERPINA1	P01009	Alpha-1-antitrypsin	68	36	35	418	46.7	5.59	7.63606e+09	Y	A1A, A1AT, AAT, alpha-1-antitrypsin, alpha1AT, PI, PI1	ENSG00000197249	14	Cancer-related genes, Candidate cardiovascular disease genes, Disease related genes, Plasma proteins, Predicted intracellular proteins, Predicted secreted proteins	Acute phase, Blood coagulation, Hemostasis	Protease inhibitor, Serine protease inhibitor	Secreted to blood	Alpha-1-antitrypsin	210 mg/L	2.1 g/L	3.1 g/L
SERPINA10	Q9UK55	Protein Z-dependent protease inhibitor	12	4	4	444	50.7	8.27	9.75449e+06	Y	PZI, ZPI	ENSG00000140093	14	Plasma proteins, Predicted membrane proteins, Predicted secreted proteins	Blood coagulation, Hemostasis	Heparin-binding, Protease inhibitor, Serine protease inhibitor	Secreted to blood	Protein Z-dependent protease inhibitor	5.9 mg/L	4.0 mg/L	4.4 mg/L
SERPINA3	P01011	Alpha-1-antichymotrypsin	60	24	24	423	47.6	5.52	1.96389e+09	Y	AACT, ACT	ENSG00000196136	14	Cancer-related genes, Candidate cardiovascular disease genes, Plasma proteins, Predicted intracellular proteins, Predicted secreted proteins	Acute phase	Protease inhibitor, Serine protease inhibitor	Secreted to blood	Alpha-1-antichymotrypsin	95 mg/L	700 mg/L	1.1 g/L
SERPINA4	P29622	Kallistatin	48	18	18	427	48.5	7.75	5.67819e+07	Y	KAL, kallistatin, KLST, KST, PI4	ENSG00000100665	14	Plasma proteins, Predicted secreted proteins		Protease inhibitor, Serine protease inhibitor	Secreted to blood	Kallistatin	22 mg/L	15 mg/L	29 mg/L
SERPINA5	P05154	Plasma serine protease inhibitor	7	1	1	406	45.6	9.26	9.75559e+06	Y	PAI3, PCI, PLANH3, PROCI	ENSG00000188488	14	Cancer-related genes, Candidate cardiovascular disease genes, Plasma proteins, Predicted secreted proteins	Fertilization, Lipid transport, Transport	Heparin-binding, Protease inhibitor, Serine protease inhibitor	Secreted to blood	Plasma serine protease inhibitor	2.3 mg/L
SERPINA6	P08185	Corticosteroid-binding globulin	63	15	15	405	45.1	6.04	5.30245e+08	Y	CBG	ENSG00000170099	14	Disease related genes, Plasma proteins, Predicted secreted proteins	Transport		Secreted to blood	Corticosteroid-binding globulin	59 mg/L	61 mg/L	61 mg/L
SERPINA7	P05543	Thyroxine-binding globulin	54	19	19	415	46.3	6.3	1.43815e+08	Y	TBG	ENSG00000123561	X	Plasma proteins, Predicted secreted proteins			Secreted to blood	Thyroxine-binding globulin	49 mg/L	40 mg/L	65 mg/L
SERPINC1	P01008	Antithrombin-III	66	35	35	464	52.6	6.71	6.20242e+08	Y	AT3, ATIII, MGC22579	ENSG00000117601	1	Candidate cardiovascular disease genes, Disease related genes, FDA approved drug targets, Plasma proteins, Predicted secreted proteins	Blood coagulation, Hemostasis	Heparin-binding, Protease inhibitor, Serine protease inhibitor	Secreted to blood	Antithrombin-III	210 mg/L
SERPIND1	P05546	Heparin cofactor 2	69	29	29	499	57	6.9	3.70028e+08	Y	D22S673, HC-II, HC2, HCF2, HLS2	ENSG00000099937	22	Candidate cardiovascular disease genes, Disease related genes, FDA approved drug targets, Plasma proteins, Predicted secreted proteins	Blood coagulation, Chemotaxis, Hemostasis	Heparin-binding, Protease inhibitor, Serine protease inhibitor	Secreted to blood	Heparin cofactor 2	94 mg/L
SERPINF1	P36955	Pigment epithelium-derived factor	62.201	19	19	418	46.3	6.38	8.94796e+07	Y	EPC-1, PEDF, PIG35	ENSG00000132386	17	Cancer-related genes, Disease related genes, Plasma proteins, Predicted intracellular proteins, Predicted secreted proteins			Secreted to blood	Pigment epithelium-derived factor	85 mg/L	9.3 mg/L	15 mg/L
SERPINF2	P08697	Alpha-2-antiplasmin	68	25	25	491	54.5	6.29	2.26829e+08	Y	A2AP, AAP, ALPHA-2-PI, API, PLI	ENSG00000167711	17	Candidate cardiovascular disease genes, Disease related genes, Plasma proteins, Predicted secreted proteins	Acute phase	Protease inhibitor, Serine protease inhibitor	Secreted to blood	Alpha-2-antiplasmin	110 mg/L	12 ng/L	12 ng/L
SERPING1	P05155	Plasma protease C1 inhibitor	41.6	19	19	500	55.1	6.55	4.362e+08	Y	C1-INH, C1IN, C1NH, HAE1, HAE2	ENSG00000149131	11	Candidate cardiovascular disease genes, Disease related genes, Plasma proteins, Predicted intracellular proteins, Predicted secreted proteins	Blood coagulation, Complement pathway, Fibrinolysis, Hemostasis, Immunity, Innate immunity	Protease inhibitor, Serine protease inhibitor	Secreted to blood	Plasma protease C1 inhibitor	38 mg/L
SHBG	P04278	Sex hormone-binding globulin	59.4527	15	15	402	43.8	6.71	3.67287e+07	Y	ABP, MGC126834, MGC138391, TEBG	ENSG00000129214	17	Cancer-related genes, Candidate cardiovascular disease genes, Plasma proteins, Predicted intracellular proteins, Predicted secreted proteins			Secreted to blood	Sex hormone-binding globulin	15 mg/L
SPP2	Q13103	Secreted phosphoprotein 24	26	5	5	211	24.3	8.32	7.50477e+06	Y	SPP24	ENSG00000072080	2	Plasma proteins, Predicted intracellular proteins, Predicted secreted proteins			Secreted to blood	Secreted phosphoprotein 24	540 µg/L
TF	P02787	Serotransferrin	87	78	78	698	77	7.12	3.21072e+10	Y	PRO1557, PRO2086	ENSG00000091513	3	Cancer-related genes, Disease related genes, Plasma proteins, Predicted intracellular proteins, Predicted secreted proteins	Ion transport, Iron transport, Transport		Secreted to blood	Serotransferrin	120 mg/L	20 g/L	31 g/L
TFRC	P02786	Transferrin receptor protein 1	9	6	6	760	84.8	6.61	5.4039e+06	Y	CD71, p90, TFR1	ENSG00000072274	3	Cancer-related genes, CD markers, Disease related genes, Enzymes, Plasma proteins, Potential drug targets, Predicted intracellular proteins, Predicted membrane proteins, Predicted secreted proteins, Transporters	Endocytosis, Host-virus interaction	Host cell receptor for virus entry, Receptor, Transducer	Secreted to blood	Transferrin receptor protein 1	14 µg/L	1.3 mg/L	1.3 mg/L
TGFBI	Q15582	Transforming growth factor-beta-induced protein ig-h3	9	5	5	683	74.6	7.71	8.93466e+06	Y	BIGH3, CDB1, CDGG1, CSD1, CSD2, CSD3, LCD1	ENSG00000120708	5	Disease related genes, Plasma proteins, Predicted intracellular proteins, Predicted secreted proteins	Cell adhesion, Sensory transduction, Vision		Secreted to blood	Transforming growth factor-beta-induced protein ig-h3	1.4 mg/L
TTR	P02766	Transthyretin	73.4694	11	11	147	15.9	5.76	4.32997e+08	Y	CTS, CTS1, HsT2651, PALB	ENSG00000118271	18	Cancer-related genes, Disease related genes, Plasma proteins, Predicted secreted proteins	Transport	Hormone, Thyroid hormone	Secreted to blood	Transthyretin	180 mg/L	350 mg/L	400 mg/L
VCAM1	P19320	Vascular cell adhesion protein 1	1	1	1	739	81.2	5.22	793207	Y	CD106	ENSG00000162692	1	Cancer-related genes, CD markers, Plasma proteins, Predicted membrane proteins	Cell adhesion			Vascular cell adhesion protein 1	960 µg/L	620 µg/L	650 µg/L
VTN	P04004	Vitronectin	41	15	15	478	54.3	5.8	7.00256e+08	Y	VN	ENSG00000109072	17	Cancer-related genes, Candidate cardiovascular disease genes, Plasma proteins, Predicted secreted proteins	Cell adhesion	Heparin-binding	Secreted to blood	Vitronectin	32 mg/L	610 mg/L	1.4 g/L
