# Supplementary material for: New orphan disease therapies from the proteome of industrial plasma processing waste- a treatment for aceruloplasminemia
Source: Commun Biol. 2024 Jan 30;7:140. doi: 10.1038/s42003-024-05820-7 (PMC10828504; doi:10.1038/s42003-024-05820-7)
Supplement: Supplementary file 5 — Supplementary Data 2 [file 42003_2024_5820_MOESM5_ESM.xlsx]

## Sheet: Table legend
List of plasma proteins with the associated disease identified in Fraction I, Fraction III and Fraction IV1-4
Each sheet contains information about the gene and the associated disease.
Specifically, each associated disease was analyzed in different databases/tools:
OMIM	Presence/absence of protein/disease association in database
ORPHANET	Presence/absence of protein/disease association in database including infomation on disease prevalence, age of onset, inheritance
GDA score	The Gene-Associated-diseases (GDA) score describes the association between gene/disease. It ranges from 0 to 1. GDA > 0.7 is linked to a close and well-studied gene-disease relationship (confirmed by curated databases and literature). Same proteins could be linked with more diseases (with GDA score > 0.7). This is the reason why there are recurrent proteins in the list.
Monogenic/Multigenic	The column Monogenic/Multigenic disease is based on the results retrieved from ORPHANET (for multigenic disorders, all the other genes linked to the disease are reported in brackets).
EDGAR	Presence/absence of protein/disease association in database
DAVID	Presence/absence of protein/disease association in database
GENECARD/MALACARD	Presence/absence of protein/disease association in database
HUMANMINE	Presence/absence of protein/disease association in database
IMPC and MGI	For Animal Model analysis we have used the omni-comprehensive tools: IMPC and MGI.In the IMPC section, it is possible to see the MGI code of the animal model for the specific gene and the specific disease and the phenodigm score which reflects the similarity between phenotype profiles (the clinical descriptions of human diseases (as featured in OMIM and Orphanet) and mouse phenotypes mapped to th…

## Sheet: Fraction_I
					OMIM			ORPHANET				Monogenic/Multigenic	EDGAR	DAVID	GENECARD/MALACARD	HUMANMINE	IMPC (search based on gene and disease)					MGI (search based on Disease Ontology Browser)
Gene	disease_class_name	disease_id	disease_name	GDA score	code	note	synonymous	code	prevalence	Inheritance	Age of onset	Type	Presence	Presence	Presence	Presence	Disease	Source	Phenodigm	Model	Note	Disease	Code	Allelic Composition	link
ACTB	PathologicalConditions,SignsandSymptoms;Congenital,Hereditary,andNeonatalDiseasesandAbnormalities;EyeDiseases;NervousSystemDiseases;MentalDisorders;BehaviorandBehaviorMechanisms	C1855722	Iris Coloboma with Ptosis, Hypertelorism, and Mental Retardation	0.72	243310		IRIS COLOBOMA WITH PTOSIS, HYPERTELORISM, AND MENTAL RETARDATION, FRYNS-AFTIMOS SYNDROME, PACHYGYRIA, MENTAL RETARDATION, EPILEPSY, AND CHARACTERISTIC FACIES, CEREBROOCULOFACIAL LYMPHATIC SYNDROME; COFLS, MENTAL RETARDATION WITH EPILEPSY AND CHARACTERISTIC, FACIES CEREBROFRONTOFACIAL SYNDROME,CHROMOSOME 7p22 DELETION SYNDROME; Baraitser-Winter Syndrome 1	2995	<1 / 1 000 000	Autosomal dominant or Not applicable	Infancy, Neonatal	Multigenic (ACTG1)	Y	Y	Y	Y	Baraitser-Winter Syndrome 1	OMIM:243310	33.24	MGI:6241369		Baraitser-Winter syndrome	DOID:0060229	No mouse models with similarity to the expected human disease phenotype are reported in MGI.	http://www.informatics.jax.org/disease/243310
ACTB	NervousSystemDiseases	C1846331	Juvenile-onset dystonia	0.7	607371		DYSTONIA, JUVENILE-ONSET; DJO; Developmental malformations-hearing loss-dystonia syndrome	79107	<1 / 1 000 000	Autosomal dominant	Adolescent	Monogenic	Y	Y	Y	Y	Dystonia, Juvenile-Onset	OMIM:607371	37.88	MGI:6241369					http://www.informatics.jax.org/disease/607371
AGT	Congenital,Hereditary,andNeonatalDiseasesandAbnormalities;FemaleUrogenitalDiseasesandPregnancyComplications;MaleUrogenitalDiseases	C0266313	Allanson Pantzar McLeod syndrome	0.71	267430		RENAL TUBULAR DYSGENESIS; RTD; RENAL TUBULAR DYSGENESIS WITH CHOANAL ATRESIA AND ATHELIA, INCLUDED; Renal tubular dysgenesis; Primitive renal tubule syndrome; Renotubular dysgenesis; Renal tubular dysgenesis of genetic origin	3033; 97369	ORPHA3033: Unknown ORPHA97369: Unknown	ORPHA3033: Autosomal recessive or Not applicable ORPHA97369: Autosomal recessive	ORPHA3033: Antenatal; ORPHA97369: Unknown	ORPHA:97369 Multigenic (ACE, AGTR1, REN); ORPHA:3033 0 genes	Y	Y	Y	Y	Renal Tubular Dysgenesis	OMIM:267430	57.83	MGI:3609042					http://www.informatics.jax.org/disease/267430
ALB	Congenital,Hereditary,andNeonatalDiseasesandAbnormalities;EndocrineSystemDiseases	C0342185	Hyperthyroxinemia, Familial Dysalbuminemic	0.8	615999	Not rare in Europe (Orphanet)	HYPERTHYROXINEMIA, FAMILIAL DYSALBUMINEMIC; DYSALBUMINEMIC HYPERTHYROXINEMIA					Monogenic	Y	Y	Y	Y					Not for the specific disease				http://www.informatics.jax.org/disease/615999
APOA1	CardiovascularDiseases	C0020538	Hypertensive disease	0.7		Not found							N	N	N	N
APOA1	Congenital,Hereditary,andNeonatalDiseasesandAbnormalities;NutritionalandMetabolicDiseases	C0268389	Amyloidosis, familial visceral	0.7	105200		AMYLOIDOSIS VIII OSTERTAG TYPE AMYLOIDOSIS; GERMAN TYPE AMYLOIDOSIS; AMYLOIDOSIS, FAMILIAL RENAL; AMYLOIDOSIS, SYSTEMIC NONNEUROPATHIC	85450	Unknown	Autosomal dominant	All ages	Multigenic (APOA2, FGA, LYZ)	Y	Y	Y	Y	Amyloidosis, Familial Visceral	OMIM:105200	28.41	MGI:2451259		Familial visceral amyloidosis	DOID:0050636	No mouse models with similarity to the expected human disease phenotype are reported in MGI.	http://www.informatics.jax.org/disease/105200
APOC2	Congenital,Hereditary,andNeonatalDiseasesandAbnormalities;NutritionalandMetabolicDiseases	C1720779	Apolipoprotein C-II Deficiency (disorder)	0.75	207750		Hyperlipoproteinemia, type Ib or Familial apolipoprotein C-II deficiency	309020﻿	<1 / 1 000 000	Autosomal recessive	Childhood, Adolescent	Monogenic	Y	Y	Y	Y	Apolipoprotein C-Ii Deficiency	OMIM:207750	69.86	MGI:5763019; MGI:5763021		Familial apolipoprotein C-II deficiency	DOID:0111418	No mouse models with similarity to the expected human disease phenotype are reported in MGI.	http://www.informatics.jax.org/disease/207750
APOE	Congenital,Hereditary,andNeonatalDiseasesandAbnormalities;NutritionalandMetabolicDiseases	C0020479	Hyperlipoproteinemia Type III	0.8	617347		Broad-beta disease ; Familial dyslipidemia type 3 ; HLP type 3 ; Hyperlipidemia type 3 ; Hyperlipoproteinemia type 3 ; Remnant hyperlipoproteinemia; Dysbetalipoproteinemia	412	1-5 / 10 000	Multigenic/multifactorial or Autosomal dominant	Adolescent, Adult, Elderly, Childhood	Multigenic (APOA5, APOC3, LIPC, LPL)	N	Y	Y	Y	Dysbetalipoproteinemia	ORPHA:412	78.70	MGI:3834756		Hyperlipoproteinemia type III	DOID:3145	No mouse models with similarity to the expected human disease phenotype are reported in MGI.	http://www.informatics.jax.org/disease/617347
APOE	NervousSystemDiseases;MentalDisorders	C1863051	ALZHEIMER DISEASE 2	0.8	104310							Multigenic (ABCA7, APP, PSEN1, PSEN2, SORL1, TOMM40, TREM2)	Y	Y	Y	Y	Alzheimer Disease 2	OMIM:104310	47.03	MGI:4355228		Alzheimer's disease 2	DOID:0110035	No mouse models with similarity to the expected human disease phenotype are reported in MGI.	http://www.informatics.jax.org/disease/104310
APOE	FemaleUrogenitalDiseasesandPregnancyComplications;MaleUrogenitalDiseases	C2673196	LIPOPROTEIN GLOMERULOPATHY	0.8	611771		Lipoprotein Glomerulopathy Hyperlipoproteinemia	329481	<1 / 1 000 000	Autosomal dominant	Adolescent, Adult, Elderly, Childhood	Monogenic	Y	Y	Y	Y	Lipoprotein Glomerulopathy	OMIM:611771	47.20	MGI:2384131					http://www.informatics.jax.org/disease/611771
APOE	CardiovascularDiseases	C0010068	Coronary heart disease	0.7	608320	doi: 10.4103/0975-3583.78584; doi: 10.1155/2016/3912175							N	N	N	N	Coronary Artery Disease, Autosomal Dominant, 1	OMIM:608320	86.47	MGI:3818179		Coronary artery disease	DOID:3393	Apoetm1Unc/Apoetm1Unc and Scarb1tm1Kri/Scarb1tm1K	http://www.informatics.jax.org/disease/608320
APOE	NutritionalandMetabolicDiseases	C0020443	Hypercholesterolemia	0.7	143890	DOI:https://doi.org/10.1016/j.atherosclerosis.2015.10.032; doi: 10.14740/cr548w							N	N	N	N	Hypercholesterolemia, Familial, 1	OMIM:143890	91.94	MGI:3716843		Familial hypercholesterolemia	DOID:13810	Apobec1tm1Ddsn/Apobec1tm1Ddsn and Ldlrtm1Her/Ldlrtm1Her	http://www.informatics.jax.org/disease/143890
APOE	CardiovascularDiseases	C0020538	Hypertensive disease	0.7		DOI: 10.1037/a0036828; DOI: https://doi.org/10.1038/jhh.2012.37							N	N	N	N					Not for specific disease
APOE	Congenital,Hereditary,andNeonatalDiseasesandAbnormalities;NutritionalandMetabolicDiseases;NervousSystemDiseases;HemicandLymphaticDiseases	C0036489	Sea-Blue Histiocyte Syndrome	0.7	269600			158029	<1 / 1 000 000	Autosomal dominant	Adolescent, Adult	Mongenic	Y	Y	Y	Y	Sea-Blue Histiocyte Disease	OMIM:269600	43.53	MGI:2384131		Sea-blue histiocytosis	DOID:4423	No mouse models with similarity to the expected human disease phenotype are reported in MGI.	http://www.informatics.jax.org/disease/269600
B2M	Congenital,Hereditary,andNeonatalDiseasesandAbnormalities;NutritionalandMetabolicDiseases	C1855796	Hypoproteinemia, Hypercatabolic	0.71	241600		BETA-2-MICROGLOBULIN DEFICIENCY; Bare lymphocyte syndrome type 1; MHC class I deficiency; B2M DEFICIENCY; HYPOPROTEINEMIA, HYPERCATABOLIC; Immunodeficiency 43	34592	<1 / 1 000 000	Autosomal recessive	Childhood	Multigenic (TAP1, TAP2, TAPBP)	Y	Y	Y	Y	Immunodeficiency 43	OMIM:241600	67.89	MGI:3722074		Immunodeficiency 43	DOID:0111981	No mouse models with similarity to the expected human disease phenotype are reported in MGI.	http://www.informatics.jax.org/disease/241600
B2M	Congenital,Hereditary,andNeonatalDiseasesandAbnormalities;NutritionalandMetabolicDiseases	C0268389	Amyloidosis, familial visceral	0.7	105200		AMYLOIDOSIS VIII OSTERTAG TYPE AMYLOIDOSIS GERMAN TYPE AMYLOIDOSIS AMYLOIDOSIS, FAMILIAL RENAL AMYLOIDOSIS, SYSTEMIC NONNEUROPATHIC	85450	Unknown	Autosomal dominant	All ages	Multigenic (APOA1, APOA2, FGA, LYZ)	Y	Y	Y	Y	Amyloidosis, Familial Visceral	OMIM:105200	28.75	MGI:3640344		Familial visceral amyloidosis	DOID:0050636	No mouse models with similarity to the expected human disease phenotype are reported in MGI.	http://www.informatics.jax.org/disease/105200
C3	EyeDiseases	C0242383	Age related macular degeneration	0.7	611378		MACULAR DEGENERATION, AGE-RELATED, 9					Muligenic (C5)	Y	Y	Y	Y					Not for specific disease	Age related macular degeneration 9	DOID:0110021	No mouse models with similarity to the expected human disease phenotype are reported in MGI.	http://www.informatics.jax.org/disease/611378
C3	Congenital,Hereditary,andNeonatalDiseasesandAbnormalities;ImmuneSystemDiseases	C3151071	COMPLEMENT COMPONENT 3 DEFICIENCY, AUTOSOMAL RECESSIVE	0.7	613779		C3 deficiency	280133	<1 / 1 000 000	Autosomal recessive	Childhood	Monogenic	Y	Y	Y	Y	Complement Component 3 Deficiency, Autosomal Recessive	OMIM:613779	69.53	MGI:3806151		Complement component 3 deficiency	DOID:8354	C3tm1Hrc/C3tm1Hrc; C3tm1Pkna/C3tm1Pkna; C3tm1Crr/C3tm1Crr	http://www.informatics.jax.org/disease/613779
C9	Congenital,Hereditary,andNeonatalDiseasesandAbnormalities;ImmuneSystemDiseases	C3151189	C9 Deficiency	0.75	613825		Immunodeficiency due to a late component of complement deficiency; Immunodeficiency due to C5 to C9 component complement deficiency ; Terminal complement pathway deficiency	169150				Multigenic (C5; C6; C7; C8A; C8B; C8G; C9)	Y	Y	Y	Y					Not for the specific disease	Complement component 9 deficiency	DOID:0060303	No mouse models with similarity to the expected human disease phenotype are reported in MGI.	http://www.informatics.jax.org/disease/613825
CFH	EyeDiseases	C1853147	MACULAR DEGENERATION, AGE-RELATED, 4 (disorder)	0.9	610698	Not rare in Europe (Orphanet)						Multigenic	Y	Y	Y	Y	Macular Degeneration, Age-Related, 4	OMIM:610698	61.34	MGI:5546609		Age related macular degeneration 4	DOID:0110017	Cfhtm1Mbo/Cfhtm1Mbo	http://www.informatics.jax.org/disease/610698
CFH	Congenital,Hereditary,andNeonatalDiseasesandAbnormalities;FemaleUrogenitalDiseasesandPregnancyComplications;MaleUrogenitalDiseases;ImmuneSystemDiseases	C0398777	Complement Factor H Deficiency	0.8	609814		Immunodeficiency with factor H anomaly	200421				Monogenic	Y	Y	Y	Y	Complement Factor H Deficiency	OMIM:609814	74.64	MGI:2662550					http://www.informatics.jax.org/disease/609814
CFH	FemaleUrogenitalDiseasesandPregnancyComplications;MaleUrogenitalDiseases;ImmuneSystemDiseases	C0268743	Membranoproliferative Glomerulonephritis, Type II	0.7	609814		Dense deposit disease	93571	1-9 / 1 000 000	Autosomal recessive	Childhood	Multigenic (CFHR1)	N	N	N	N	Complement Factor H Deficiency	OMIM:609814	74.64	MGI:2662550	Same OMIM code of Complement Factor H Deficiency				http://www.informatics.jax.org/disease/609814
CFH	FemaleUrogenitalDiseasesandPregnancyComplications;MaleUrogenitalDiseases;HemicandLymphaticDiseases	C2931788	Atypical Hemolytic Uremic Syndrome	0.7	235400		HEMOLYTIC UREMIC SYNDROME, ATYPICAL, SUSCEPTIBILITY TO, 1; AHUS1; Atypical HUSAhus; aHUS with anti-factor H antibodies aHUS with neutralizing autoantibodies against factor H	2134	1-9 / 100 000	Autosomal dominant or Autosomal recessive or Not applicable	All ages	Multigenic (C3)	Y	Y	Y	Y	Hemolytic Uremic Syndrome, Atypical, Susceptibility To, 1	OMIM:235400	59.11	MGI:6314805					http://www.informatics.jax.org/disease/235400
CFI	Congenital,Hereditary,andNeonatalDiseasesandAbnormalities;ImmuneSystemDiseases	C3463916	Complement Factor I (C3 inactivator) deficiency	0.72	610984		COMPLEMENT COMPONENT 3 INACTIVATOR DEFICIENCY; C3 INACTIVATOR DEFICIENCY	200418	<1 / 1 000 000	Autosomal recessive	Unknown	Monogenic	Y	Y	Y	Y	Complement Factor I Deficiency	OMIM:610984	37.98	MGI:2662550		Complement factor I deficiency	DOID:0050419	No mouse models with similarity to the expected human disease phenotype are reported in MGI.	http://www.informatics.jax.org/disease/610984
CP	NutritionalandMetabolicDiseases;NervousSystemDiseases	C0878682	Ceruloplasmin deficiency	0.9	604290		Hereditary ceruloplasmin deficiency	48818	<1 / 1 000 000	Autosomal recessive	Adult, Elderly	Monogenic	Y	Y	Y	Y	Aceruloplasminemia	ORPHA:48818	71.15	MGI:3852135		Aceruloplasminemia	DOID:0050711	Cptm1Yos/Cptm1Yos; Cptm1Hrs/Cptm1Hrs; Cptm1Hrs/Cptm1Hrs Hephsla/Y	http://www.informatics.jax.org/disease/604290
ECM1	Congenital,Hereditary,andNeonatalDiseasesandAbnormalities;RespiratoryTractDiseases	C0023795	Lipoid Proteinosis of Urbach and Wiethe	0.8	247100		Urbach-Wiethe disease; Hyalinosis cutis et mucosae	530	Unknown	Autosomal recessive	All ages	Monogenic	Y	Y	Y	Y	Lipoid Proteinosis	ORPHA:530	21.01	MGI:4940882		Lipoid proteinosis	DOID:14498	No mouse models with similarity to the expected human disease phenotype are reported in MGI.	http://www.informatics.jax.org/disease/247100
EFEMP1	EyeDiseases;NervousSystemDiseases	C1832174	DOYNE HONEYCOMB RETINAL DYSTROPHY	1	126600		EGF-CONTAINING FIBULIN-LIKE EXTRACELLULAR MATRIX PROTEIN 1, DHRD ; Dominant drusen ; Dominant radial drusen ; Doyne honeycomb retinal dystrophy ; Malattia leventinese	75376	Unknown	Autosomal dominant	Adult	Multigenic (CFH; CFI)	Y	Y	Y	Y	Doyne Honeycomb Retinal Dystrophy	OMIM:126600	66.11	MGI:3771020		Doyne honeycomb retinal dystrophy	DOID:0060745	Efemp1tm1Eap/Efemp1tm1Eap; Efemp1tm1Eap/Efemp1+; Efemp1tm1Lmar/Efemp1tm1Lmar; Efemp1tm1Lmar/Efemp1+	http://www.informatics.jax.org/disease/126600
F12	Congenital,Hereditary,andNeonatalDiseasesandAbnormalities;HemicandLymphaticDiseases	C0015526	Factor XII Deficiency	0.97	234000		Congenital Hageman factor deficiency	330	Unknown	Autosomal recessive	All ages	Monogenic	Y	Y	Y	Y	Factor Xii Deficiency	OMIM:234000	48.47	MGI:5827979		Factor XII deficiency	DOID:2231	F12tm1Pbfd/F12tm1Pbfd	http://www.informatics.jax.org/disease/234000
F12	SkinandConnectiveTissueDiseases;ImmuneSystemDiseases;CardiovascularDiseases	C1857728	Hereditary Angioedema Type III	0.74	610618		HAE III ESTROGEN-RELATED HAE; ESTROGEN-SENSITIVE HAE; ANGIONEUROTIC EDEMA, HEREDITARY, WITH NORMAL C1 INHIBITOR CONCENTRATION AND FUNCTION; HAE WITH NORMAL C1 INHIBITOR CONCENTRATION AND FUNCTION; HEREDITARY ANGIOEDEMA WITH NORMAL C1 INHIBITOR ACTIVITY F12-related HAE with normal C1 inhibitor; Hereditary angioneurotic edema type 3; Inherited estrogen-associated angioedema; Inherited estrogen-asso…	100054	Unknown	Autosomal dominant	Adult	Monogenic	Y	Y	Y	Y					Not for specific disease	Hereditary angioedema	DOID:14735	No mouse models with similarity to the expected human disease phenotype are reported in MGI.	http://www.informatics.jax.org/disease/610618
F2	Congenital,Hereditary,andNeonatalDiseasesandAbnormalities;HemicandLymphaticDiseases	C0020640	Inherited Factor II deficiency	0.8	613679		Dysprothrombinemia ; Hypoprothrombinemia ; Prothrombin deficiency	325	<1 / 1 000 000	Autosomal recessive	All ages	Monogenic	Y	Y	Y	Y	Prothrombin Deficiency, Congenital	OMIM:613679	72.36	MGI:3831697		Prothrombin deficiency	DOID:2235	No mouse models with similarity to the expected human disease phenotype are reported in MGI.	http://www.informatics.jax.org/disease/613679
FGB	Congenital,Hereditary,andNeonatalDiseasesandAbnormalities;HemicandLymphaticDiseases	C2584774	Congenital hypofibrinogenemia	0.76	202400		AFIBRINOGENEMIA, CONGENITAL	98880	Unknown	Autosomal recessive	Infancy, Neonatal	Multigenic (FGA, FGB, FGG)	Y	Y	Y	Y	Afibrinogenemia, Congenital	OMIM:202400	35.11	MGI:5707443		Congenital afibrinogenemia	DOID:2236	Fggtm1Fjc/Fggtm1Fjc	http://www.informatics.jax.org/disease/202400
HBA1	Congenital,Hereditary,andNeonatalDiseasesandAbnormalities;HemicandLymphaticDiseases	C0002312	alpha-Thalassemia	0.8	604131	Alpha-thalassemia most frequently results from deletion of one or both alleles (HBA1 and HBA2)		846	1-5 / 10 000	Autosomal recessive	All ages	Multigenic (HBA2/HBA1)	Y	Y	Y	Y	Alpha-Thalassemia	OMIM:604131	77.21	MGI:2679487		Alpha thalassemia	DOID:1099	Atrxtm1Rjg/YFoxg1tm1(cre)Skm/Foxg1+; Atrxtm1Rjg/YTg(Pax6-cre,GFP)2Pgr/0; Atrxtm1Rjg/YTg(Nes-cre)2472Pick/0	http://www.informatics.jax.org/disease/604131
HBA1	Congenital,Hereditary,andNeonatalDiseasesandAbnormalities;HemicandLymphaticDiseases	C0002312	alpha-Thalassemia	0.8	604131	Alpha-thalassemia most frequently results from deletion of one or both alleles (HBA1 and HBA2)		846	1-5 / 10 000	Autosomal recessive	All ages	Multigenic (HBA2/HBA1)	Y	Y	Y	Y	Alpha-Thalassemia	OMIM:604131	77.21	MGI:2679487		Alpha thalassemia	DOID:1099	Atrxtm1Rjg/YFoxg1tm1(cre)Skm/Foxg1+; Atrxtm1Rjg/YTg(Pax6-cre,GFP)2Pgr/0; Atrxtm1Rjg/YTg(Nes-cre)2472Pick/0	http://www.informatics.jax.org/disease/604131
HBB	Congenital,Hereditary,andNeonatalDiseasesandAbnormalities;HemicandLymphaticDiseases	C0002895	Anemia, Sickle Cell	0.8	603903		Sickle cell disease	232	1-5 / 10 000	Autosomal recessive	All ages	Monogenic	Y	Y	Y	N	Sickle Cell Anemia	ORPHA:232	53.87	MGI:5692892		Sickle cell anemia	DOID:10923	Hbbtm2(HBG1,HBB*)Tow/Hbbtm2(HBG1,HBB*)Tow; Hbbtm1Tow/Hbbtm1Tow	http://www.informatics.jax.org/disease/603903
HBB	Congenital,Hereditary,andNeonatalDiseasesandAbnormalities;HemicandLymphaticDiseases	C0005283	beta Thalassemia	0.8	613985			848	1-9 / 1 000 000	Autosomal dominant or Autosomal recessive	Infancy, Childhood	Monogenic	Y	Y	Y	Y	Beta-Thalassemia	ORPHA:848	52.17	MGI:5692892		Beta thalassemia	DOID:12241	Hbb-b1tm1Unc/Hbb-b1+ and Hbb-b2tm1Unc/Hbb-b2+; Hbb-b1tm1Unc/Hbb-b1+ and Hbb-b2tm1Unc/Hbb-b2+; Hbb-b1tm1Unc/Hbb-b1+ and Hbb-b2tm1Unc/Hbb-b2+; Ahsptm1Mjwe/Ahsptm1Mjwe and Hbb-b1tm1Unc/Hbb-b1+ and Hbb-b2tm1Unc/Hbb-b2+; Ahsptm1Mjwe/Ahsp+ and Hbb-b1tm1Unc/Hbb-b1+ and Hbb-b2tm1Unc/Hbb-b2+; Ahsptm1.1Mjwe/Ahsptm1.1Mjwe and Hbb-b1tm1Unc/Hbb-b1+ and Hbb-b2tm1Unc/Hbb-b2+; Ahsptm1.1Mjwe/Ahsp+ and Hbb-b1tm1Un…	http://www.informatics.jax.org/disease/613985
HBB	Congenital,Hereditary,andNeonatalDiseasesandAbnormalities;HemicandLymphaticDiseases	C0002875	Cooley's anemia	0.7	613985		Anemia di Cooley; Anemia mediterranea; BETA-THALASSEMIA	231214	Unknown	Autosomal recessive	Infancy, Neonatal	Monogenic	Y	Y	Y	Y	Beta-Thalassemia	OMIM:613985	72.14	MGI:5692892		Beta thalassemia	DOID:12241	Hbb-b1tm1Unc/Hbb-b1+ and Hbb-b2tm1Unc/Hbb-b2+; Hbb-b1tm1Unc/Hbb-b1+ and Hbb-b2tm1Unc/Hbb-b2+; Hbb-b1tm1Unc/Hbb-b1+ and Hbb-b2tm1Unc/Hbb-b2+; Ahsptm1Mjwe/Ahsptm1Mjwe and Hbb-b1tm1Unc/Hbb-b1+ and Hbb-b2tm1Unc/Hbb-b2+; Ahsptm1Mjwe/Ahsp+ and Hbb-b1tm1Unc/Hbb-b1+ and Hbb-b2tm1Unc/Hbb-b2+; Ahsptm1.1Mjwe/Ahsptm1.1Mjwe and Hbb-b1tm1Unc/Hbb-b1+ and Hbb-b2tm1Unc/Hbb-b2+; Ahsptm1.1Mjwe/Ahsp+ and Hbb-b1tm1Un…	http://www.informatics.jax.org/disease/613985
HBB	Congenital,Hereditary,andNeonatalDiseasesandAbnormalities;HemicandLymphaticDiseases	C1858990	Beta Thalassemia, Dominant Inclusion Body Type	0.7	603902		DYSERYTHROPOIETIC ANEMIA, CONGENITAL, IRISH OR WEATHERALL TYPE	231226	Unknown	Autosomal dominant	Childhood	Monogenic	Y	Y	Y	Y	Dominant Beta-Thalassemia	ORPHA:231226	54.59	MGI:5692892		Autosomal dominant beta thalassemia	DOID:0080770	No mouse models with similarity to the expected human disease phenotype are reported in MGI.	http://www.informatics.jax.org/disease/603902
HRG	HemicandLymphaticDiseases	C2751090	Thrombophilia Due To Histidine-Rich Glycoprotein Deficiency	0.7	613116		THPH11; THROMBOPHILIA DUE TO ELEVATED HISTIDINE-RICH GLYCOPROTEIN, INCLUDED; 613116	217467	Unknown	Autosomal dominant	Unknown	Monogenic	Y	Y	Y	Y	Thrombophilia Due To Histidine-Rich Glycoprotein Deficiency	OMIM:613116	33.59	MGI:3789963		Thrombophilia due to HRG deficiency	DOID:0111903	No mouse models with similarity to the expected human disease phenotype are reported in MGI.	http://www.informatics.jax.org/disease/613116
IGFALS		C3900122	Acid-Labile Subunit Deficiency	0.7	615961		Short stature due to primary acid-labile subunit deficiency	140941	<1 / 1 000 000	Autosomal recessive	Infancy, Neonatal	Monogenic	Y	Y	Y	Y	Short Stature Due To Primary Acid-Labile Subunit Deficiency	ORPHA:140941	32.83	MGI:3603643					http://www.informatics.jax.org/disease/615961
KLKB1	HemicandLymphaticDiseases	C0272339	Prekallikrein deficiency	0.74	612423		Congenital prekallikrein deficiency	749	Unknown	Autosomal recessive	Unknown	Monogenic	Y	Y	Y	Y	Prekallikrein Deficiency	OMIM:612423	48.88	MGI:4938305					http://www.informatics.jax.org/disease/612423
KNG1	HemicandLymphaticDiseases	C0272340	High molecular weight kininogen deficiency	0.77	228960			483		Autosomal recessive		Monogenic	Y	Y	Y	Y	High Molecular Weight Kininogen Deficiency	OMIM:228960	44.34	MGI:3811162		High molecular weight kininogen deficiency	DOID:0111676	No mouse models with similarity to the expected human disease phenotype are reported in MGI.	http://www.informatics.jax.org/disease/228960
KRT1	Congenital,Hereditary,andNeonatalDiseasesandAbnormalities;SkinandConnectiveTissueDiseases	C0079153	Hyperkeratosis, Epidermolytic	1	113800		Epidermolytic hyperkeratosis (EHK)	312	1-9 / 1 000 000	Autosomal dominant	Neonatal	Multigenic (KRT10)	Y	Y	Y	Y	Autosomal Dominant Epidermolytic Ichthyosis	ORPHA:312	59.59	MGI:3655854		Epidermolytic hyperkeratosis	DOID:4603	Krt1Mhdadsk12/Krt1+	http://www.informatics.jax.org/disease/113800
KRT1	Congenital,Hereditary,andNeonatalDiseasesandAbnormalities;SkinandConnectiveTissueDiseases	C1833030	PALMOPLANTAR KERATODERMA, NONEPIDERMOLYTIC	0.72	600962		Thost-Unna palmoplantar keratoderma; KRT1-related diffuse nonepidermolytic keratoderma; KRT1-related diffuse NEPPK;	530838	Unknown	Autosomal dominant	Infancy, Childhood	Multigenic? (RHBDF2; KRT16)	Y	Y	Y	Y	Palmoplantar Keratoderma, Nonepidermolytic	OMIM:600962	69.48	MGI:3655854		Nonepidermolytic palmoplantar keratoderma	DOID:0050428	5 models but not with this gene	http://www.informatics.jax.org/disease/600962
KRT1	Congenital,Hereditary,andNeonatalDiseasesandAbnormalities;SkinandConnectiveTissueDiseases	C1843463	Ichthyosis, Cyclic, with Epidermolytic Hyperkeratosis	0.71	607602		CIEHK EPIDERMOLYTIC ICHTHYOSIS, ANNULAR; AEI	281139	<1 / 1 000 000	Autosomal dominant	Infancy, Neonatal	Multigenic (KRT10)	Y	Y	Y	Y	Ichthyosis, Cyclic, With Epidermolytic Hyperkeratosis	OMIM:607602	62.84	MGI:3655854					http://www.informatics.jax.org/disease/607602
KRT10	Congenital,Hereditary,andNeonatalDiseasesandAbnormalities;SkinandConnectiveTissueDiseases	C0079153	Hyperkeratosis, Epidermolytic	0.8	113800		Epidermolytic hyperkeratosis (EHK)	312	1-9 / 1 000 000	Autosomal dominant	Neonatal	Multigenic (KRT1)	Y	Y	Y	Y	Autosomal Dominant Epidermolytic Ichthyosis	ORPHA:312	68.34	MGI:2672093		Epidermolytic hyperkeratosis	DOID:4603	Krt10tm1Tmm/Krt10tm1Tmm; Krt10tm1Tmm/Krt10+	http://www.informatics.jax.org/disease/113800
KRT10	Congenital,Hereditary,andNeonatalDiseasesandAbnormalities;SkinandConnectiveTissueDiseases	C3665704	Congenital reticular ichthyosiform erythroderma	0.79	609165		Erythroderma, ichthyosiform, congenital reticular (CRIE); CRIE ; IWC ; Ichthyosis variegata ; Ichthyosis with confetti	281190	<1 / 1 000 000	Autosomal dominant	Neonatal	Multigenic (KRT1)	Y	Y	Y	Y	Erythroderma, Ichthyosiform, Congenital Reticular	OMIM:609165	47.70	MGI:2672093					http://www.informatics.jax.org/disease/609165
KRT10	Congenital,Hereditary,andNeonatalDiseasesandAbnormalities;SkinandConnectiveTissueDiseases	C1843463	Ichthyosis, Cyclic, with Epidermolytic Hyperkeratosis	0.73	607602		CIEHK EPIDERMOLYTIC ICHTHYOSIS, ANNULAR; AEI	281139	<1 / 1 000 000	Autosomal dominant	Infancy, Neonatal	Multigenic (KRT1)	Y	Y	Y	Y	Ichthyosis, Cyclic, With Epidermolytic Hyperkeratosis	OMIM:607602	81.98	MGI:2672093					http://www.informatics.jax.org/disease/607602
KRT16	Congenital,Hereditary,andNeonatalDiseasesandAbnormalities;SkinandConnectiveTissueDiseases	C1706595	Pachyonychia Congenita, Jadassohn Lewandowsky Type	0.95	167200		PACHYONYCHIA CONGENITA, JADASSOHN-LEWANDOWSKY TYPE, FORMERLY	2309	Unknown	Autosomal dominant	All ages	Multigenic (KRT6A, KRT6B (12q13.13), KRT16 , KRT17 (17q21.2))	Y	Y	Y	Y	Pachyonychia Congenita 1	OMIM:167200	49.42	MGI:5426823					http://www.informatics.jax.org/disease/167200
KRT16	Congenital,Hereditary,andNeonatalDiseasesandAbnormalities;Neoplasms;SkinandConnectiveTissueDiseases	C4552049	PALMOPLANTAR KERATODERMA, NONEPIDERMOLYTIC, FOCAL 1	0.7	613000		PPKFNE FOCAL NONEPIDERMOLYTIC PALMOPLANTAR KERATODERMA KERATODERMA, FOCAL NONEPIDERMOLYTIC PALMOPLANTAR; Isolated focal non-epidermolytic palmoplantar keratoderma	448264	<1 / 1 000 000	Autosomal dominant	Childhood	Multigenic (TRPV3)	Y	Y	Y	Y	Palmoplantar Keratoderma, Nonepidermolytic, Focal 1	OMIM:613000	57.14	MGI:5426823		Focal nonepidermolytic palmoplantar keratoderma 1	DOID:0111709	No mouse models with similarity to the expected human disease phenotype are reported in MGI.	http://www.informatics.jax.org/disease/613000
KRT2	Congenital,Hereditary,andNeonatalDiseasesandAbnormalities;SkinandConnectiveTissueDiseases	C0432306	Ichthyosis Bullosa of Siemens	0.8	146800		ICHTHYOSIS, BULLOUS TYPE; ICHTHYOSIS EXFOLIATIVA, INCLUDED; Ichthyosis bullosa of Siemens ; SEI	455	<1 / 1 000 000	Autosomal dominant	Infancy, Neonatal	Monogenic	Y	Y	Y	Y	Ichthyosis Bullosa Of Siemens	OMIM:146800	60.61	MGI:5800438		Bullous congenital ichthyosiform erythroderma	DOID:0060877	Krt2Mhdadsk2/Krt2+; Krt2Mhdadsk2/Krt2Mhdadsk2	http://www.informatics.jax.org/disease/146800
KRT9	Congenital,Hereditary,andNeonatalDiseasesandAbnormalities;SkinandConnectiveTissueDiseases	C1721006	Keratoderma, Palmoplantar, Epidermolytic	0.8	144200		Diffuse erythrodermic palmoplantar keratoderma, Voerner type ; Diffuse erythrodermic palmoplantar keratoderma, Vörner type ; EPPK ; Epidermolytic palmoplantar keratoderma of Voerner ; Epidermolytic palmoplantar keratoderma of Vörner	2199			Neonatal, Infancy	Multigenic (KRT1; KRT9)	Y	Y	Y	Y	Palmoplantar Keratoderma, Epidermolytic	OMIM:144200	51.08	MGI:5551604		Epidermolytic palmoplantar keratoderma	DOID:0080223	No mouse models with similarity to the expected human disease phenotype are reported in MGI.	http://www.informatics.jax.org/disease/144200
PLG	Congenital,Hereditary,andNeonatalDiseasesandAbnormalities;EyeDiseases;SkinandConnectiveTissueDiseases	C1968804	Plasminogen Deficiency, Type I	0.8	217090		Hypoplasminogenemia; Plasminogen deficiency type 1	722	1-9 / 1 000 000	Autosomal recessive or Not applicable	All ages	Monogenic	Y	Y	Y	Y	Plasminogen Deficiency, Type I	OMIM:217090	70.46	MGI:3690623		Plasminogen deficiency type I	DOID:0111592	No mouse models with similarity to the expected human disease phenotype are reported in MGI.	http://www.informatics.jax.org/disease/217090
PON1	NutritionalandMetabolicDiseases;NervousSystemDiseases	C0002736	Amyotrophic Lateral Sclerosis	0.7	105400	Wills et al. (2009) conducted a metaanalysis of 10 published studies, including 4 GWAS, and 1 unpublished study that had reported findings on association of sporadic ALS and paraoxonase (see PON1; 168820) SNPs on chromosome 7q21.3.	AMYOTROPHIC LATERAL SCLEROSIS 1, FAMILIAL; FALS AMYOTROPHIC LATERAL SCLEROSIS 1, AUTOSOMAL DOMINANT; ALS Charcot disease; Lou Gehrig disease	803	1-9 / 100 000	Autosomal dominant or Autosomal recessive or Not applicable	Adult	Multigenic (ANG, ANXA11, ATXN2, C9ORF72, CCNF, CFAP410, CHCHD10, CHMP2B, DAO, DCTN1, EPHA4, ERBB4, FIG4, FUS, GLE1, GLT8D1, HNRNPA1, MATR3, NEFH, NEK1, OPTN, PFN1, PON1, PON2, PON3, PPARGC1A, PRPH, SOD1, SQSTM1, TAF15, TARDBP, TBK1, TREM2, UBQLN2, UNC13A, VAPB, VCP)	N	Y	Y	N					Not for specific disease	Amyotrophic lateral sclerosis type 1	DOID:0060193	52 models but not with this gene	http://www.informatics.jax.org/disease/105400
SERPINA1	PathologicalConditions,SignsandSymptoms;Congenital,Hereditary,andNeonatalDiseasesandAbnormalities;DigestiveSystemDiseases;RespiratoryTractDiseases	C0221757	alpha 1-Antitrypsin Deficiency	0.7	613490			60	1-5 / 10 000	Autosomal recessive	All ages	Monogenic	Y	Y	Y	Y	Alpha-1-Antitrypsin Deficiency	OMIM:613490	0	MGI:5566807		Alpha 1-antitrypsin deficiency	DOID:13372	Tg(SERPINA1*E342K)#Slcw/Tg(SERPINA1*E342K)#Slcw; Serpina1em#Chmu/Serpina1em#Chmu	http://www.informatics.jax.org/disease/613490
SERPINA6	PathologicalConditions,SignsandSymptoms;Congenital,Hereditary,andNeonatalDiseasesandAbnormalities	C1852529	Corticosteroid-Binding Globulin Deficiency	0.95	611489		Transcortin deficiency	199247	<1 / 1 000 000	Semi-dominant		Monogenic	Y	Y	Y	Y					Not for the specific disease	Corticosteroid-binding globulin deficiency	DOID:0090030	Serpina6tm1Tew/Serpina6tm1Tew; Serpina6tm1.1Mmp/Serpina6tm1.1M	http://www.informatics.jax.org/disease/611489
SERPINC1	Congenital,Hereditary,andNeonatalDiseasesandAbnormalities;HemicandLymphaticDiseases	C0272375	Antithrombin III Deficiency	1	613118		Hereditary thrombophilia due to congenital antithrombin 3 deficiency	82			Adolescent, Adult	Monogenic	Y	Y	Y	Y	Antithrombin Iii Deficiency	OMIM:613118	46.79	MGI:2178129		Antithrombin III deficiency	DOID:3755	Serpinc1tm1Dwr/Serpinc1tm1Dwr	http://www.informatics.jax.org/disease/613118
SERPIND1	CardiovascularDiseases	C0398626	Heparin cofactor II deficiency (disorder)	0.7	612356		THROMBOPHILIA DUE TO HEPARIN COFACTOR II DEFICIENCY; THPH10; HCF II DEFICIENCY HCF2 DEFICIENCY; HEPARIN COFACTOR II DEFICIENCY						Y	Y	Y	Y	Heparin Cofactor Ii Deficiency	OMIM:612356	25.04	MGI:3713846		Heparin cofactor II deficiency	DOID:0111901	No mouse models with similarity to the expected human disease phenotype are reported in MGI.	http://www.informatics.jax.org/disease/612356
SERPINF2	HemicandLymphaticDiseases	C2752081	ALPHA-2-PLASMIN INHIBITOR DEFICIENCY	0.92	262850			79	<1 / 1 000 000	Autosomal recessive	Childhood	Monogenic	Y	Y	Y	Y					Not for the specific disease	Alpha-2-plasmin inhibitor deficiency	DOID:0060601	Serpinf2tm1Hrl/Serpinf2tm1Hrl	http://www.informatics.jax.org/disease/262850
TGFBI	Congenital,Hereditary,andNeonatalDiseasesandAbnormalities;EyeDiseases	C0339278	Reis-Bucklers' corneal dystrophy	0.8	608470		Anterior limiting membrane dystrophy type 1 ; Anterior limiting membrane dystrophy type I ; Atypical granular corneal dystrophy ; Corneal dystrophy of Bowman layer type 1 ; Corneal dystrophy of Bowman layer type I ; Geographic corneal dystrophy ; Granular corneal dystrophy type 3 ; Granular corneal dystrophy type III ; RBCD ; Superficial granular corneal dystrophy	98961	<1 / 1 000 000	Autosomal dominant	Childhood	Monogenic	Y	Y	Y	Y	Corneal Dystrophy, Reis-Bucklers Type	OMIM:608470	71.76	MGI:6405015		Reis-Bucklers corneal dystrophy	DOID:0060453	No mouse models with similarity to the expected human disease phenotype are reported in MGI.	http://www.informatics.jax.org/disease/608470
TGFBI	Congenital,Hereditary,andNeonatalDiseasesandAbnormalities;EyeDiseases	C1275685	Avellino corneal dystrophy	0.8	607541		Avellino corneal dystrophy ; GCD2 ; GCDII ; Granular corneal dystrophy type 2 ; Granular-lattice corneal dystrophy	98963	Unknown	Autosomal dominant	Childhood	Monogenic	Y	Y	Y	Y	Corneal Dystrophy, Avellino Type	OMIM:607541	76.45	MGI:6405015		Granular corneal dystrophy 2	DOID:0060444	No mouse models with similarity to the expected human disease phenotype are reported in MGI.	http://www.informatics.jax.org/disease/607541
TGFBI	Congenital,Hereditary,andNeonatalDiseasesandAbnormalities;EyeDiseases	C1690006	Lattice corneal dystrophy Type I	0.8	122200		Biber-Haab-Dimmer dystrophy ; Classic lattice corneal dystrophy ; LCD1 ; LCDI ; Lattice corneal dystrophy type 1	98964	Unknown	Autosomal dominant	All ages	Monogenic	Y	Y	Y	Y	Corneal Dystrophy, Lattice Type I	OMIM:122200	75.50	MGI:6405015		Lattice corneal dystrophy	DOID:8943	No mouse models with similarity to the expected human disease phenotype are reported in MGI.	http://www.informatics.jax.org/disease/122200
TGFBI	Congenital,Hereditary,andNeonatalDiseasesandAbnormalities;EyeDiseases	C1562894	Thiel-Behnke corneal dystrophy	0.75	602082		Anterior limiting membrane dystrophy type 2 ; Anterior limiting membrane dystrophy type II ; Corneal dystrophy of Bowman layer type 2 ; Corneal dystrophy of Bowman layer type II ; Curly fiber corneal dystrophy ; Honeycomb corneal dystrophy ; TBCD ; Waardenburg-Jonker corneal dystrophy	98960	Unknown	Autosomal dominant	Adolescent, Childhood, Adult	Monogenic?	Y	Y	Y	Y	Corneal Dystrophy, Thiel-Behnke Type	OMIM:602082	64.69	MGI:6405016		Thiel-Behnke corneal dystrophy	DOID:0060455	No mouse models with similarity to the expected human disease phenotype are reported in MGI.	http://www.informatics.jax.org/disease/602082
TGFBI	Congenital,Hereditary,andNeonatalDiseasesandAbnormalities;EyeDiseases	C1641846	Groenouw corneal dystrophy type I (disorder)	0.73	121900		GRANULAR CORNEAL DYSTROPHY, TYPE I; GCD1; Classic GCD Classic granular corneal dystrophy; Corneal dystrophy Groenouw type I GCD1; Granular corneal dystrophy type 1; CORNEAL DYSTROPHY, PUNCTATE OR NODULAR	98962	Unknown	Autosomal dominant	Childhood	Monogenic	Y	Y	Y	Y	Corneal Dystrophy, Groenouw Type I	OMIM:121900	79.02	MGI:6405016		Granular corneal dystrophy 1	DOID:0080530	No mouse models with similarity to the expected human disease phenotype are reported in MGI.	http://www.informatics.jax.org/disease/121900
TGFBI	Congenital,Hereditary,andNeonatalDiseasesandAbnormalities;EyeDiseases	C1837974	Corneal Dystrophy, Lattice Type IIIA	0.73	608471		Biber-Haab-Dimmer dystrophy; Classic lattice corneal dystrophy LCD1; LCDI Lattice corneal dystrophy type 1	98964	Unknown	Autosomal dominant	All ages	Monogenic	Y	Y	N	Y	Corneal Dystrophy, Lattice Type Iiia	OMIM:608471	68.11	MGI:6405015					http://www.informatics.jax.org/disease/608471
TGFBI	EyeDiseases;NervousSystemDiseases;CardiovascularDiseases	C0521723	Corneal dystrophy, epithelial basement membrane	0.71	121820		Anterior basement membrane dystrophy; Cogan microcystic epithelial dystrophy; EBMDMap-dot-fingerprint dystrophy	98956	Unknown	Autosomal dominant	Unknown	Monogenic	Y	Y	N	Y	Corneal Dystrophy, Epithelial Basement Membrane	OMIM:121820	83.66	MGI:6405016		Epithelial basement membrane dystrophy	DOID:0060447	No mouse models with similarity to the expected human disease phenotype are reported in MGI.	http://www.informatics.jax.org/disease/121820
C4B		C3280641	Decreased serum complement C4b	NA	614379		Immunodeficiency due to C1, C4, or C2 component complement deficiency; Immunodeficiency due to an early component of complement deficiency	169147				Multigenic (C1QA; C1QB; C1QC; C1R; C1S; C2; C4A)	Y	Y	Y	Y	Complement Component 4B Deficiency	OMIM:614379	68.81	MGI:2429659		Complement component 4b deficiency	DOID:0060298	No mouse models with similarity to the expected human disease phenotype are reported in MGI.	http://www.informatics.jax.org/disease/614379
C8A		C3151081	COMPLEMENT COMPONENT 8 DEFICIENCY, TYPE I	NA	613790		C8 DEFICIENCY, TYPE I; C8 ALPHA-GAMMA DEFICIENCY; C8AG DEFICIENCY;Immunodeficiency due to C5 to C9 component complement deficiency; Terminal complement pathway deficiency	169150				Multigenic (C5; C6; C7; C8B; C8G; C9)	Y	Y	Y	Y					Not for the specific disease	Type I complement component 8 deficiency	DOID:0060301	No mouse models with similarity to the expected human disease phenotype are reported in MGI.	http://www.informatics.jax.org/disease/613790
C8B		C3151080	COMPLEMENT COMPONENT 8 DEFICIENCY, TYPE II	NA	613789		C8 DEFICIENCY, TYPE II COMPLEMENT COMPONENT 8B DEFICIENCY; C8 BETA DEFICIENCY; C8B DEFICIENCY	169150				Multigenic (C5; C6; C7; C8A; C8G; C9)	Y	Y	Y	Y					Not for the specific disease	Type II complement component 8 deficiency	DOID:0060302	No mouse models with similarity to the expected human disease phenotype are reported in MGI.	http://www.informatics.jax.org/disease/613789
SERPINA4	INFECTION,INFLAMMATION			NA
CPN1			Carboxypeptidase N Deficiency	NA	212070								Y	Y	Y	Y	Carboxypeptidase N Deficiency	OMIM:212070	0	MGI:5661930		carboxypeptidase N deficiency
CPN2			Carboxypeptidase N Deficiency	NA	212070								N	N	N	N					Not currently registered for phenotyping		DOID:0111583	No mouse models with similarity to the expected human disease phenotype are reported in MGI.	http://www.informatics.jax.org/disease/212070
F9	Congenital,Hereditary,andNeonatalDiseasesandAbnormalities;HemicandLymphaticDiseases	C0008533	Hemophilia B	1	306900		HEMOPHILIA B(M), INCLUDED; HEMOPHILIA B LEYDEN, INCLUDED; CHRISTMAS DISEASE; FACTOR IX DEFICIENCY; F9 DEFICIENCY; PLASMA THROMBOPLASTIN COMPONENT DEFICIENCY	98879	1-9 / 100 000	X-linked recessive	Infancy, Childhood, Neonatal	Monogenic	Y	Y	Y	Y	Hemophilia B	OMIM:306900	51.89	MGI:3662691		hemophilia B	DOID:12259	F9tm1Dws/Y	http://www.informatics.jax.org/disease/306900
F11	Congenital,Hereditary,andNeonatalDiseasesandAbnormalities;HemicandLymphaticDiseases	C0015523	Hereditary Factor XI Deficiency	1	612416		COAGULATION FACTOR XI, F11; Hemophilia C ; PTA deficiency ; Plasma thromboplastin antecedent deficiency ; Rosenthal factor deficiency ; Rosenthal syndrome	329	1-9 / 1 000 000	Autosomal dominant or Autosomal recessive	All ages	Monogenic	Y	Y	Y	Y	Factor Xi Deficiency	OMIM:612416	70.50	MGI:3665566		factor XI deficiency	DOID:2229	F11tm1Gjb/F11tm1Gjb	http://www.informatics.jax.org/disease/612416
VWF	Congenital,Hereditary,andNeonatalDiseasesandAbnormalities;HemicandLymphaticDiseases	C1264040	von Willebrand Disease, Type 2	1	613554		VON WILLEBRAND DISEASE, TYPE 2; VWD2; VON WILLEBRAND DISEASE, TYPE 2A, INCLUDED; VWD2A, INCLUDED; VON WILLEBRAND DISEASE, TYPE 2B, INCLUDED; VWD2B, INCLUDED; VON WILLEBRAND DISEASE, TYPE 2M, INCLUDED; VWD2M, INCLUDED; VON WILLEBRAND DISEASE, TYPE 2N, INCLUDED; VWD2N, INCLUDED	166081	1-5 / 10 000	Autosomal dominant or Autosomal recessive	All ages	Monogenic	Y	Y	Y	Y	Von Willebrand Disease, Type 2	OMIM:613554	66.81	MGI:6258654		von Willebrand's disease 2	DOID:0060574	Vwftm1.1Geno/Vwf+	http://www.informatics.jax.org/disease/613554
F13A1	Congenital,Hereditary,andNeonatalDiseasesandAbnormalities;HemicandLymphaticDiseases	C0015530	Hereditary Factor XIII Deficiency	0.98	613225		FACTOR XIII, A SUBUNIT, DEFICIENCY OF; Fibrin-stabilizing factor deficiency; FACTOR XIII, A SUBUNIT, DEFICIENCY OF; F13A, coagulation factor XIII, A1 polypeptide; F13A1 - coagulation factor XIII A chain	331	<1 / 1 000 000	Autosomal recessive or Not applicable	All ages	Multigenic(F13B)	Y	Y	Y	Y	Factor Xiii, A Subunit, Deficiency Of	OMIM:613225	46.66	MGI:2684306		factor XIII deficiency	DOID:2211	F13a1tm1Gdi/F13a1tm1Gdi	http://www.informatics.jax.org/disease/613225
KRT14	Congenital,Hereditary,andNeonatalDiseasesandAbnormalities;SkinandConnectiveTissueDiseases	C0079295	Epidermolysis Bullosa Herpetiformis Dowling-Meara	0.98	131760		EPIDERMOLYSIS BULLOSA HERPETIFORMIS, DOWLING-MEARA TYPE; EPIDERMOLYSIS BULLOSA SIMPLEX, GENERALIZED SEVERE; Autosomal dominant generalized EBS, severe form ; Epidermolysis bullosa simplex herpetiformis ; Epidermolysis bullosa simplex, Dowling-Meara type	79396	<1 / 1 000 000	Autosomal dominant	Neonatal	Multigenic(KRT5)	Y	Y	Y	Y	Epidermolysis Bullosa Simplex, Dowling-Meara Type	OMIM:131760	53.97	MGI:2653131		epidermolysis bullosa simplex Dowling-Meara type	DOID:0060735	Krt14tm2Der/Krt14+	http://www.informatics.jax.org/disease/131760
KRT5	Congenital,Hereditary,andNeonatalDiseasesandAbnormalities;SkinandConnectiveTissueDiseases	C0079295	Epidermolysis Bullosa Herpetiformis Dowling-Meara	0.95	131760		EPIDERMOLYSIS BULLOSA HERPETIFORMIS, DOWLING-MEARA TYPE; EPIDERMOLYSIS BULLOSA SIMPLEX, GENERALIZED SEVERE	79397	<1 / 1 000 001	Autosomal dominant	Neonatal	Multigenic(KRT14)	Y	Y	Y	Y	Epidermolysis Bullosa Simplex, Dowling-Meara Type	OMIM:131761	37.71	MGI:3582826		epidermolysis bullosa simplex Dowling-Meara type	DOID:0060735	Krt5tm1Tmm/Krt5tm1Tmm	http://www.informatics.jax.org/disease/131760
FLNA	Congenital,Hereditary,andNeonatalDiseasesandAbnormalities;NervousSystemDiseases	C1848213	Periventricular Heterotopia, X-Linked	0.81	300049		NODULAR NEURONAL HETEROTOPIA	2149	Unknown	Autosomal dominant or Autosomal recessive or X-linked dominant	All ages	Multigenic(ARF1; ARFGEF2; ERMARD; MAP1B; NEDD4L; TMTC3)	Y	Y	Y	Y	Periventricular Nodular Heterotopia 1	OMIM:300049	54.46	MGI:3699951		periventricular nodular heterotopia	DOID:0050454	Flnatm1.2Caw/Y	http://www.informatics.jax.org/disease/300049
APOB	Congenital,Hereditary,andNeonatalDiseasesandAbnormalities;NutritionalandMetabolicDiseases	C1704417	Hyperlipoproteinemia Type IIb	0.8	144300		HYPERLIPOPROTEINEMIA, TYPE II, AND DEAFNESS	-	-	-	-	-	Y	Y	Y	Y	Hyperlipoproteinemia, Type Ii, And Deafness	OMIM:144300	76.81	MGI:2661996		not found	not found	Apobtm2Sgy/Apobtm2Sgy	http://www.informatics.jax.org/disease/144300
VWF	Congenital,Hereditary,andNeonatalDiseasesandAbnormalities;HemicandLymphaticDiseases	C1264039	von Willebrand Disease, Type 1	0.8	193400		VON WILLEBRAND DISEASE, TYPE I; VWD, TYPE 1	166078	1-5 / 10 000	Autosomal dominant	All ages	Monogenic	Y	Y	Y	Y	Von Willebrand Disease, Type 1	OMIM:193400	77.70	MGI:2653669		von Willebrand's disease 1	DOID:0060573	Vwftm1Wgr/Vwftm1Wgr	http://www.informatics.jax.org/disease/193400
VWF	Congenital,Hereditary,andNeonatalDiseasesandAbnormalities;HemicandLymphaticDiseases	C1264041	von Willebrand Disease, Type 3	0.8	277480		VON WILLEBRAND DISEASE, TYPE III; VWD, TYPE 3	166096	1-9 / 1 000 000	Autosomal recessive	Infancy, Neonatal	Monogenic	Y	Y	Y	Y	Von Willebrand Disease, Type 3	OMIM:277480	81.37	MGI:6258657		von Willebrand's disease 3	DOID:0111054	Vwftm1.1Geno/Vwftm1.1Geno	http://www.informatics.jax.org/disease/277480
FGA	Congenital,Hereditary,andNeonatalDiseasesandAbnormalities;HemicandLymphaticDiseases	C2584774	Congenital hypofibrinogenemia	0.79	202400		HYPOFIBRINOGENEMIA, CONGENITAL, INCLUDED; AFIBRINOGENEMIA, CONGENITAL	98880	Unknown	Autosomal recessive	Infancy, Neonatal	Multigenic(FGB; FGG)	Y	Y	Y	Y	Afibrinogenemia, Congenital	OMIM:202400	51.09	MGI:3663778		congenital afibrinogenemia	DOID:2236	Fgatm1Jld/Fgatm1Jld	http://www.informatics.jax.org/disease/202400
KRT5	Congenital,Hereditary,andNeonatalDiseasesandAbnormalities;SkinandConnectiveTissueDiseases	C0432316	Epidermolysis bullosa simplex with mottled pigmentation	0.78	131960		SPECKLED HYPERPIGMENTATION WITH PUNCTATE PALMOPLANTAR KERATOSES AND CHILDHOOD BLISTERING; EBS with mottled pigmentation; EBS-MP	79397	Unknown	Autosomal dominant	Infancy, Neonatal	Multigenic(KRT14)	Y	N	Y	Y	Epidermolysis Bullosa Simplex With Mottled Pigmentation	OMIM:131960	31.09	MGI:3582826		epidermolysis bullosa simplex with mottled pigmentation	DOID:0111346	Krt5tm1Tmm/Krt5tm1Tmm	http://www.informatics.jax.org/disease/131960
KRT5	Congenital,Hereditary,andNeonatalDiseasesandAbnormalities;SkinandConnectiveTissueDiseases	C0080333	Weber-Cockayne Syndrome	0.76	131800		EPIDERMOLYSIS BULLOSA SIMPLEX, WEBER-COCKAYNE TYPE; EPIDERMOLYSIS BULLOSA OF HANDS AND FEET; EBS, ACRAL FORM; EBS-loc ; Epidermolysis bullosa simplex of palms and soles ; Epidermolysis bullosa simplex, Weber-Cockayne type ; Localized EBS	79400	1-9 / 1 000 000	Autosomal dominant	Childhood	Multigenic(KRT14)	N	Y	Y	N	Epidermolysis Bullosa Simplex, Localized	OMIM:131800	53.28	MGI:3582826		epidermolysis bullosa simplex localized type	DOID:0080510	Krt5tm1Tmm/Krt5tm1Tmm	http://www.informatics.jax.org/disease/131800
ACTG2	DigestiveSystemDiseases	C0042781	Visceral Myopathy	0.75	155310	https://www.ncbi.nlm.nih.gov/books/NBK540960/#:~:text=Megacystis%2Dmicrocolon%2Dintestinal%20hypoperistalsis%20syndrome%20(MMIHS)%20caused%20by,in%20an%20autosomal%20recessive%20manner.	MEGADUODENUM AND/OR MEGACYSTIS; INFANTILE VISCERAL MYOPATHY; PSEUDOOBSTRUCTION, IDIOPATHIC INTESTINAL; Familial hollow visceral myopathy ; Hereditary hollow visceral myopathy ; Megaduodenum and/or megacystis	2604	Unknown	Autosomal dominant	All ages	Monogenic (inherited in an autosomal dominant manner)	Y	Y	Y	Y	No Disease Found					megacystis-microcolon-intestinal hypoperistalsis syndrome	DOID:0060610	No mouse models with similarity to the expected human disease phenotype are reported in MGI.	http://www.informatics.jax.org/disease/155310
KRT14	Congenital,Hereditary,andNeonatalDiseasesandAbnormalities;SkinandConnectiveTissueDiseases	C0079299	Epidermolysis Bullosa Simplex Kobner	0.75	131900		EPIDERMOLYSIS BULLOSA SIMPLEX, GENERALIZED; Autosomal dominant generalized EBS, intermediate form ; Epidermolysis bullosa simplex, Koebner type ; Epidermolysis bullosa simplex, Köbner type	79399	Unknown	Autosomal dominant or Not applicable	Infancy, Neonatal	Multigenic(KRT5)	Y	Y	Y	Y	Epidermolysis Bullosa Simplex, Generalized	OMIM:131900	52.89	MGI:2653129		epidermolysis bullosa simplex generalized type	DOID:0080511	Krt14tm1Der/Krt14tm1Der	http://www.informatics.jax.org/disease/131900
FGG	Congenital,Hereditary,andNeonatalDiseasesandAbnormalities;HemicandLymphaticDiseases	C2584774	Congenital hypofibrinogenemia	0.74	202400		HYPOFIBRINOGENEMIA, CONGENITAL, INCLUDED; AFIBRINOGENEMIA, CONGENITAL	98880	Unknown	Autosomal recessive	Infancy, Neonatal	Multigenic(FGB; FGA)	Y	Y	Y	Y	Afibrinogenemia, Congenital	OMIM:202400	66.77	MGI:3663012		congenital afibrinogenemia	DOID:2236	Fggtm1Jld/Fggtm1Jld	http://www.informatics.jax.org/disease/202400
KRT5	Congenital,Hereditary,andNeonatalDiseasesandAbnormalities;SkinandConnectiveTissueDiseases	C0079299	Epidermolysis Bullosa Simplex Kobner	0.73	131900		EPIDERMOLYSIS BULLOSA SIMPLEX, GENERALIZED; Autosomal dominant generalized EBS, intermediate form ; Epidermolysis bullosa simplex, Koebner type ; Epidermolysis bullosa simplex, Köbner type	79399	Unknown	Autosomal dominant or Not applicable	Infancy, Neonatal	Multigenic(KRT14)	Y	Y	Y	Y	Epidermolysis Bullosa Simplex, Generalized	OMIM:131900	38.52	MGI:3582826		epidermolysis bullosa simplex generalized type	DOID:0080511	Krt5tm1Tmm/Krt5tm1Tmm	http://www.informatics.jax.org/disease/131900
C7	Congenital,Hereditary,andNeonatalDiseasesandAbnormalities;ImmuneSystemDiseases	C1864694	Complement Component 7 Deficiency	0.72	610102	Included in the Immunodeficiences due to a late component of complement deficiency (C5, C6, C7, C8, C9).	-	169150	-	-	-	-	Y	Y	Y	Y	No Disease Found
KRT14	Congenital,Hereditary,andNeonatalDiseasesandAbnormalities;SkinandConnectiveTissueDiseases	C0343111	Naegeli syndrome	0.72	161000		Naegeli syndrome; NFJ syndrome; NFJS; Reticular skin changes, dental anomalies, decreased function of sweat glands, strabismus, and optic atrophy; NAEGELI-FRANCESCHETTI-JADASSOHN SYNDROME; NFJS	69087	<1 / 1 000 000	Autosomal dominant	Infancy, Neonatal	Monogenic	Y	Y	Y	Y	Naegeli-Franceschetti-Jadassohn Syndrome	OMIM:161000	48.27	MGI:3697588		Naegeli-Franceschetti-Jadassohn syndrome	DOID:0111528	Krt14tm1(Krt10)Pko/Krt14tm1(Krt10)Pko	http://www.informatics.jax.org/disease/161000
FCN3		C3151226	FICOLIN 3 DEFICIENCY	0.72	613860		FCN3 DEFICIENCY; LECTIN COMPLEMENT ACTIVATION PATHWAY, DEFECT IN, 3; LCAPD3	331190	<1 / 1 000 000	-	Childood	Monogenic	Y	Y	Y	Y	No Gene Found
APOB	NutritionalandMetabolicDiseases	C4551990	Acanthocytosis With Hypobetalipoproteinemia	0.71	615558		HYPOBETALIPOPROTEINEMIA, FAMILIAL; FHBL; ACANTHOCYTOSIS WITH HYPOBETALIPOPROTEINEMIA; HYPOBETALIPOPROTEINEMIA, NORMOTRIGLYCERIDEMIC; LOW DENSITY LIPOPROTEIN CHOLESTEROL LEVEL QUANTITATIVE TRAIT LOCUS 4, INCLUDED; LDLCQ4, INCLUDED; HYPOBETALIPOPROTEINEMIA, FAMILIAL, 1; FHBL1	-	-	-	-	-	Y	Y	Y	Y	Hypobetalipoproteinemia, Familial, 1	OMIM:615558	36.41	MGI:2663774		familial hypobetalipoproteinemia 1	DOID:0111062	Apobtm1Zc/Apob+	http://www.informatics.jax.org/disease/615558
C1QB		C3150902	C1q DEFICIENCY	0.71	613652	Included in the Immunodeficiences due to C1, C4, or C2 component complement deficiency	C1q DEFICIENCY; C1QD	-	-	-	-	Multigenic(C1QA; C1QC)	Y	Y	Y	Y	No Disease Found
MASP2	Congenital,Hereditary,andNeonatalDiseasesandAbnormalities;ImmuneSystemDiseases	C3151085	MASP2 Deficiency	0.71	613791		LECTIN COMPLEMENT ACTIVATION PATHWAY, DEFECT IN, 2; LCAPD2	331187	<1 / 1 000 000	Unknown	Adolescent	Monogenic	Y	Y	Y	Y	Masp2 Deficiency	OMIM:613791	0	MGI:3814553		Not found	Not found	Masp2tm1Tefu/Masp2tm1Tefu	http://www.informatics.jax.org/disease/613791
APOB	DigestiveSystemDiseases	C0015695	Fatty Liver	0.7			Hepatic lipidosis	-	-	-	-	-	N	N	Y	N	No Disease Found
APOB	Congenital,Hereditary,andNeonatalDiseasesandAbnormalities;NutritionalandMetabolicDiseases	C0020445	Hypercholesterolemia, Familial	0.7	144010		HYPERCHOLESTEROLEMIA, AUTOSOMAL DOMINANT, TYPE B; APOLIPOPROTEIN B-100, FAMILIAL LIGAND-DEFECTIVE; HYPERCHOLESTEROLEMIA, FAMILIAL, DUE TO LIGAND-DEFECTIVE APOLIPOPROTEIN B; APOLIPOPROTEIN B-100, FAMILIAL DEFECTIVE; HoFH;	391665	1-9 / 1 000 000	Autosomal recessive	Neonatal	Multigenic(ABCG5; ABCG8; LDLR; LDLRAP1; PCSK9)	Y	Y	Y	Y	Hypercholesterolemia, Familial, 2	OMIM:144010	56.86	MGI:2661996		Not found	Not found	Apobtm2Sgy/Apobtm2Sgy	http://www.informatics.jax.org/disease/144010
C1QC		C3150902	C1q DEFICIENCY	0.7	613652	Included in the Immunodeficiences due to C1, C4, or C2 component complement deficiency	C1q DEFICIENCY; C1QD;	-	-	-	-	Multigenic(C1QA; C1QB)	Y	Y	Y	Y	No Disease Found
C1S		C4310681	EHLERS-DANLOS SYNDROME, PERIODONTAL TYPE, 2	0.7	617174		COMPLEMENT COMPONENT 1, s SUBCOMPONENT; C1S; COMPLEMENT COMPONENT C1s DEFICIENCY; C1SD; B3GALT6-related spondylodysplastic Ehlers-Danlos syndrome; EDS VIII; Ehlers-Danlos syndrome type 8; Ehlers-Danlos syndrome, periodontitis type Periodontal EDS	75392	Unknown	Autosomal dominant	Childhood	Multigenic (C1R)	Y	Y	Y	Y	No Disease Found
F9	Congenital,Hereditary,andNeonatalDiseasesandAbnormalities;HemicandLymphaticDiseases	C2749016	Thrombophilia, X-Linked, Due To Factor Ix Defect	0.7	300807		DEEP VENOUS THROMBOSIS, PROTECTION AGAINST, INCLUDED	Not in Orphanet	-	-	-	Monogenic	Y	Y	Y	Y	Thrombophilia, X-Linked, Due To Factor Ix Defect	OMIM:300807	63.15	MGI:3055784		X-linked thrombophilia due to factor IX defect	DOID:0111899	F9tm2(F9)Dws/F9tm2(F9)Dws	http://www.informatics.jax.org/disease/300807
F13B	Congenital,Hereditary,andNeonatalDiseasesandAbnormalities;HemicandLymphaticDiseases	C2750481	Factor XIII, B Subunit, Deficiency Of	0.7	613235		Fibrin-stabilizing factor deficiency	331	<1 / 1 000 000	Autosomal recessive or Not applicable	All ages	Muligenic (F13A1)	Y	Y	Y	Y	Factor Xiii, B Subunit, Deficiency Of	OMIM:613235	54.53	MGI:5646203		factor XIII deficiency	DOID:2211	F13btm1Akic/F13btm1Akic	http://www.informatics.jax.org/disease/613235
FGA	Congenital,Hereditary,andNeonatalDiseasesandAbnormalities;NutritionalandMetabolicDiseases	C0268389	Amyloidosis, familial visceral	0.7	105200		AMYLOIDOSIS VIII; OSTERTAG TYPE AMYLOIDOSIS; GERMAN TYPE AMYLOIDOSIS; AMYLOIDOSIS, FAMILIAL RENAL; AMYLOIDOSIS, SYSTEMIC NONNEUROPATHIC; Amyloidosis, Ostertag type ; Familial amyloid nephropathy ; Familial renal amyloidosis ; Hereditary amyloid nephropathy ; Hereditary renal amyloidosis	85450	Unknown	Autosomal dominant	All ages	Multigenic (LYZ; APOA2; APOA1)	Y	Y	Y	Y	Amyloidosis, Familial Visceral	OMIM:105200	34.51	MGI:3663779		familial visceral amyloidosis	DOID:0050636	Fgatm1Jld/Fgatm1Jld	http://www.informatics.jax.org/disease/105200
FGG	Congenital,Hereditary,andNeonatalDiseasesandAbnormalities;HemicandLymphaticDiseases	C4316812	Fibrinogen Deficiency	0.7	202400		AFIBRINOGENEMIA, CONGENITAL; HYPOFIBRINOGENEMIA, CONGENITAL, INCLUDED; Congenital fibrinogen deficiency	335	1-9 / 1 000 000	Autosomal dominant or Autosomal recessive	All ages	Multigenic (FGB; FGA)	Y	Y	Y	Y	Afibrinogenemia, Congenital	OMIM:202400	66.77	MGI:3663012		congenital afibrinogenemia	DOID:2236	Fggtm1Jld/Fggtm1Jld	http://www.informatics.jax.org/disease/202400
FLNA	Congenital,Hereditary,andNeonatalDiseasesandAbnormalities;NervousSystemDiseases	C1868720	Periventricular nodular heterotopia	0.7	300049		HETEROTOPIA, PERIVENTRICULAR, X-LINKED DOMINANT; HETEROTOPIA, FAMILIAL NODULAR; NODULAR HETEROTOPIA, BILATERAL PERIVENTRICULAR; NHBP; BPNH; HETEROTOPIA, PERIVENTRICULAR, EHLERS-DANLOS VARIANT; PERIVENTRICULAR NODULAR HETEROTOPIA 4, FORMERLY; PVNH4, FORMERLY; HETEROTOPIA, PERIVENTRICULAR NODULAR, WITH FRONTOMETAPHYSEAL DYSPLASIA, INCLUDED; PERIVENTRICULAR NODULAR HETEROTOPIA 1; PVNH1	98892	Unknown	Autosomal dominant or Autosomal recessive or X-linked dominant	Childhood	Multigenic(ARF1; ARFGEF2; ERMARD; MAP1B; NEDD4L; TMTC3)	Y	Y	Y	Y	Periventricular Nodular Heterotopia 1	OMIM:300049	54.46	MGI:3699951		periventricular nodular heterotopia	DOID:0050454	Flnatm1.2Caw/Y	http://www.informatics.jax.org/disease/300049
FLNA	Congenital,Hereditary,andNeonatalDiseasesandAbnormalities;MusculoskeletalDiseases	C0265293	Frontometaphyseal dysplasia	0.7	305620		FRONTOMETAPHYSEAL DYSPLASIA 1; FMD1	1826	<1 / 1 000 000	X-linked dominant or Autosomal dominant	Neonatal	Multigenic (MAP3K7)	Y	Y	Y	Y	Frontometaphyseal Dysplasia 1	OMIM:305620	53.39	MGI:3688533		frontometaphyseal dysplasia 1	DOID:0111786	FlnaDilp2/Y	http://www.informatics.jax.org/disease/305620
FLNA	Congenital,Hereditary,andNeonatalDiseasesandAbnormalities;MusculoskeletalDiseases	C1844696	OTOPALATODIGITAL SYNDROME, TYPE II	0.7	304120		OPD II SYNDROME; OPD SYNDROME 2; CRANIOORODIGITAL SYNDROME; FACIOPALATOOSSEOUS SYNDROME; FPO;	90652	<1 / 1 000 000	X-linked dominant	Neonatal	Monogenic	Y	Y	Y	Y	Otopalatodigital Syndrome, Type II	OMIM:304120	55.75	MGI:3688533		otopalatodigital syndrome type 2	DOID:0111784	FlnaDilp2/Y	http://www.informatics.jax.org/disease/304120
FN1	PathologicalConditions,SignsandSymptoms;Congenital,Hereditary,andNeonatalDiseasesandAbnormalities;MusculoskeletalDiseases;WoundsandInjuries	C0432221	Spondylometaphyseal dysplasia, 'corner fracture' type	0.7	184255		SPONDYLOMETAPHYSEAL DYSPLASIA, CORNER FRACTURE TYPE; SMDCF; Spondylometaphyseal dysplasia, Sutcliffe type	93315	<1 / 1 000 000	Autosomal dominant	Neonatal, Infancy, Childhood	Multigenic (COL2A1)	N	N	Y	Y	Spondylometaphyseal Dysplasia, Corner Fracture Type	OMIM:184255	23.86	MGI:3615296		Not found	Not found	Fn1tm2Hyn/Fn1tm2Hyn	http://www.informatics.jax.org/disease/184255
FN1	FemaleUrogenitalDiseasesandPregnancyComplications;MaleUrogenitalDiseases;ImmuneSystemDiseases	C1866075	GLOMERULOPATHY WITH FIBRONECTIN DEPOSITS 2 (disorder)	0.7	601894		GLOMERULOPATHY WITH FIBRONECTIN DEPOSITS 2; GFND2; GLOMERULAR NEPHRITIS, FAMILIAL, WITH FIBRONECTIN DEPOSITS FIBRONECTIN GLOMERULOPATHY	84090	<1 / 1 000 000	Autosomal dominant	All ages	Monogenic	Y	Y	Y	Y	Glomerulopathy With Fibronectin Deposits 2	OMIM:601894	22.95	MGI:3764520		Not found	Not found	Fn1tm4Hyn/Fn1tm4Hyn	http://www.informatics.jax.org/disease/601894
KRT5	Congenital,Hereditary,andNeonatalDiseasesandAbnormalities;SkinandConnectiveTissueDiseases	C3714534	dowling-degos disease	0.7	179850		RETICULAR PIGMENT ANOMALY OF FLEXURES;	79145	Unknown	Autosomal dominant	Adolescent, Adult	Multigenic (POFUT1; POGLUT1; PSENEN)	Y	Y	Y	Y	No Disease Found
KRT14	Congenital,Hereditary,andNeonatalDiseasesandAbnormalities;SkinandConnectiveTissueDiseases	C0080333	Weber-Cockayne Syndrome	0.7	131800		EPIDERMOLYSIS BULLOSA SIMPLEX, WEBER-COCKAYNE TYPE; EPIDERMOLYSIS BULLOSA OF HANDS AND FEET; EBS, ACRAL FORM; EBS-loc; Epidermolysis bullosa simplex of palms and soles; Epidermolysis bullosa simplex, Weber-Cockayne type; Localized EBS	79400	1-9 / 1 000 000	Autosomal dominant	Childhood	Mutigenic (KRT5)	Y	Y	Y	Y	Epidermolysis Bullosa Simplex, Localized	OMIM:131800	72.36	MGI:2653129		epidermolysis bullosa simplex localized type	DOID:0080510	Krt14tm1Der/Krt14tm1Der	http://www.informatics.jax.org/disease/131800
KRT14		C3715082	EPIDERMOLYSIS BULLOSA SIMPLEX, AUTOSOMAL RECESSIVE 1	0.7	601001		EPIDERMOLYSIS BULLOSA SIMPLEX, AUTOSOMAL RECESSIVE 1; EBSB1; Autosomal recessive generalized EBS	89838	<1 / 1 000 000	Autosomal recessive	Infancy, Neonatal	Monogenic	Y	Y	Y	Y	Epidermolysis Bullosa Simplex, Autosomal Recessive K14	ORPHA:89838	51.38	MGI:2653129		epidermolysis bullosa simplex	DOID:4644	Krt14tm1Der/Krt14tm1Der
MBL2	Congenital,Hereditary,andNeonatalDiseasesandAbnormalities;NutritionalandMetabolicDiseases	C3280586	Mannose-Binding Protein Deficiency	0.7	614372		LECTIN COMPLEMENT ACTIVATION PATHWAY, DEFECT IN, 1; LCAPD1; MBL DEFICIENCY; MANNOSE-BINDING PROTEIN DEFICIENCY; MBP DEFICIENCY; MBL2 DEFICIENCY	Not in Orphanet				Monogenic	Y	Y	Y	Y	Mannose-Binding Lectin Deficiency	OMIM:614372	0	MGI:6140211		Not found	Not found	No mouse models with similarity to the expected human disease phenotype are reported in MGI.	http://www.informatics.jax.org/disease/614372
CFP	Congenital,Hereditary,andNeonatalDiseasesandAbnormalities;ImmuneSystemDiseases	C1839454	PROPERDIN DEFICIENCY, X-LINKED	0.7	312060		PROPERDIN P FACTOR DEFICIENCY; PFD; COMPLEMENT FACTOR PROPERDIN DEFICIENCY; PROPERDIN DEFICIENCY, TYPE I	2966	Unknown	X-linked recessive	Unknown	Monogenic	Y	Y	Y	Y	No Disease Found
COLEC11	Congenital,Hereditary,andNeonatalDiseasesandAbnormalities;EyeDiseases;MusculoskeletalDiseases;MaleUrogenitalDiseases;NervousSystemDiseases;EndocrineSystemDiseases	C0796279	Carnevale syndrome	0.7	265050		PTOSIS OF EYELIDS WITH DIASTASIS RECTI AND HIP DYSPLASIA; OCULO-SKELETAL-ABDOMINAL SYNDROME; OSA SYNDROME; CARNEVALE SYNDROME, FORMERLY; 3MC SYNDROME 2; 3MC2; 3MC2 syndrome; Carnevale-Krajewska-Fischetto syndrome; Mingarelli syndrome; OSA syndrome; Oculo-skeletal-abdominal syndrome; Ptosis-strabismus-rectus abdominis diastasis syndrome	2998	Unknown	Unknown	Unknown	Monogenic	Y	Y	Y	Y	3Mc Syndrome 2	OMIM:265050	20.83	MGI:5903276		3MC syndrome 2	DOID:0060576	Colec11tm1Lex/Colec11tm1Lex	http://www.informatics.jax.org/disease/265051
CFHR5		C3553720	CFHR5 DEFICIENCY	0.7	614809		CFHR5 NEPHROPATHY; C3 GLOMERULOPATHY 3; C3G3; Nephropathy due to CFHR5 deficiency	329931	Unknown	Unknown	Unknown	Multigenic (CFHR1)	Y	Y	Y	Y	No Gene Found
GSN	Congenital,Hereditary,andNeonatalDiseasesandAbnormalities;NutritionalandMetabolicDiseases;EyeDiseases	C1622345	Meretoja syndrome	0.71	105120		AMYLOIDOSIS, FINNISH TYPE; AMYLOIDOSIS V Familial amyloid polyneuropathy type IV; Familial amyloidosis, Finnish type; Gelsolin amyloidosis; AMYLOIDOSIS, MERETOJA TYPE; AMYLOID CRANIAL NEUROPATHY WITH LATTICE CORNEAL DYSTROPHY; AMYLOIDOSIS DUE TO MUTANT GELSOLIN	85448	Unknown	Autosomal dominant	Adult	Monogenic	Y	Y	Y	Y	Amyloidosis, Finnish Type	OMIM:105120	22.94	MGI:3628815		Finnish type amyloidosis	DOID:0050637	Tg(Ckm-GSN*D187N)AJewe/0; Tg(Ckm-GSN*D187N)AJewe/Tg(Ckm-GSN*D187N)Ajewe	http://www.informatics.jax.org/disease/105120
VIM	DiseaseorSyndrome	C3805411	CATARACT 30 MULTIPLE TYPES	0.8	116300		CATARACT 30, MULTIPLE TYPES; CTRCT30;	98984	Unknown	Autosomal dominant or Autosomal recessive	Infancy, Neonatal	Multigenic (BFSP2; CRYBB1; CRYBB2; CRYGC; CRYGD; GJA3; GJA8; MAF)	Y	Y	Y	Y	No disease found					cataract 30	DOID:0110248	Tg(Vim*R113C)1Tmm/0	http://www.informatics.jax.org/disease/116300

## Sheet: Fraction_III
					OMIM			ORPHANET				Monogenic/Multigenic	EDGAR	DAVID	GENECARD/MALACARD	HUMANMINE	IMPC (search based on gene and disease)					MGI (search based on Disease Ontology Browser)
Gene	disease_class_name	disease_id	disease_name	GDA score	code	note	synonymous	code	prevalence	Inheritance	Age of onset	Type	Presence	Presence	Presence	Presence	Disease	Source	Phenodigm	Model	Note	Disease	Code	Allelic Composition	link
ACTB	Pathological Conditions, Signs and Symptoms; Congenital, Hereditary, and Neonatal Diseases and Abnormalities; Eye Diseases; Nervous System Diseases; Mental Disorders; Behavior and Behavior Mechanisms	C1855722	Iris Coloboma with Ptosis, Hypertelorism, and Mental Retardation	0.72	243310		IRIS COLOBOMA WITH PTOSIS, HYPERTELORISM, AND MENTAL RETARDATION, FRYNS-AFTIMOS SYNDROME, PACHYGYRIA, MENTAL RETARDATION, EPILEPSY, AND CHARACTERISTIC FACIES, CEREBROOCULOFACIAL LYMPHATIC SYNDROME; COFLS, MENTAL RETARDATION WITH EPILEPSY AND CHARACTERISTIC, FACIES CEREBROFRONTOFACIAL SYNDROME,CHROMOSOME 7p22 DELETION SYNDROME; Baraitser-Winter Syndrome 1	2995	<1 / 1 000 000	Autosomal dominant or Not applicable	Infancy, Neonatal	Multigenic (ACTG1)	Y	Y	Y	Y	Baraitser-Winter Syndrome 1	OMIM:243310	33.24	MGI:6241369		Baraitser-Winter syndrome	DOID:0060229	No mouse models with similarity to the expected human disease phenotype are reported in MGI.	http://www.informatics.jax.org/disease/243310
ACTB	Nervous System Diseases	C1846331	Juvenile-onset dystonia	0.7	607371		DYSTONIA, JUVENILE-ONSET; DJO; Developmental malformations-hearing loss-dystonia syndrome	79107	<1 / 1 000 000	Autosomal dominant	Adolescent	Monogenic	Y	Y	Y	Y	Dystonia, Juvenile-Onset	OMIM:607371	37.88	MGI:6241369					http://www.informatics.jax.org/disease/607371
AGT	Congenital, Hereditary, and Neonatal Diseases and Abnormalities; Female Urogenital Diseases and Pregnancy Complications; Male Urogenital Diseases	C0266313	Allanson Pantzar McLeod syndrome	0.71	267430		RENAL TUBULAR DYSGENESIS; RTD; RENAL TUBULAR DYSGENESIS WITH CHOANAL ATRESIA AND ATHELIA, INCLUDED; Renal tubular dysgenesis; Primitive renal tubule syndrome; Renotubular dysgenesis; Renal tubular dysgenesis of genetic origin	3033; 97369	ORPHA3033: Unknown ORPHA97369: Unknown	ORPHA3033: Autosomal recessive or Not applicable ORPHA97369: Autosomal recessive	ORPHA3033: Antenatal; ORPHA97369: Unknown	ORPHA:97369 Multigenic (ACE, AGTR1, REN); ORPHA:3033 0 genes	Y	Y	Y	Y	Renal Tubular Dysgenesis	OMIM:267430	57.83	MGI:3609042					http://www.informatics.jax.org/disease/267430
ALB	Congenital, Hereditary, and Neonatal Diseases and Abnormalities; Endocrine System Diseases	C0342185	Hyperthyroxinemia, Familial Dysalbuminemic	0.8	615999	Not rare in Europe (Orphanet)	HYPERTHYROXINEMIA, FAMILIAL DYSALBUMINEMIC; DYSALBUMINEMIC HYPERTHYROXINEMIA					Monogenic	Y	Y	Y	Y					Not for the specific disease				http://www.informatics.jax.org/disease/615999
APOA1	Cardiovascular Diseases	C0020538	Hypertensive disease	0.7		Not found							N	N	N	N
APOA1	Congenital, Hereditary, and Neonatal Diseases and Abnormalities; Nutritional and Metabolic Diseases	C0268389	Amyloidosis, familial visceral	0.7	105200		AMYLOIDOSIS VIII OSTERTAG TYPE AMYLOIDOSIS; GERMAN TYPE AMYLOIDOSIS; AMYLOIDOSIS, FAMILIAL RENAL; AMYLOIDOSIS, SYSTEMIC NONNEUROPATHIC	85450	Unknown	Autosomal dominant	All ages	Multigenic (APOA2, FGA, LYZ)	Y	Y	Y	Y	Amyloidosis, Familial Visceral	OMIM:105200	28.41	MGI:2451259		Familial visceral amyloidosis	DOID:0050636	No mouse models with similarity to the expected human disease phenotype are reported in MGI.	http://www.informatics.jax.org/disease/105200
APOE	Congenital, Hereditary, and Neonatal Diseases and Abnormalities; Nutritional and Metabolic Diseases	C0020479	Hyperlipoproteinemia Type III	0.8	617347		Broad-beta disease ; Familial dyslipidemia type 3 ; HLP type 3 ; Hyperlipidemia type 3 ; Hyperlipoproteinemia type 3 ; Remnant hyperlipoproteinemia; Dysbetalipoproteinemia	412	1-5 / 10 000	Multigenic/multifactorial or Autosomal dominant	Adolescent, Adult, Elderly, Childhood	Multigenic (APOA5, APOC3, LIPC, LPL)	N	Y	Y	Y	Dysbetalipoproteinemia	ORPHA:412	78.70	MGI:3834756		Hyperlipoproteinemia type III	DOID:3145	No mouse models with similarity to the expected human disease phenotype are reported in MGI.	http://www.informatics.jax.org/disease/617347
APOE	Nervous System Diseases; Mental Disorders	C1863051	ALZHEIMER DISEASE 2	0.8	104310							Multigenic (ABCA7, APP, PSEN1, PSEN2, SORL1, TOMM40, TREM2)	Y	Y	Y	Y	Alzheimer Disease 2	OMIM:104310	47.03	MGI:4355228		Alzheimer's disease 2	DOID:0110035	No mouse models with similarity to the expected human disease phenotype are reported in MGI.	http://www.informatics.jax.org/disease/104310
APOE	Female Urogenital Diseases and Pregnancy Complications; Male Urogenital Diseases	C2673196	LIPOPROTEIN GLOMERULOPATHY	0.8	611771		Lipoprotein Glomerulopathy Hyperlipoproteinemia	329481	<1 / 1 000 000	Autosomal dominant	Adolescent, Adult, Elderly, Childhood	Monogenic	Y	Y	Y	Y	Lipoprotein Glomerulopathy	OMIM:611771	47.20	MGI:2384131					http://www.informatics.jax.org/disease/611771
APOE	Cardiovascular Diseases	C0010068	Coronary heart disease	0.7	608320	doi: 10.4103/0975-3583.78584; doi: 10.1155/2016/3912175							N	N	N	N	Coronary Artery Disease, Autosomal Dominant, 1	OMIM:608320	86.47	MGI:3818179		Coronary artery disease	DOID:3393	Apoetm1Unc/Apoetm1Unc and Scarb1tm1Kri/Scarb1tm1K	http://www.informatics.jax.org/disease/608320
APOE	Nutritional and Metabolic Diseases	C0020443	Hypercholesterolemia	0.7	143890	Not rare in Europe; DOI:https://doi.org/10.1016/j.atherosclerosis.2015.10.032; doi: 10.14740/cr548w							N	N	N	N	Hypercholesterolemia, Familial, 1	OMIM:143890	91.94	MGI:3716843		Familial hypercholesterolemia	DOID:13810	Apobec1tm1Ddsn/Apobec1tm1Ddsn and Ldlrtm1Her/Ldlrtm1Her	http://www.informatics.jax.org/disease/143890
APOE	Cardiovascular Diseases	C0020538	Hypertensive disease	0.7		DOI: 10.1037/a0036828; DOI: https://doi.org/10.1038/jhh.2012.37							N	N	N	N					Not for specific disease
APOE	Congenital, Hereditary, and Neonatal Diseases and Abnormalities; Nutritional and Metabolic Diseases; Nervous System Diseases; Hemic and Lymphatic Diseases	C0036489	Sea-Blue Histiocyte Syndrome	0.7	269600			158029	<1 / 1 000 000	Autosomal dominant	Adolescent, Adult	Mongenic	Y	Y	Y	Y	Sea-Blue Histiocyte Disease	OMIM:269600	43.53	MGI:2384131		Sea-blue histiocytosis	DOID:4423	No mouse models with similarity to the expected human disease phenotype are reported in MGI.	http://www.informatics.jax.org/disease/269600
B2M	Congenital, Hereditary, and Neonatal Diseases and Abnormalities; Nutritional and Metabolic Diseases	C1855796	Hypoproteinemia, Hypercatabolic	0.71	241600		BETA-2-MICROGLOBULIN DEFICIENCY; Bare lymphocyte syndrome type 1; MHC class I deficiency; B2M DEFICIENCY; HYPOPROTEINEMIA, HYPERCATABOLIC; Immunodeficiency 43	34592	<1 / 1 000 000	Autosomal recessive	Childhood	Multigenic (TAP1, TAP2, TAPBP)	Y	Y	Y	Y	Immunodeficiency 43	OMIM:241600	67.89	MGI:3722074		Immunodeficiency 43	DOID:0111981	No mouse models with similarity to the expected human disease phenotype are reported in MGI.	http://www.informatics.jax.org/disease/241600
B2M	Congenital, Hereditary, and Neonatal Diseases and Abnormalities; Nutritional and Metabolic Diseases	C0268389	Amyloidosis, familial visceral	0.7	105200		AMYLOIDOSIS VIII OSTERTAG TYPE AMYLOIDOSIS GERMAN TYPE AMYLOIDOSIS AMYLOIDOSIS, FAMILIAL RENAL AMYLOIDOSIS, SYSTEMIC NONNEUROPATHIC	85450	Unknown	Autosomal dominant	All ages	Multigenic (APOA1, APOA2, FGA, LYZ)	Y	Y	Y	Y	Amyloidosis, Familial Visceral	OMIM:105200	28.75	MGI:3640344		Familial visceral amyloidosis	DOID:0050636	No mouse models with similarity to the expected human disease phenotype are reported in MGI.	http://www.informatics.jax.org/disease/105200
C2		C3150275	COMPLEMENT COMPONENT 2 DEFICIENCY	0.77	217000		Immunodeficiency due to a classical component pathway complement deficiency , Immunodeficiency due to C1, C4, or C2 component complement deficiency ; Immunodeficiency due to an early component of complement deficiency	169147				Multigenic (C1QA; C1QB; C1QC; C1R; C1S; C2; C4A; C4B)	Y	Y	Y	Y					Not currently registered for phenotyping	Complement component 2 deficiency	DOID:0060295	No mouse models with similarity to the expected human disease phenotype are reported in MGI.	http://www.informatics.jax.org/disease/217000
C3	Eye Diseases	C0242383	Age related macular degeneration	0.7	611378		MACULAR DEGENERATION, AGE-RELATED, 9					Muligenic (C5)	Y	Y	Y	Y					Not for specific disease	Age related macular degeneration 9	DOID:0110021	No mouse models with similarity to the expected human disease phenotype are reported in MGI.	http://www.informatics.jax.org/disease/611378
C3	Congenital, Hereditary, and Neonatal Diseases and Abnormalities; Immune System Diseases	C3151071	COMPLEMENT COMPONENT 3 DEFICIENCY, AUTOSOMAL RECESSIVE	0.7	613779		C3 deficiency	280133	<1 / 1 000 000	Autosomal recessive	Childhood	Monogenic	Y	Y	Y	Y	Complement Component 3 Deficiency, Autosomal Recessive	OMIM:613779	69.53	MGI:3806151		Complement component 3 deficiency	DOID:8354	C3tm1Hrc/C3tm1Hrc; C3tm1Pkna/C3tm1Pkna; C3tm1Crr/C3tm1Crr	http://www.informatics.jax.org/disease/613779
C9	Congenital, Hereditary, and Neonatal Diseases and Abnormalities; Immune System Diseases	C3151189	C9 Deficiency	0.75	613825		Immunodeficiency due to a late component of complement deficiency; Immunodeficiency due to C5 to C9 component complement deficiency ; Terminal complement pathway deficiency	169150				Multigenic (C5; C6; C7; C8A; C8B; C8G; C9)	Y	Y	Y	Y					Not for the specific disease	Complement component 9 deficiency	DOID:0060303	No mouse models with similarity to the expected human disease phenotype are reported in MGI.	http://www.informatics.jax.org/disease/613825
CETP		C3149462	HYPERALPHALIPOPROTEINEMIA 1	0.8	143470		CHOLESTEROL ESTER TRANSFER PROTEIN DEFICIENCY CETP DEFICIENCY; Familial hyperalphalipoproteinemia	79506	Unknown	Autosomal dominant or Autosomal recessive		Multigenic (APOC3)	Y	Y	Y	Y					Gene not found	Hyperalphalipoproteinemia 1	DOID:0111369	No mouse models with similarity to the expected human disease phenotype are reported in MGI.	http://www.informatics.jax.org/disease/143470
CFH	Eye Diseases	C1853147	MACULAR DEGENERATION, AGE-RELATED, 4 (disorder)	0.9	610698	Not rare in Europe (Orphanet)						Multigenic	Y	Y	Y	Y	Macular Degeneration, Age-Related, 4	OMIM:610698	61.34	MGI:5546609		Age related macular degeneration 4	DOID:0110017	Cfhtm1Mbo/Cfhtm1Mbo	http://www.informatics.jax.org/disease/610698
CFH	Congenital, Hereditary, and Neonatal Diseases and Abnormalities; Female Urogenital Diseases and Pregnancy Complications; Male Urogenital Diseases; Immune System Diseases	C0398777	Complement Factor H Deficiency	0.8	609814		Immunodeficiency with factor H anomaly	200421				Monogenic	Y	Y	Y	Y	Complement Factor H Deficiency	OMIM:609814	74.64	MGI:2662550					http://www.informatics.jax.org/disease/609814
CFH	Female Urogenital Diseases and Pregnancy Complications; Male Urogenital Diseases; Immune System Diseases	C0268743	Membranoproliferative Glomerulonephritis, Type II	0.7	609814		Dense deposit disease	93571	1-9 / 1 000 000	Autosomal recessive	Childhood	Multigenic (CFHR1)	N	N	N	N	Complement Factor H Deficiency	OMIM:609814	74.64	MGI:2662550	Same OMIM code of Complement Factor H Deficiency				http://www.informatics.jax.org/disease/609814
CFH	Female Urogenital Diseases and Pregnancy Complications; Male Urogenital Diseases; Hemic and Lymphatic Diseases	C2931788	Atypical Hemolytic Uremic Syndrome	0.7	235400		HEMOLYTIC UREMIC SYNDROME, ATYPICAL, SUSCEPTIBILITY TO, 1; AHUS1; Atypical HUSAhus; aHUS with anti-factor H antibodies aHUS with neutralizing autoantibodies against factor H	2134	1-9 / 100 000	Autosomal dominant or Autosomal recessive or Not applicable	All ages	Multigenic (C3)	Y	Y	Y	Y	Hemolytic Uremic Syndrome, Atypical, Susceptibility To, 1	OMIM:235400	59.11	MGI:6314805					http://www.informatics.jax.org/disease/235400
CFI	Congenital, Hereditary, and Neonatal Diseases and Abnormalities; Immune System Diseases	C3463916	Complement Factor I (C3 inactivator) deficiency	0.72	610984		COMPLEMENT COMPONENT 3 INACTIVATOR DEFICIENCY; C3 INACTIVATOR DEFICIENCY	200418	<1 / 1 000 000	Autosomal recessive	Unknown	Monogenic	Y	Y	Y	Y	Complement Factor I Deficiency	OMIM:610984	37.98	MGI:2662550		Complement factor I deficiency	DOID:0050419	No mouse models with similarity to the expected human disease phenotype are reported in MGI.	http://www.informatics.jax.org/disease/610984
CP	Nutritional and Metabolic Diseases; Nervous System Diseases	C0878682	Ceruloplasmin deficiency	0.9	604290		Hereditary ceruloplasmin deficiency	48818	<1 / 1 000 000	Autosomal recessive	Adult, Elderly	Monogenic	Y	Y	Y	Y	Aceruloplasminemia	ORPHA:48818	71.15	MGI:3852135		Aceruloplasminemia	DOID:0050711	Cptm1Yos/Cptm1Yos; Cptm1Hrs/Cptm1Hrs; Cptm1Hrs/Cptm1Hrs Hephsla/Y	http://www.informatics.jax.org/disease/604290
ECM1	Congenital, Hereditary, and Neonatal Diseases and Abnormalities; Respiratory Tract Diseases	C0023795	Lipoid Proteinosis of Urbach and Wiethe	0.8	247100		Urbach-Wiethe disease; Hyalinosis cutis et mucosae	530	Unknown	Autosomal recessive	All ages	Monogenic	Y	Y	Y	Y	Lipoid Proteinosis	ORPHA:530	21.01	MGI:4940882		Lipoid proteinosis	DOID:14498	No mouse models with similarity to the expected human disease phenotype are reported in MGI.	http://www.informatics.jax.org/disease/247100
EFEMP1	Eye Diseases; Nervous System Diseases	C1832174	DOYNE HONEYCOMB RETINAL DYSTROPHY	1	126600		EGF-CONTAINING FIBULIN-LIKE EXTRACELLULAR MATRIX PROTEIN 1, DHRD ; Dominant drusen ; Dominant radial drusen ; Doyne honeycomb retinal dystrophy ; Malattia leventinese	75376	Unknown	Autosomal dominant	Adult	Multigenic (CFH; CFI)	Y	Y	Y	Y	Doyne Honeycomb Retinal Dystrophy	OMIM:126600	66.11	MGI:3771020		Doyne honeycomb retinal dystrophy	DOID:0060745	Efemp1tm1Eap/Efemp1tm1Eap; Efemp1tm1Eap/Efemp1+; Efemp1tm1Lmar/Efemp1tm1Lmar; Efemp1tm1Lmar/Efemp1+	http://www.informatics.jax.org/disease/126600
F10	Congenital, Hereditary, and Neonatal Diseases and Abnormalities; Hemic and Lymphatic Diseases	C0015519	Factor X Deficiency	0.8	227600		Congenital Stuart factor deficiency ; Stuart-Prower factor deficiency	328	1-9 / 1 000 000	Autosomal recessive	All ages	Monogenic	Y	Y	Y	Y	Factor X Deficiency	OMIM:227600	60.75	MGI:3841066					http://www.informatics.jax.org/disease/227600
F12	Congenital, Hereditary, and Neonatal Diseases and Abnormalities; Hemic and Lymphatic Diseases	C0015526	Factor XII Deficiency	0.97	234000		Congenital Hageman factor deficiency	330	Unknown	Autosomal recessive	All ages	Monogenic	Y	Y	Y	Y	Factor Xii Deficiency	OMIM:234000	48.47	MGI:5827979		Factor XII deficiency	DOID:2231	F12tm1Pbfd/F12tm1Pbfd	http://www.informatics.jax.org/disease/234000
F12	Skin and Connective Tissue Diseases; Immune System Diseases; Cardiovascular Diseases	C1857728	Hereditary Angioedema Type III	0.74	610618		HAE III ESTROGEN-RELATED HAE; ESTROGEN-SENSITIVE HAE; ANGIONEUROTIC EDEMA, HEREDITARY, WITH NORMAL C1 INHIBITOR CONCENTRATION AND FUNCTION; HAE WITH NORMAL C1 INHIBITOR CONCENTRATION AND FUNCTION; HEREDITARY ANGIOEDEMA WITH NORMAL C1 INHIBITOR ACTIVITY F12-related HAE with normal C1 inhibitor; Hereditary angioneurotic edema type 3; Inherited estrogen-associated angioedema; Inherited estrogen-asso…	100054	Unknown	Autosomal dominant	Adult	Monogenic	Y	Y	Y	Y					Not for specific disease	Hereditary angioedema	DOID:14735	No mouse models with similarity to the expected human disease phenotype are reported in MGI.	http://www.informatics.jax.org/disease/610618
F2	Congenital, Hereditary, and Neonatal Diseases and Abnormalities; Hemic and Lymphatic Diseases	C0020640	Inherited Factor II deficiency	0.8	613679		Dysprothrombinemia ; Hypoprothrombinemia ; Prothrombin deficiency	325	<1 / 1 000 000	Autosomal recessive	All ages	Monogenic	Y	Y	Y	Y	Prothrombin Deficiency, Congenital	OMIM:613679	72.36	MGI:3831697		Prothrombin deficiency	DOID:2235	No mouse models with similarity to the expected human disease phenotype are reported in MGI.	http://www.informatics.jax.org/disease/613679
F5	Congenital, Hereditary, and Neonatal Diseases and Abnormalities; Hemic and Lymphatic Diseases	C0015499	Hereditary Factor V Deficiency	0.78	227400		PARAHEMOPHILIA; OWREN PARAHEMOPHILIA; LABILE FACTOR DEFICIENCY; Proaccelerin deficiency	326	1-9 / 1 000 000	Autosomal recessive	All ages	Monogenic	Y	Y	Y	Y	Factor V Deficiency	OMIM:227400	53.55	MGI:3588766		Factor V deficiency	DOID:2216	No mouse models with similarity to the expected human disease phenotype are reported in MGI.	http://www.informatics.jax.org/disease/227400
F5	Congenital, Hereditary, and Neonatal Diseases and Abnormalities; Hemic and Lymphatic Diseases	C1861171	THROMBOPHILIA DUE TO ACTIVATED PROTEIN C RESISTANCE (disorder)	0.73	188055		ACTIVATED PROTEIN C RESISTANCE; APC RESISTANCE; THROMBOPHILIA DUE TO DEFICIENCY OF ACTIVATED PROTEIN C COFACTOR; PROC COFACTOR DEFICIENCY; PCCF DEFICIENCY THROMBOPHILIA V						Y	Y	Y	Y	Thrombophilia Due To Activated Protein C Resistance	OMIM:188055	42.67	MGI:3044564		Thrombophilia due to activated protein C resistance	DOID:0111902	No mouse models with similarity to the expected human disease phenotype are reported in MGI.	http://www.informatics.jax.org/disease/188055
F5	Digestive System Diseases; Cardiovascular Diseases	C0856761	Budd-Chiari Syndrome	0.7	600880		MEMBRANOUS OBSTRUCTION OF INFERIOR VENA CAVA, INCLUDED; MOVC, INCLUDED	131	1-9 / 100 000	Multigenic/multifactorial	All ages	Multigenic (JAK2)	Y	Y	N	Y	Budd-Chiari Syndrome	OMIM:600880	51.72	MGI:3588767		Budd-Chiari syndrome	DOID:11512	No mouse models with similarity to the expected human disease phenotype are reported in MGI.	http://www.informatics.jax.org/disease/600880
FGB	Congenital, Hereditary, and Neonatal Diseases and Abnormalities; Hemic and Lymphatic Diseases	C2584774	Congenital hypofibrinogenemia	0.76	202400		AFIBRINOGENEMIA, CONGENITAL	98880	Unknown	Autosomal recessive	Infancy, Neonatal	Multigenic (FGA, FGB, FGG)	Y	Y	Y	Y	Afibrinogenemia, Congenital	OMIM:202400	35.11	MGI:5707443		Congenital afibrinogenemia	DOID:2236	Fggtm1Fjc/Fggtm1Fjc	http://www.informatics.jax.org/disease/202400
GSN	Congenital, Hereditary, and Neonatal Diseases and Abnormalities; Nutritional and Metabolic Diseases; Eye Diseases	C1622345	Meretoja syndrome	0.71	105120		AMYLOIDOSIS, FINNISH TYPE; AMYLOIDOSIS V Familial amyloid polyneuropathy type IV; Familial amyloidosis, Finnish type; Gelsolin amyloidosis; AMYLOIDOSIS, MERETOJA TYPE; AMYLOID CRANIAL NEUROPATHY WITH LATTICE CORNEAL DYSTROPHY; AMYLOIDOSIS DUE TO MUTANT GELSOLIN	85448	Unknown	Autosomal dominant	Adult	Monogenic	Y	Y	Y	Y	Amyloidosis, Finnish Type	OMIM:105120	22.94	MGI:3628815		Finnish type amyloidosis	DOID:0050637	Tg(Ckm-GSN*D187N)AJewe/0; Tg(Ckm-GSN*D187N)AJewe/Tg(Ckm-GSN*D187N)Ajewe	http://www.informatics.jax.org/disease/105120
HBA1	Congenital, Hereditary, and Neonatal Diseases and Abnormalities; Hemic and Lymphatic Diseases	C0002312	alpha-Thalassemia	0.8	604131	Alpha-thalassemia most frequently results from deletion of one or both alleles (HBA1 and HBA2)		846	1-5 / 10 000	Autosomal recessive	All ages	Multigenic (HBA2)	Y	Y	Y	Y	Alpha-Thalassemia	OMIM:604131	77.21	MGI:2679487		Alpha thalassemia	DOID:1099	Atrxtm1Rjg/YFoxg1tm1(cre)Skm/Foxg1+; Atrxtm1Rjg/YTg(Pax6-cre,GFP)2Pgr/0; Atrxtm1Rjg/YTg(Nes-cre)2472Pick/0	http://www.informatics.jax.org/disease/604131
HBA2	Congenital, Hereditary, and Neonatal Diseases and Abnormalities; Hemic and Lymphatic Diseases	C0002312	alpha-Thalassemia	0.8	604131	Alpha-thalassemia most frequently results from deletion of one or both alleles (HBA1 and HBA2)		846	1-5 / 10 000	Autosomal recessive	All ages	Multigenic (HBA1)	Y	Y	Y	Y					Not currently registered for phenotyping	Alpha thalassemia	DOID:1099	Atrxtm1Rjg/YFoxg1tm1(cre)Skm/Foxg1+; Atrxtm1Rjg/YTg(Pax6-cre,GFP)2Pgr/0; Atrxtm1Rjg/YTg(Nes-cre)2472Pick/0	http://www.informatics.jax.org/disease/604131
HBB	Congenital, Hereditary, and Neonatal Diseases and Abnormalities; Hemic and Lymphatic Diseases	C0002895	Anemia, Sickle Cell	0.8	603903		Sickle cell disease	232	1-5 / 10 000	Autosomal recessive	All ages	Monogenic	Y	Y	Y	N	Sickle Cell Anemia	ORPHA:232	53.87	MGI:5692892		Sickle cell anemia	DOID:10923	Hbbtm2(HBG1,HBB*)Tow/Hbbtm2(HBG1,HBB*)Tow; Hbbtm1Tow/Hbbtm1Tow	http://www.informatics.jax.org/disease/603903
HBB	Congenital, Hereditary, and Neonatal Diseases and Abnormalities; Hemic and Lymphatic Diseases	C0005283	beta Thalassemia	0.8	613985			848	1-9 / 1 000 000	Autosomal dominant or Autosomal recessive	Infancy, Childhood	Monogenic	Y	Y	Y	Y	Beta-Thalassemia	ORPHA:848	52.17	MGI:5692892		Beta thalassemia	DOID:12241	Hbb-b1tm1Unc/Hbb-b1+ and Hbb-b2tm1Unc/Hbb-b2+; Hbb-b1tm1Unc/Hbb-b1+ and Hbb-b2tm1Unc/Hbb-b2+; Hbb-b1tm1Unc/Hbb-b1+ and Hbb-b2tm1Unc/Hbb-b2+; Ahsptm1Mjwe/Ahsptm1Mjwe and Hbb-b1tm1Unc/Hbb-b1+ and Hbb-b2tm1Unc/Hbb-b2+; Ahsptm1Mjwe/Ahsp+ and Hbb-b1tm1Unc/Hbb-b1+ and Hbb-b2tm1Unc/Hbb-b2+; Ahsptm1.1Mjwe/Ahsptm1.1Mjwe and Hbb-b1tm1Unc/Hbb-b1+ and Hbb-b2tm1Unc/Hbb-b2+; Ahsptm1.1Mjwe/Ahsp+ and Hbb-b1tm1Un…	http://www.informatics.jax.org/disease/613985
HBB	Congenital, Hereditary, and Neonatal Diseases and Abnormalities; Hemic and Lymphatic Diseases	C0002875	Cooley's anemia	0.7	613985		Anemia di Cooley; Anemia mediterranea; BETA-THALASSEMIA	231214	Unknown	Autosomal recessive	Infancy, Neonatal	Monogenic	Y	Y	Y	Y	Beta-Thalassemia	OMIM:613985	72.14	MGI:5692892		Beta thalassemia	DOID:12241	Hbb-b1tm1Unc/Hbb-b1+ and Hbb-b2tm1Unc/Hbb-b2+; Hbb-b1tm1Unc/Hbb-b1+ and Hbb-b2tm1Unc/Hbb-b2+; Hbb-b1tm1Unc/Hbb-b1+ and Hbb-b2tm1Unc/Hbb-b2+; Ahsptm1Mjwe/Ahsptm1Mjwe and Hbb-b1tm1Unc/Hbb-b1+ and Hbb-b2tm1Unc/Hbb-b2+; Ahsptm1Mjwe/Ahsp+ and Hbb-b1tm1Unc/Hbb-b1+ and Hbb-b2tm1Unc/Hbb-b2+; Ahsptm1.1Mjwe/Ahsptm1.1Mjwe and Hbb-b1tm1Unc/Hbb-b1+ and Hbb-b2tm1Unc/Hbb-b2+; Ahsptm1.1Mjwe/Ahsp+ and Hbb-b1tm1Un…	http://www.informatics.jax.org/disease/613985
HBB	Congenital, Hereditary, and Neonatal Diseases and Abnormalities; Hemic and Lymphatic Diseases	C1858990	Beta Thalassemia, Dominant Inclusion Body Type	0.7	603902		DYSERYTHROPOIETIC ANEMIA, CONGENITAL, IRISH OR WEATHERALL TYPE	231226	Unknown	Autosomal dominant	Childhood	Monogenic	Y	Y	Y	Y	Dominant Beta-Thalassemia	ORPHA:231226	54.59	MGI:5692892		Autosomal dominant beta thalassemia	DOID:0080770	No mouse models with similarity to the expected human disease phenotype are reported in MGI.	http://www.informatics.jax.org/disease/603902
HRG	Hemic and Lymphatic Diseases	C2751090	Thrombophilia Due To Histidine-Rich Glycoprotein Deficiency	0.7	613116		THPH11; THROMBOPHILIA DUE TO ELEVATED HISTIDINE-RICH GLYCOPROTEIN, INCLUDED; 613116	217467	Unknown	Autosomal dominant	Unknown	Monogenic	Y	Y	Y	Y	Thrombophilia Due To Histidine-Rich Glycoprotein Deficiency	OMIM:613116	33.59	MGI:3789963		Thrombophilia due to HRG deficiency	DOID:0111903	No mouse models with similarity to the expected human disease phenotype are reported in MGI.	http://www.informatics.jax.org/disease/613116
IGFALS		C3900122	Acid-Labile Subunit Deficiency	0.7	615961		Short stature due to primary acid-labile subunit deficiency	140941	<1 / 1 000 000	Autosomal recessive	Infancy, Neonatal	Monogenic	Y	Y	Y	Y	Short Stature Due To Primary Acid-Labile Subunit Deficiency	ORPHA:140941	32.83	MGI:3603643					http://www.informatics.jax.org/disease/615961
KLKB1	Hemic and Lymphatic Diseases	C0272339	Prekallikrein deficiency	0.74	612423		Congenital prekallikrein deficiency	749	Unknown	Autosomal recessive	Unknown	Monogenic	Y	Y	Y	Y	Prekallikrein Deficiency	OMIM:612423	48.88	MGI:4938305					http://www.informatics.jax.org/disease/612423
KNG1	Hemic and Lymphatic Diseases	C0272340	High molecular weight kininogen deficiency	0.77	228960			483		Autosomal recessive		Monogenic	Y	Y	Y	Y	High Molecular Weight Kininogen Deficiency	OMIM:228960	44.34	MGI:3811162		High molecular weight kininogen deficiency	DOID:0111676	No mouse models with similarity to the expected human disease phenotype are reported in MGI.	http://www.informatics.jax.org/disease/228960
KRT1	Congenital, Hereditary, and Neonatal Diseases and Abnormalities; Skin and Connective Tissue Diseases	C0079153	Hyperkeratosis, Epidermolytic	1	113800		Epidermolytic hyperkeratosis (EHK)	312	1-9 / 1 000 000	Autosomal dominant	Neonatal	Multigenic (KRT10)	Y	Y	Y	Y	Autosomal Dominant Epidermolytic Ichthyosis	ORPHA:312	59.59	MGI:3655854		Epidermolytic hyperkeratosis	DOID:4603	Krt1Mhdadsk12/Krt1+	http://www.informatics.jax.org/disease/113800
KRT1	Congenital, Hereditary, and Neonatal Diseases and Abnormalities; Skin and Connective Tissue Diseases	C1833030	PALMOPLANTAR KERATODERMA, NONEPIDERMOLYTIC	0.72	600962		Thost-Unna palmoplantar keratoderma; KRT1-related diffuse nonepidermolytic keratoderma; KRT1-related diffuse NEPPK;	530838	Unknown	Autosomal dominant	Infancy, Childhood	Multigenic? (RHBDF2; KRT16)	Y	Y	Y	Y	Palmoplantar Keratoderma, Nonepidermolytic	OMIM:600962	69.48	MGI:3655854		Nonepidermolytic palmoplantar keratoderma	DOID:0050428	5 models but not with this gene	http://www.informatics.jax.org/disease/600962
KRT1	Congenital, Hereditary, and Neonatal Diseases and Abnormalities; Skin and Connective Tissue Diseases	C1843463	Ichthyosis, Cyclic, with Epidermolytic Hyperkeratosis	0.71	607602		CIEHK EPIDERMOLYTIC ICHTHYOSIS, ANNULAR; AEI	281139	<1 / 1 000 000	Autosomal dominant	Infancy, Neonatal	Multigenic (KRT10)	Y	Y	Y	Y	Ichthyosis, Cyclic, With Epidermolytic Hyperkeratosis	OMIM:607602	62.84	MGI:3655854					http://www.informatics.jax.org/disease/607602
KRT10	Congenital, Hereditary, and Neonatal Diseases and Abnormalities; Skin and Connective Tissue Diseases	C0079153	Hyperkeratosis, Epidermolytic	0.8	113800		Epidermolytic hyperkeratosis (EHK)	312	1-9 / 1 000 000	Autosomal dominant	Neonatal	Multigenic (KRT1)	Y	Y	Y	Y	Autosomal Dominant Epidermolytic Ichthyosis	ORPHA:312	68.34	MGI:2672093		Epidermolytic hyperkeratosis	DOID:4603	Krt10tm1Tmm/Krt10tm1Tmm; Krt10tm1Tmm/Krt10+	http://www.informatics.jax.org/disease/113800
KRT10	Congenital, Hereditary, and Neonatal Diseases and Abnormalities; Skin and Connective Tissue Diseases	C3665704	Congenital reticular ichthyosiform erythroderma	0.79	609165		Erythroderma, ichthyosiform, congenital reticular (CRIE); CRIE ; IWC ; Ichthyosis variegata ; Ichthyosis with confetti	281190	<1 / 1 000 000	Autosomal dominant	Neonatal	Multigenic (KRT1)	Y	Y	Y	Y	Erythroderma, Ichthyosiform, Congenital Reticular	OMIM:609165	47.70	MGI:2672093					http://www.informatics.jax.org/disease/609165
KRT10	Congenital, Hereditary, and Neonatal Diseases and Abnormalities; Skin and Connective Tissue Diseases	C1843463	Ichthyosis, Cyclic, with Epidermolytic Hyperkeratosis	0.73	607602		CIEHK EPIDERMOLYTIC ICHTHYOSIS, ANNULAR; AEI	281139	<1 / 1 000 000	Autosomal dominant	Infancy, Neonatal	Multigenic (KRT1)	Y	Y	Y	Y	Ichthyosis, Cyclic, With Epidermolytic Hyperkeratosis	OMIM:607602	81.98	MGI:2672093					http://www.informatics.jax.org/disease/607602
KRT16	Congenital, Hereditary, and Neonatal Diseases and Abnormalities; Skin and Connective Tissue Diseases	C1706595	Pachyonychia Congenita, Jadassohn Lewandowsky Type	0.95	167200		PACHYONYCHIA CONGENITA, JADASSOHN-LEWANDOWSKY TYPE, FORMERLY	2309	Unknown	Autosomal dominant	All ages	Multigenic (KRT6A, KRT6B (12q13.13), KRT16 , KRT17 (17q21.2))	Y	Y	Y	Y	Pachyonychia Congenita 1	OMIM:167200	49.42	MGI:5426823					http://www.informatics.jax.org/disease/167200
KRT16	Congenital, Hereditary, and Neonatal Diseases and Abnormalities; Neoplasms; Skin and Connective Tissue Diseases	C4552049	PALMOPLANTAR KERATODERMA, NONEPIDERMOLYTIC, FOCAL 1	0.7	613000		PPKFNE FOCAL NONEPIDERMOLYTIC PALMOPLANTAR KERATODERMA KERATODERMA, FOCAL NONEPIDERMOLYTIC PALMOPLANTAR; Isolated focal non-epidermolytic palmoplantar keratoderma	448264	<1 / 1 000 000	Autosomal dominant	Childhood	Multigenic (TRPV3)	Y	Y	Y	Y	Palmoplantar Keratoderma, Nonepidermolytic, Focal 1	OMIM:613000	57.14	MGI:5426823		Focal nonepidermolytic palmoplantar keratoderma 1	DOID:0111709	No mouse models with similarity to the expected human disease phenotype are reported in MGI.	http://www.informatics.jax.org/disease/613000
KRT2	Congenital, Hereditary, and Neonatal Diseases and Abnormalities; Skin and Connective Tissue Diseases	C0432306	Ichthyosis Bullosa of Siemens	0.8	146800		ICHTHYOSIS, BULLOUS TYPE; ICHTHYOSIS EXFOLIATIVA, INCLUDED; Ichthyosis bullosa of Siemens ; SEI	455	<1 / 1 000 000	Autosomal dominant	Infancy, Neonatal	Monogenic	Y	Y	Y	Y	Ichthyosis Bullosa Of Siemens	OMIM:146800	60.61	MGI:5800438		Bullous congenital ichthyosiform erythroderma	DOID:0060877	Krt2Mhdadsk2/Krt2+; Krt2Mhdadsk2/Krt2Mhdadsk2	http://www.informatics.jax.org/disease/146800
KRT9	Congenital, Hereditary, and Neonatal Diseases and Abnormalities; Skin and Connective Tissue Diseases	C1721006	Keratoderma, Palmoplantar, Epidermolytic	0.8	144200		Diffuse erythrodermic palmoplantar keratoderma, Voerner type ; Diffuse erythrodermic palmoplantar keratoderma, Vörner type ; EPPK ; Epidermolytic palmoplantar keratoderma of Voerner ; Epidermolytic palmoplantar keratoderma of Vörner	2199			Neonatal, Infancy	Multigenic (KRT1; KRT9)	Y	Y	Y	Y	Palmoplantar Keratoderma, Epidermolytic	OMIM:144200	51.08	MGI:5551604		Epidermolytic palmoplantar keratoderma	DOID:0080223	No mouse models with similarity to the expected human disease phenotype are reported in MGI.	http://www.informatics.jax.org/disease/144200
LCAT	Congenital, Hereditary, and Neonatal Diseases and Abnormalities; Nutritional and Metabolic Diseases	C0023195	Lecithin Acyltransferase Deficiency	1	245900		Complete LCAT deficiency ; FLD ; Norum disease; LECITHIN:CHOLESTEROL ACYLTRANSFERASE DEFICIENCY	79293	<1 / 1 000 000	Autosomal recessive or Not applicable	All ages	Monogenic	Y	Y	Y	Y	Lecithin:Cholesterol Acyltransferase Deficiency	OMIM:245900	78.66	MGI:3581903		Norum disease	DOID:1391	Lcattm1Nsa/Lcattm1Nsa; Lcattm1Nsa/Lcat+	http://www.informatics.jax.org/disease/245900
LCAT	Congenital, Hereditary, and Neonatal Diseases and Abnormalities; Nutritional and Metabolic Diseases	C0342895	Fish-Eye Disease	0.8	136120		FED ; Partial LCAT deficiency	79292	<1 / 1 000 000	Autosomal recessive	Adolescent, Adult	Monogenic	Y	Y	Y	Y	Fish-Eye Disease	OMIM:136120	79.47	MGI:3530620					http://www.informatics.jax.org/disease/136120
PLG	Congenital, Hereditary, and Neonatal Diseases and Abnormalities; Eye Diseases; Skin and Connective Tissue Diseases	C1968804	Plasminogen Deficiency, Type I	0.8	217090		Hypoplasminogenemia; Plasminogen deficiency type 1	722	1-9 / 1 000 000	Autosomal recessive or Not applicable	All ages	Monogenic	Y	Y	Y	Y	Plasminogen Deficiency, Type I	OMIM:217090	70.46	MGI:3690623		Plasminogen deficiency type I	DOID:0111592	No mouse models with similarity to the expected human disease phenotype are reported in MGI.	http://www.informatics.jax.org/disease/217090
PON1	Nutritional and Metabolic Diseases; Nervous System Diseases	C0002736	Amyotrophic Lateral Sclerosis	0.7	105400	Wills et al. (2009) conducted a metaanalysis of 10 published studies, including 4 GWAS, and 1 unpublished study that had reported findings on association of sporadic ALS and paraoxonase (see PON1; 168820) SNPs on chromosome 7q21.3.	AMYOTROPHIC LATERAL SCLEROSIS 1, FAMILIAL; FALS AMYOTROPHIC LATERAL SCLEROSIS 1, AUTOSOMAL DOMINANT; ALS Charcot disease; Lou Gehrig disease	803	1-9 / 100 000	Autosomal dominant or Autosomal recessive or Not applicable	Adult	Multigenic (ANG, ANXA11, ATXN2, C9ORF72, CCNF, CFAP410, CHCHD10, CHMP2B, DAO, DCTN1, EPHA4, ERBB4, FIG4, FUS, GLE1, GLT8D1, HNRNPA1, MATR3, NEFH, NEK1, OPTN, PFN1, PON1, PON2, PON3, PPARGC1A, PRPH, SOD1, SQSTM1, TAF15, TARDBP, TBK1, TREM2, UBQLN2, UNC13A, VAPB, VCP)	N	Y	Y	N					Not for specific disease	Amyotrophic lateral sclerosis type 1	DOID:0060193	52 models but not with this gene	http://www.informatics.jax.org/disease/105400
PRG4	Pathological Conditions, Signs and Symptoms; Congenital, Hereditary, and Neonatal Diseases and Abnormalities; Musculoskeletal Diseases	C1859690	CAMPTODACTYLY-ARTHROPATHY-COXA VARA-PERICARDITIS SYNDROME	0.8	208250		Arthropathy-camptodactyly syndrome ; CACP syndrome ; Jacobs syndrome ; Pericarditis-arthropathy-camptodactyly syndrome	2848	<1 / 1 000 000		Neonatal, Infancy, Childhood	Monogenic	Y	Y	Y	Y	Camptodactyly-Arthropathy-Coxa Vara-Pericarditis Syndrome	OMIM:208250	67.10	MGI:3576471		Camptodactyly-arthropathy-coxa vara-pericarditis syndrome	DOID:0090127	No mouse models with similarity to the expected human disease phenotype are reported in MGI.	http://www.informatics.jax.org/disease/208250
PROC	Congenital, Hereditary, and Neonatal Diseases and Abnormalities; Hemic and Lymphatic Diseases	C0398625	Protein C Deficiency	0.8	176860/612304	THROMBOPHILIA DUE TO PROTEIN C DEFICIENCY, AUTOSOMAL DOMINANT (THPH3); Thrombophilia due to protein C deficiency, autosomal recessive (THPH4);	Severe hereditary thrombophilia due to congenital protein C deficiency; Autosomal recessive thrombophilia due to PC deficiency ; Autosomal recessive thrombophilia due to congenital protein C deficiency	745	1/ 500,000	Autosomal recessive or Autosomal dominant	Neonatal	Monogenic	Y	Y	Y	Y	Thrombophilia Due To Protein C Deficiency, Autosomal Dominant	OMIM:176860	38.75	MGI:2669271		Autosomal dominant thrombophilia due to protein C deficiency	DOID:0111909	No mouse models with similarity to the expected human disease phenotype are reported in MGI.
PROC	Congenital, Hereditary, and Neonatal Diseases and Abnormalities; Hemic and Lymphatic Diseases	C2676759	THROMBOPHILIA DUE TO PROTEIN C DEFICIENCY, AUTOSOMAL RECESSIVE	0.7	612304		PROTEIN C DEFICIENCY, AUTOSOMAL RECESSIVE; Autosomal recessive thrombophilia due to congenital protein C deficiency	745	Unknown	Autosomal recessive or Autosomal dominant	Neonatal	Monogenic	Y	Y	Y	Y	Thrombophilia Due To Protein C Deficiency, Autosomal Recessive	OMIM:612304	37.92	MGI:2669271		Autosomal recessive thrombophilia due to protein C deficiency	DOID:0111904	No mouse models with similarity to the expected human disease phenotype are reported in MGI.	http://www.informatics.jax.org/disease/612304
RBP4		C3554593	RETINAL DYSTROPHY, IRIS COLOBOMA, AND COMEDOGENIC ACNE SYNDROME	0.7	615147		RETINAL DYSTROPHY, IRIS COLOBOMA, AND COMEDOGENIC ACNE SYNDROME; RDCCAS; Progressive retinal dystrophy due to retinol transport defect; Retinol dystrophy-iris coloboma-comedogenic acne syndrome	352718	<1 / 1 000 000	Autosomal recessive	Childhood	Monogenic	Y	Y	Y	Y	Retinal Dystrophy, Iris Coloboma, And Comedogenic Acne Syndrome	OMIM:615147	55.28	MGI:6383057					http://www.informatics.jax.org/disease/615147
SERPINA1	Pathological Conditions, Signs and Symptoms; Congenital, Hereditary, and Neonatal Diseases and Abnormalities; Digestive System Diseases; Respiratory Tract Diseases	C0221757	alpha 1-Antitrypsin Deficiency	0.7	613490			60	1-5 / 10 000	Autosomal recessive	All ages	Monogenic	Y	Y	Y	Y	Alpha-1-Antitrypsin Deficiency	OMIM:613490	0	MGI:5566807		Alpha 1-antitrypsin deficiency	DOID:13372	Tg(SERPINA1*E342K)#Slcw/Tg(SERPINA1*E342K)#Slcw; Serpina1em#Chmu/Serpina1em#Chmu	http://www.informatics.jax.org/disease/613490
SERPINC1	Congenital, Hereditary, and Neonatal Diseases and Abnormalities; Hemic and Lymphatic Diseases	C0272375	Antithrombin III Deficiency	1	613118		Hereditary thrombophilia due to congenital antithrombin 3 deficiency	82			Adolescent, Adult	Monogenic	Y	Y	Y	Y	Antithrombin Iii Deficiency	OMIM:613118	46.79	MGI:2178129		Antithrombin III deficiency	DOID:3755	Serpinc1tm1Dwr/Serpinc1tm1Dwr	http://www.informatics.jax.org/disease/613118
SERPIND1	Cardiovascular Diseases	C0398626	Heparin cofactor II deficiency (disorder)	0.7	612356		THROMBOPHILIA DUE TO HEPARIN COFACTOR II DEFICIENCY; THPH10; HCF II DEFICIENCY HCF2 DEFICIENCY; HEPARIN COFACTOR II DEFICIENCY						Y	Y	Y	Y	Heparin Cofactor Ii Deficiency	OMIM:612356	25.04	MGI:3713846		Heparin cofactor II deficiency	DOID:0111901	No mouse models with similarity to the expected human disease phenotype are reported in MGI.	http://www.informatics.jax.org/disease/612356
SERPINF1	Congenital, Hereditary, and Neonatal Diseases and Abnormalities; Skin and Connective Tissue Diseases; Musculoskeletal Diseases	C3279564	Osteogenesis Imperfecta, Type VI	0.9	613982		Brittle bone disease ; Glass bone disease ; Lobstein disease ; OI ; Osteopsathyrosis ; Porak and Durante disease	666	1-5 / 10 000	Autosomal dominant or Autosomal recessive	All ages	Multigenic (BMP1;COL1A1;COL1A2;CREB3L1;CRTAP;FKBP10;IFITM5;P3H1;PPIB;SERPINF1;SERPINH1;SP7;SPARC;TMEM38B;WNT1)	Y	Y	Y	Y	Osteogenesis Imperfecta, Type Vi	OMIM:613982	36.98	MGI:5758948		Osteogenesis imperfecta type 6	DOID:0110350	Serpinf1tm1Craw/Serpinf1tm1Craw	http://www.informatics.jax.org/disease/613982
SERPINF2	Hemic and Lymphatic Diseases	C2752081	ALPHA-2-PLASMIN INHIBITOR DEFICIENCY	0.92	262850			79	<1 / 1 000 000	Autosomal recessive	Childhood	Monogenic	Y	Y	Y	Y					Not for the specific disease	Alpha-2-plasmin inhibitor deficiency	DOID:0060601	Serpinf2tm1Hrl/Serpinf2tm1Hrl	http://www.informatics.jax.org/disease/262850
SERPING1	Skin and Connective Tissue Diseases; Immune System Diseases; Cardiovascular Diseases	C2717906	Hereditary Angioedema Type I	0.73	106100		ANGIONEUROTIC EDEMA, HEREDITARY; HANE; Hereditary angioneurotic edema type 1; C1 ESTERASE INHIBITOR, DEFICIENCY OF	100050	1-9 / 100 000	Autosomal dominant	All ages	Monogenic	Y	Y	Y	Y	Hereditary Angioedema Type 1	ORPHA:100050	19.75	MGI:3046347		Hereditary angioedema	DOID:14735	No mouse models with similarity to the expected human disease phenotype are reported in MGI.	http://www.informatics.jax.org/disease/106100
TGFBI	Congenital, Hereditary, and Neonatal Diseases and Abnormalities; Eye Diseases	C0339278	Reis-Bucklers' corneal dystrophy	0.8	608470		Anterior limiting membrane dystrophy type 1 ; Anterior limiting membrane dystrophy type I ; Atypical granular corneal dystrophy ; Corneal dystrophy of Bowman layer type 1 ; Corneal dystrophy of Bowman layer type I ; Geographic corneal dystrophy ; Granular corneal dystrophy type 3 ; Granular corneal dystrophy type III ; RBCD ; Superficial granular corneal dystrophy	98961	<1 / 1 000 000	Autosomal dominant	Childhood	Monogenic	Y	Y	Y	Y	Corneal Dystrophy, Reis-Bucklers Type	OMIM:608470	71.76	MGI:6405015		Reis-Bucklers corneal dystrophy	DOID:0060453	No mouse models with similarity to the expected human disease phenotype are reported in MGI.	http://www.informatics.jax.org/disease/608470
TGFBI	Congenital, Hereditary, and Neonatal Diseases and Abnormalities; Eye Diseases	C1275685	Avellino corneal dystrophy	0.8	607541		Avellino corneal dystrophy ; GCD2 ; GCDII ; Granular corneal dystrophy type 2 ; Granular-lattice corneal dystrophy	98963	Unknown	Autosomal dominant	Childhood	Monogenic	Y	Y	Y	Y	Corneal Dystrophy, Avellino Type	OMIM:607541	76.45	MGI:6405015		Granular corneal dystrophy 2	DOID:0060444	No mouse models with similarity to the expected human disease phenotype are reported in MGI.	http://www.informatics.jax.org/disease/607541
TGFBI	Congenital, Hereditary, and Neonatal Diseases and Abnormalities; Eye Diseases	C1690006	Lattice corneal dystrophy Type I	0.8	122200		Biber-Haab-Dimmer dystrophy ; Classic lattice corneal dystrophy ; LCD1 ; LCDI ; Lattice corneal dystrophy type 1	98964	Unknown	Autosomal dominant	All ages	Monogenic	Y	Y	Y	Y	Corneal Dystrophy, Lattice Type I	OMIM:122200	75.50	MGI:6405015		Lattice corneal dystrophy	DOID:8943	No mouse models with similarity to the expected human disease phenotype are reported in MGI.	http://www.informatics.jax.org/disease/122200
TGFBI	Congenital, Hereditary, and Neonatal Diseases and Abnormalities; Eye Diseases	C1562894	Thiel-Behnke corneal dystrophy	0.75	602082		Anterior limiting membrane dystrophy type 2 ; Anterior limiting membrane dystrophy type II ; Corneal dystrophy of Bowman layer type 2 ; Corneal dystrophy of Bowman layer type II ; Curly fiber corneal dystrophy ; Honeycomb corneal dystrophy ; TBCD ; Waardenburg-Jonker corneal dystrophy	98960	Unknown	Autosomal dominant	Adolescent, Childhood, Adult	Monogenic?	Y	Y	Y	Y	Corneal Dystrophy, Thiel-Behnke Type	OMIM:602082	64.69	MGI:6405016		Thiel-Behnke corneal dystrophy	DOID:0060455	No mouse models with similarity to the expected human disease phenotype are reported in MGI.	http://www.informatics.jax.org/disease/602082
TGFBI	Congenital, Hereditary, and Neonatal Diseases and Abnormalities; Eye Diseases	C1641846	Groenouw corneal dystrophy type I (disorder)	0.73	121900		GRANULAR CORNEAL DYSTROPHY, TYPE I; GCD1; Classic GCD Classic granular corneal dystrophy; Corneal dystrophy Groenouw type I GCD1; Granular corneal dystrophy type 1; CORNEAL DYSTROPHY, PUNCTATE OR NODULAR	98962	Unknown	Autosomal dominant	Childhood	Monogenic	Y	Y	Y	Y	Corneal Dystrophy, Groenouw Type I	OMIM:121900	79.02	MGI:6405016		Granular corneal dystrophy 1	DOID:0080530	No mouse models with similarity to the expected human disease phenotype are reported in MGI.	http://www.informatics.jax.org/disease/121900
TGFBI	Congenital, Hereditary, and Neonatal Diseases and Abnormalities; Eye Diseases	C1837974	Corneal Dystrophy, Lattice Type IIIA	0.73	608471		Biber-Haab-Dimmer dystrophy; Classic lattice corneal dystrophy LCD1; LCDI Lattice corneal dystrophy type 1	98964	Unknown	Autosomal dominant	All ages	Monogenic	Y	Y	N	Y	Corneal Dystrophy, Lattice Type Iiia	OMIM:608471	68.11	MGI:6405015					http://www.informatics.jax.org/disease/608471
TGFBI	Eye Diseases; Nervous System Diseases; Cardiovascular Diseases	C0521723	Corneal dystrophy, epithelial basement membrane	0.71	121820		Anterior basement membrane dystrophy; Cogan microcystic epithelial dystrophy; EBMDMap-dot-fingerprint dystrophy	98956	Unknown	Autosomal dominant	Unknown	Monogenic	Y	Y	N	Y	Corneal Dystrophy, Epithelial Basement Membrane	OMIM:121820	83.66	MGI:6405016		Epithelial basement membrane dystrophy	DOID:0060447	No mouse models with similarity to the expected human disease phenotype are reported in MGI.	http://www.informatics.jax.org/disease/121820
TTR	Congenital, Hereditary, and Neonatal Diseases and Abnormalities; Nutritional and Metabolic Diseases; Nervous System Diseases	C2751492	AMYLOIDOSIS, HEREDITARY, TRANSTHYRETIN-RELATED	1	105210		ATTR cardiomyopathy ; ATTRV122I-related amyloidosis ; TTR-related amyloid cardiomyopathy ; TTR-related cardiac amyloidosis ; Transthyretin amyloid cardiopathy ; Transthyretin-related familial amyloid cardiomyopathy	85451	Unknown	Autosomal dominant	Adult	Monogenic	Y	Y	Y	Y	Amyloidosis, Hereditary, Transthyretin-Related	OMIM:105210	54.95	MGI:6194720		Transthyretin amyloidosis	DOID:0050638	Rbp4tm1(RBP4)Zhel/Rbp4tm1(RBP4)Zhel and Ttrtm2(TTR)Kymm/Ttrtm2(TTR)Kymm; Tg(TTR)#Jbux/0; Ttrtm1.1Smoc/?;	http://www.informatics.jax.org/disease/105210
TTR	Nervous System Diseases; Wounds and Injuries	C0007286	Carpal Tunnel Syndrome	0.8	115430	Not in Orphanet						Multigenic	Y	Y	Y	Y	Carpal Tunnel Syndrome	OMIM:115430	58.50	MGI:2654900		Carpal tunnel syndrome	DOID:12169	No mouse models with similarity to the expected human disease phenotype are reported in MGI.	http://www.informatics.jax.org/disease/115430
TTR	Congenital, Hereditary, and Neonatal Diseases and Abnormalities; Nutritional and Metabolic Diseases; Nervous System Diseases	C0206245	Amyloid Neuropathies, Familial	0.7	105210		HEREDITARY AMYLOIDOSIS, TRANSTHYRETIN-RELATED; TRANSTHYRETIN AMYLOIDOSIS; AMYLOID POLYNEUROPATHY, FAMILIAL; FAP; ORPHANET 85451: ATTR cardiomyopathy; ATTRV122I-related amyloidosis; TTR-related amyloid cardiomyopathy; TTR-related cardiac amyloidosis; Transthyretin amyloid cardiopathy; Transthyretin-related familial amyloid cardiomyopathy; ORPHANET 85447: ATTRV30M-related amyloidosis; Familial amyl…	271861; 85447; 85451	ORPHANET 85451: Unknown ORPHANET 85447: Unknown ORPHANET 271861: Unknown	ORPHANET 85451: Autosomal dominant ORPHANET 85447: Autosomal dominant ORPHANET 271861: Unknown	ORPHANET 85451: Adult ORPHANET 85447: Adult ORPHANET 271861: Unknown	ORPHANET 85451: Mongenic; ORPHANET 85447: Monogenic; ORPHANET 271861: Monogenic	Y	Y	Y	Y	Amyloidosis, Hereditary, Transthyretin-Related	OMIM:105210	54.95	MGI:6194720		Transthyretin amyloidosis	DOID:0050638	Rbp4tm1(RBP4)Zhel/Rbp4tm1(RBP4)Zhel and Ttrtm2(TTR)Kymm/Ttrtm2(TTR)Kymm; Tg(TTR)#Jbux/0; Ttrtm1.1Smoc/?; Rbp4tm1(RBP4)Zhel/Rbp4tm1(RBP4)Zhel and Ttrtm2(TTR)Kymm/Ttrtm3(TTR*)Kymm	http://www.informatics.jax.org/disease/105210
TTR	Endocrine System Diseases	C2750824	Dystransthyretinemic Euthyroidal Hyperthyroxinemia	0.7	145680		HYPERTHYROXINEMIA, DYSPREALBUMINEMIC; DYSTRANSTHYRETINEMIC EUTHYROIDAL HYPERTHYROXINEMIA; EUTHRYROIDAL HYPERTHYROXINEMIA 2						Y	Y	Y	Y	Hyperthyroxinemia, Dystransthyretinemic	OMIM:145680	33.88	MGI:3848329		Dystransthyretinemic hyperthyroxinemia	DOID:0080219	No mouse models with similarity to the expected human disease phenotype are reported in MGI.	http://www.informatics.jax.org/disease/145680
C4B		C3280641	Decreased serum complement C4b	NA	614379		Immunodeficiency due to C1, C4, or C2 component complement deficiency; Immunodeficiency due to an early component of complement deficiency	169147				Multigenic (C1QA; C1QB; C1QC; C1R; C1S; C2; C4A)	Y	Y	Y	Y	Complement Component 4B Deficiency	OMIM:614379	68.81	MGI:2429659		Complement component 4b deficiency	DOID:0060298	No mouse models with similarity to the expected human disease phenotype are reported in MGI.	http://www.informatics.jax.org/disease/614379
C8A		C3151081	COMPLEMENT COMPONENT 8 DEFICIENCY, TYPE I	NA	613790		C8 DEFICIENCY, TYPE I; C8 ALPHA-GAMMA DEFICIENCY; C8AG DEFICIENCY;Immunodeficiency due to C5 to C9 component complement deficiency; Terminal complement pathway deficiency	169150				Multigenic (C5; C6; C7; C8B; C8G; C9)	Y	Y	Y	Y					Not for the specific disease	Type I complement component 8 deficiency	DOID:0060301	No mouse models with similarity to the expected human disease phenotype are reported in MGI.	http://www.informatics.jax.org/disease/613790
C8B		C3151080	COMPLEMENT COMPONENT 8 DEFICIENCY, TYPE II	NA	613789		C8 DEFICIENCY, TYPE II COMPLEMENT COMPONENT 8B DEFICIENCY; C8 BETA DEFICIENCY; C8B DEFICIENCY	169150				Multigenic (C5; C6; C7; C8A; C8G; C9)	Y	Y	Y	Y					Not for the specific disease	Type II complement component 8 deficiency	DOID:0060302	No mouse models with similarity to the expected human disease phenotype are reported in MGI.	http://www.informatics.jax.org/disease/613789
GC				NA	277440		VITAMIN D-DEPENDENT RICKETS, TYPE 2A, WITH OR WITHOUT ALOPECIA; RICKETS, HEREDITARY VITAMIN D-RESISTANT; HVDRR; GENERALIZED RESISTANCE TO 1,25-DIHYDROXYVITAMIN D VITAMIN D-RESISTANT RICKETS WITH END-ORGAN UNRESPONSIVENESS TO 1,25-DIHYDROXYCHOLECALCIFEROL; PSEUDOVITAMIN D-DEFICIENCY, TYPE IIA; PDDR IIA HYPOCALCEMIC VITAMIN D-RESISTANT RICKETS; RICKETS-ALOPECIA SYNDROME	93160	Unknown	Autosomal recessive	Infancy, Neonatal	Multigenic? (VDR)	N	N	Y	N	Vitamin D-Dependent Rickets, Type 2A	OMIM:277440	59.20	MGI:3640601		Rickets	DOID:10609	36 models but not with this gene	http://www.informatics.jax.org/disease/277440
PROZ		C3151465	PROTEIN Z DEFICIENCY	NA	614024							Monogenic	Y	Y	Y	Y					Not for the specific disease				http://www.informatics.jax.org/disease/614024
SERPINA4	INFECTION, INFLAMMATION			NA
CPN1			Carboxypeptidase N Deficiency	NA	212070								Y	Y	Y	Y	Carboxypeptidase N Deficiency	OMIM:212070	0	MGI:5661930		carboxypeptidase N deficiency
CPN2			Carboxypeptidase N Deficiency	NA	212070								N	N	N	N					Not currently registered for phenotyping		DOID:0111583	No mouse models with similarity to the expected human disease phenotype are reported in MGI.	http://www.informatics.jax.org/disease/212070
F9	Congenital,Hereditary,andNeonatalDiseasesandAbnormalities;HemicandLymphaticDiseases	C0008533	Hemophilia B	1	306900		HEMOPHILIA B(M), INCLUDED; HEMOPHILIA B LEYDEN, INCLUDED; CHRISTMAS DISEASE; FACTOR IX DEFICIENCY; F9 DEFICIENCY; PLASMA THROMBOPLASTIN COMPONENT DEFICIENCY	98879	1-9 / 100 000	X-linked recessive	Infancy, Childhood, Neonatal	Monogenic	Y	Y	Y	Y	Hemophilia B	OMIM:306900	51.89	MGI:3662691		hemophilia B	DOID:12259	F9tm1Dws/Y	http://www.informatics.jax.org/disease/306900
VWF	Congenital,Hereditary,andNeonatalDiseasesandAbnormalities;HemicandLymphaticDiseases	C1264040	von Willebrand Disease, Type 2	1	613554		VON WILLEBRAND DISEASE, TYPE 2; VWD2; VON WILLEBRAND DISEASE, TYPE 2A, INCLUDED; VWD2A, INCLUDED; VON WILLEBRAND DISEASE, TYPE 2B, INCLUDED; VWD2B, INCLUDED; VON WILLEBRAND DISEASE, TYPE 2M, INCLUDED; VWD2M, INCLUDED; VON WILLEBRAND DISEASE, TYPE 2N, INCLUDED; VWD2N, INCLUDED	166081	1-5 / 10 000	Autosomal dominant or Autosomal recessive	All ages	Monogenic	Y	Y	Y	Y	Von Willebrand Disease, Type 2	OMIM:613554	66.81	MGI:6258654		von Willebrand's disease 2	DOID:0060574	Vwftm1.1Geno/Vwf+	http://www.informatics.jax.org/disease/613554
F13A1	Congenital,Hereditary,andNeonatalDiseasesandAbnormalities;HemicandLymphaticDiseases	C0015530	Hereditary Factor XIII Deficiency	0.98	613225		FACTOR XIII, A SUBUNIT, DEFICIENCY OF; Fibrin-stabilizing factor deficiency; FACTOR XIII, A SUBUNIT, DEFICIENCY OF; F13A, coagulation factor XIII, A1 polypeptide; F13A1 - coagulation factor XIII A chain	331	<1 / 1 000 000	Autosomal recessive or Not applicable	All ages	Multigenic(F13B)	Y	Y	Y	Y	Factor Xiii, A Subunit, Deficiency Of	OMIM:613225	46.66	MGI:2684306		factor XIII deficiency	DOID:2211	F13a1tm1Gdi/F13a1tm1Gdi	http://www.informatics.jax.org/disease/613225
KRT14	Congenital,Hereditary,andNeonatalDiseasesandAbnormalities;SkinandConnectiveTissueDiseases	C0079295	Epidermolysis Bullosa Herpetiformis Dowling-Meara	0.98	131760		EPIDERMOLYSIS BULLOSA HERPETIFORMIS, DOWLING-MEARA TYPE; EPIDERMOLYSIS BULLOSA SIMPLEX, GENERALIZED SEVERE; Autosomal dominant generalized EBS, severe form ; Epidermolysis bullosa simplex herpetiformis ; Epidermolysis bullosa simplex, Dowling-Meara type	79396	<1 / 1 000 000	Autosomal dominant	Neonatal	Multigenic(KRT5)	Y	Y	Y	Y	Epidermolysis Bullosa Simplex, Dowling-Meara Type	OMIM:131760	53.97	MGI:2653131		epidermolysis bullosa simplex Dowling-Meara type	DOID:0060735	Krt14tm2Der/Krt14+	http://www.informatics.jax.org/disease/131760
KRT5	Congenital,Hereditary,andNeonatalDiseasesandAbnormalities;SkinandConnectiveTissueDiseases	C0079295	Epidermolysis Bullosa Herpetiformis Dowling-Meara	0.95	131760		EPIDERMOLYSIS BULLOSA HERPETIFORMIS, DOWLING-MEARA TYPE; EPIDERMOLYSIS BULLOSA SIMPLEX, GENERALIZED SEVERE	79397	<1 / 1 000 001	Autosomal dominant	Neonatal	Multigenic(KRT14)	Y	Y	Y	Y	Epidermolysis Bullosa Simplex, Dowling-Meara Type	OMIM:131761	37.71	MGI:3582826		epidermolysis bullosa simplex Dowling-Meara type	DOID:0060735	Krt5tm1Tmm/Krt5tm1Tmm	http://www.informatics.jax.org/disease/131760
FLNA	Congenital,Hereditary,andNeonatalDiseasesandAbnormalities;NervousSystemDiseases	C1848213	Periventricular Heterotopia, X-Linked	0.81	300049		NODULAR NEURONAL HETEROTOPIA	2149	Unknown	Autosomal dominant or Autosomal recessive or X-linked dominant	All ages	Multigenic(ARF1; ARFGEF2; ERMARD; MAP1B; NEDD4L; TMTC3)	Y	Y	Y	Y	Periventricular Nodular Heterotopia 1	OMIM:300049	54.46	MGI:3699951		periventricular nodular heterotopia	DOID:0050454	Flnatm1.2Caw/Y	http://www.informatics.jax.org/disease/300049
APOB	Congenital,Hereditary,andNeonatalDiseasesandAbnormalities;NutritionalandMetabolicDiseases	C1704417	Hyperlipoproteinemia Type IIb	0.8	144300		HYPERLIPOPROTEINEMIA, TYPE II, AND DEAFNESS	-	-	-	-	-	Y	Y	Y	Y	Hyperlipoproteinemia, Type Ii, And Deafness	OMIM:144300	76.81	MGI:2661996		not found	not found	Apobtm2Sgy/Apobtm2Sgy	http://www.informatics.jax.org/disease/144300
VWF	Congenital,Hereditary,andNeonatalDiseasesandAbnormalities;HemicandLymphaticDiseases	C1264039	von Willebrand Disease, Type 1	0.8	193400		VON WILLEBRAND DISEASE, TYPE I; VWD, TYPE 1	166078	1-5 / 10 000	Autosomal dominant	All ages	Monogenic	Y	Y	Y	Y	Von Willebrand Disease, Type 1	OMIM:193400	77.7	MGI:2653669		von Willebrand's disease 1	DOID:0060573	Vwftm1Wgr/Vwftm1Wgr	http://www.informatics.jax.org/disease/193400
VWF	Congenital,Hereditary,andNeonatalDiseasesandAbnormalities;HemicandLymphaticDiseases	C1264041	von Willebrand Disease, Type 3	0.8	277480		VON WILLEBRAND DISEASE, TYPE III; VWD, TYPE 3	166096	1-9 / 1 000 000	Autosomal recessive	Infancy, Neonatal	Monogenic	Y	Y	Y	Y	Von Willebrand Disease, Type 3	OMIM:277480	81.37	MGI:6258657		von Willebrand's disease 3	DOID:0111054	Vwftm1.1Geno/Vwftm1.1Geno	http://www.informatics.jax.org/disease/277480
FGA	Congenital,Hereditary,andNeonatalDiseasesandAbnormalities;HemicandLymphaticDiseases	C2584774	Congenital hypofibrinogenemia	0.79	202400		HYPOFIBRINOGENEMIA, CONGENITAL, INCLUDED; AFIBRINOGENEMIA, CONGENITAL	98880	Unknown	Autosomal recessive	Infancy, Neonatal	Multigenic(FGB; FGG)	Y	Y	Y	Y	Afibrinogenemia, Congenital	OMIM:202400	51.09	MGI:3663778		congenital afibrinogenemia	DOID:2236	Fgatm1Jld/Fgatm1Jld	http://www.informatics.jax.org/disease/202400
KRT5	Congenital,Hereditary,andNeonatalDiseasesandAbnormalities;SkinandConnectiveTissueDiseases	C0432316	Epidermolysis bullosa simplex with mottled pigmentation	0.78	131960		SPECKLED HYPERPIGMENTATION WITH PUNCTATE PALMOPLANTAR KERATOSES AND CHILDHOOD BLISTERING; EBS with mottled pigmentation; EBS-MP	79397	Unknown	Autosomal dominant	Infancy, Neonatal	Multigenic(KRT14)	Y	N	Y	Y	Epidermolysis Bullosa Simplex With Mottled Pigmentation	OMIM:131960	31.09	MGI:3582826		epidermolysis bullosa simplex with mottled pigmentation	DOID:0111346	Krt5tm1Tmm/Krt5tm1Tmm	http://www.informatics.jax.org/disease/131960
KRT5	Congenital,Hereditary,andNeonatalDiseasesandAbnormalities;SkinandConnectiveTissueDiseases	C0080333	Weber-Cockayne Syndrome	0.76	131800		EPIDERMOLYSIS BULLOSA SIMPLEX, WEBER-COCKAYNE TYPE; EPIDERMOLYSIS BULLOSA OF HANDS AND FEET; EBS, ACRAL FORM; EBS-loc ; Epidermolysis bullosa simplex of palms and soles ; Epidermolysis bullosa simplex, Weber-Cockayne type ; Localized EBS	79400	1-9 / 1 000 000	Autosomal dominant	Childhood	Multigenic(KRT14)	N	Y	Y	N	Epidermolysis Bullosa Simplex, Localized	OMIM:131800	53.28	MGI:3582826		epidermolysis bullosa simplex localized type	DOID:0080510	Krt5tm1Tmm/Krt5tm1Tmm	http://www.informatics.jax.org/disease/131800
KRT14	Congenital,Hereditary,andNeonatalDiseasesandAbnormalities;SkinandConnectiveTissueDiseases	C0079299	Epidermolysis Bullosa Simplex Kobner	0.75	131900		EPIDERMOLYSIS BULLOSA SIMPLEX, GENERALIZED; Autosomal dominant generalized EBS, intermediate form ; Epidermolysis bullosa simplex, Koebner type ; Epidermolysis bullosa simplex, Köbner type	79399	Unknown	Autosomal dominant or Not applicable	Infancy, Neonatal	Multigenic(KRT5)	Y	Y	Y	Y	Epidermolysis Bullosa Simplex, Generalized	OMIM:131900	52.89	MGI:2653129		epidermolysis bullosa simplex generalized type	DOID:0080511	Krt14tm1Der/Krt14tm1Der	http://www.informatics.jax.org/disease/131900
FGG	Congenital,Hereditary,andNeonatalDiseasesandAbnormalities;HemicandLymphaticDiseases	C2584774	Congenital hypofibrinogenemia	0.74	202400		HYPOFIBRINOGENEMIA, CONGENITAL, INCLUDED; AFIBRINOGENEMIA, CONGENITAL	98880	Unknown	Autosomal recessive	Infancy, Neonatal	Multigenic(FGB; FGA)	Y	Y	Y	Y	Afibrinogenemia, Congenital	OMIM:202400	66.77	MGI:3663012		congenital afibrinogenemia	DOID:2236	Fggtm1Jld/Fggtm1Jld	http://www.informatics.jax.org/disease/202400
KRT5	Congenital,Hereditary,andNeonatalDiseasesandAbnormalities;SkinandConnectiveTissueDiseases	C0079299	Epidermolysis Bullosa Simplex Kobner	0.73	131900		EPIDERMOLYSIS BULLOSA SIMPLEX, GENERALIZED; Autosomal dominant generalized EBS, intermediate form ; Epidermolysis bullosa simplex, Koebner type ; Epidermolysis bullosa simplex, Köbner type	79399	Unknown	Autosomal dominant or Not applicable	Infancy, Neonatal	Multigenic(KRT14)	Y	Y	Y	Y	Epidermolysis Bullosa Simplex, Generalized	OMIM:131900	38.52	MGI:3582826		epidermolysis bullosa simplex generalized type	DOID:0080511	Krt5tm1Tmm/Krt5tm1Tmm	http://www.informatics.jax.org/disease/131900
C7	Congenital,Hereditary,andNeonatalDiseasesandAbnormalities;ImmuneSystemDiseases	C1864694	Complement Component 7 Deficiency	0.72	610102	Included in the Immunodeficiences due to a late component of complement deficiency (C5, C6, C7, C8, C9).	-	169150	-	-	-	-	Y	Y	Y	Y	No Disease Found
KRT14	Congenital,Hereditary,andNeonatalDiseasesandAbnormalities;SkinandConnectiveTissueDiseases	C0343111	Naegeli syndrome	0.72	161000		Naegeli syndrome; NFJ syndrome; NFJS; Reticular skin changes, dental anomalies, decreased function of sweat glands, strabismus, and optic atrophy; NAEGELI-FRANCESCHETTI-JADASSOHN SYNDROME; NFJS	69087	<1 / 1 000 000	Autosomal dominant	Infancy, Neonatal	Monogenic	Y	Y	Y	Y	Naegeli-Franceschetti-Jadassohn Syndrome	OMIM:161000	48.27	MGI:3697588		Naegeli-Franceschetti-Jadassohn syndrome	DOID:0111528	Krt14tm1(Krt10)Pko/Krt14tm1(Krt10)Pko	http://www.informatics.jax.org/disease/161000
FCN3		C3151226	FICOLIN 3 DEFICIENCY	0.72	613860		FCN3 DEFICIENCY; LECTIN COMPLEMENT ACTIVATION PATHWAY, DEFECT IN, 3; LCAPD3	331190	<1 / 1 000 000	-	Childood	Monogenic	Y	Y	Y	Y	No Gene Found
APOB	NutritionalandMetabolicDiseases	C4551990	Acanthocytosis With Hypobetalipoproteinemia	0.71	615558		HYPOBETALIPOPROTEINEMIA, FAMILIAL; FHBL; ACANTHOCYTOSIS WITH HYPOBETALIPOPROTEINEMIA; HYPOBETALIPOPROTEINEMIA, NORMOTRIGLYCERIDEMIC; LOW DENSITY LIPOPROTEIN CHOLESTEROL LEVEL QUANTITATIVE TRAIT LOCUS 4, INCLUDED; LDLCQ4, INCLUDED; HYPOBETALIPOPROTEINEMIA, FAMILIAL, 1; FHBL1	-	-	-	-	-	Y	Y	Y	Y	Hypobetalipoproteinemia, Familial, 1	OMIM:615558	36.41	MGI:2663774		familial hypobetalipoproteinemia 1	DOID:0111062	Apobtm1Zc/Apob+	http://www.informatics.jax.org/disease/615558
C1QB		C3150902	C1q DEFICIENCY	0.71	613652	Included in the Immunodeficiences due to C1, C4, or C2 component complement deficiency	C1q DEFICIENCY; C1QD	-	-	-	-	Multigenic(C1QA; C1QC)	Y	Y	Y	Y	No Disease Found
MASP2	Congenital,Hereditary,andNeonatalDiseasesandAbnormalities;ImmuneSystemDiseases	C3151085	MASP2 Deficiency	0.71	613791		LECTIN COMPLEMENT ACTIVATION PATHWAY, DEFECT IN, 2; LCAPD2	331187	<1 / 1 000 000	Unknown	Adolescent	Monogenic	Y	Y	Y	Y	Masp2 Deficiency	OMIM:613791	0	MGI:3814553		Not found	Not found	Masp2tm1Tefu/Masp2tm1Tefu	http://www.informatics.jax.org/disease/613791
APOB	DigestiveSystemDiseases	C0015695	Fatty Liver	0.7			Hepatic lipidosis	-	-	-	-	-	N	N	Y	N	No Disease Found
APOB	Congenital,Hereditary,andNeonatalDiseasesandAbnormalities;NutritionalandMetabolicDiseases	C0020445	Hypercholesterolemia, Familial	0.7	144010		HYPERCHOLESTEROLEMIA, AUTOSOMAL DOMINANT, TYPE B; APOLIPOPROTEIN B-100, FAMILIAL LIGAND-DEFECTIVE; HYPERCHOLESTEROLEMIA, FAMILIAL, DUE TO LIGAND-DEFECTIVE APOLIPOPROTEIN B; APOLIPOPROTEIN B-100, FAMILIAL DEFECTIVE; HoFH;	391665	1-9 / 1 000 000	Autosomal recessive	Neonatal	Multigenic(ABCG5; ABCG8; LDLR; LDLRAP1; PCSK9)	Y	Y	Y	Y	Hypercholesterolemia, Familial, 2	OMIM:144010	56.86	MGI:2661996		Not found	Not found	Apobtm2Sgy/Apobtm2Sgy	http://www.informatics.jax.org/disease/144010
C1QC		C3150902	C1q DEFICIENCY	0.7	613652	Included in the Immunodeficiences due to C1, C4, or C2 component complement deficiency	C1q DEFICIENCY; C1QD;	-	-	-	-	Multigenic(C1QA; C1QB)	Y	Y	Y	Y	No Disease Found
C1S		C4310681	EHLERS-DANLOS SYNDROME, PERIODONTAL TYPE, 2	0.7	617174		COMPLEMENT COMPONENT 1, s SUBCOMPONENT; C1S; COMPLEMENT COMPONENT C1s DEFICIENCY; C1SD; B3GALT6-related spondylodysplastic Ehlers-Danlos syndrome; EDS VIII; Ehlers-Danlos syndrome type 8; Ehlers-Danlos syndrome, periodontitis type Periodontal EDS	75392	Unknown	Autosomal dominant	Childhood	Multigenic (C1R)	Y	Y	Y	Y	No Disease Found
F9	Congenital,Hereditary,andNeonatalDiseasesandAbnormalities;HemicandLymphaticDiseases	C2749016	Thrombophilia, X-Linked, Due To Factor Ix Defect	0.7	300807		DEEP VENOUS THROMBOSIS, PROTECTION AGAINST, INCLUDED	Not in Orphanet	-	-	-	Monogenic	Y	Y	Y	Y	Thrombophilia, X-Linked, Due To Factor Ix Defect	OMIM:300807	63.15	MGI:3055784		X-linked thrombophilia due to factor IX defect	DOID:0111899	F9tm2(F9)Dws/F9tm2(F9)Dws	http://www.informatics.jax.org/disease/300807
F13B	Congenital,Hereditary,andNeonatalDiseasesandAbnormalities;HemicandLymphaticDiseases	C2750481	Factor XIII, B Subunit, Deficiency Of	0.7	613235		Fibrin-stabilizing factor deficiency	331	<1 / 1 000 000	Autosomal recessive or Not applicable	All ages	Muligenic (F13A1)	Y	Y	Y	Y	Factor Xiii, B Subunit, Deficiency Of	OMIM:613235	54.53	MGI:5646203		factor XIII deficiency	DOID:2211	F13btm1Akic/F13btm1Akic	http://www.informatics.jax.org/disease/613235
FGA	Congenital,Hereditary,andNeonatalDiseasesandAbnormalities;NutritionalandMetabolicDiseases	C0268389	Amyloidosis, familial visceral	0.7	105200		AMYLOIDOSIS VIII; OSTERTAG TYPE AMYLOIDOSIS; GERMAN TYPE AMYLOIDOSIS; AMYLOIDOSIS, FAMILIAL RENAL; AMYLOIDOSIS, SYSTEMIC NONNEUROPATHIC; Amyloidosis, Ostertag type ; Familial amyloid nephropathy ; Familial renal amyloidosis ; Hereditary amyloid nephropathy ; Hereditary renal amyloidosis	85450	Unknown	Autosomal dominant	All ages	Multigenic (LYZ; APOA2; APOA1)	Y	Y	Y	Y	Amyloidosis, Familial Visceral	OMIM:105200	34.51	MGI:3663779		familial visceral amyloidosis	DOID:0050636	Fgatm1Jld/Fgatm1Jld	http://www.informatics.jax.org/disease/105200
FGG	Congenital,Hereditary,andNeonatalDiseasesandAbnormalities;HemicandLymphaticDiseases	C4316812	Fibrinogen Deficiency	0.7	202400		AFIBRINOGENEMIA, CONGENITAL; HYPOFIBRINOGENEMIA, CONGENITAL, INCLUDED; Congenital fibrinogen deficiency	335	1-9 / 1 000 000	Autosomal dominant or Autosomal recessive	All ages	Multigenic (FGB; FGA)	Y	Y	Y	Y	Afibrinogenemia, Congenital	OMIM:202400	66.77	MGI:3663012		congenital afibrinogenemia	DOID:2236	Fggtm1Jld/Fggtm1Jld	http://www.informatics.jax.org/disease/202400
FLNA	Congenital,Hereditary,andNeonatalDiseasesandAbnormalities;NervousSystemDiseases	C1868720	Periventricular nodular heterotopia	0.7	300049		HETEROTOPIA, PERIVENTRICULAR, X-LINKED DOMINANT; HETEROTOPIA, FAMILIAL NODULAR; NODULAR HETEROTOPIA, BILATERAL PERIVENTRICULAR; NHBP; BPNH; HETEROTOPIA, PERIVENTRICULAR, EHLERS-DANLOS VARIANT; PERIVENTRICULAR NODULAR HETEROTOPIA 4, FORMERLY; PVNH4, FORMERLY; HETEROTOPIA, PERIVENTRICULAR NODULAR, WITH FRONTOMETAPHYSEAL DYSPLASIA, INCLUDED; PERIVENTRICULAR NODULAR HETEROTOPIA 1; PVNH1	98892	Unknown	Autosomal dominant or Autosomal recessive or X-linked dominant	Childhood	Multigenic(ARF1; ARFGEF2; ERMARD; MAP1B; NEDD4L; TMTC3)	Y	Y	Y	Y	Periventricular Nodular Heterotopia 1	OMIM:300049	54.46	MGI:3699951		periventricular nodular heterotopia	DOID:0050454	Flnatm1.2Caw/Y	http://www.informatics.jax.org/disease/300049
FLNA	Congenital,Hereditary,andNeonatalDiseasesandAbnormalities;MusculoskeletalDiseases	C0265293	Frontometaphyseal dysplasia	0.7	305620		FRONTOMETAPHYSEAL DYSPLASIA 1; FMD1	1826	<1 / 1 000 000	X-linked dominant or Autosomal dominant	Neonatal	Multigenic (MAP3K7)	Y	Y	Y	Y	Frontometaphyseal Dysplasia 1	OMIM:305620	53.39	MGI:3688533		frontometaphyseal dysplasia 1	DOID:0111786	FlnaDilp2/Y	http://www.informatics.jax.org/disease/305620
FLNA	Congenital,Hereditary,andNeonatalDiseasesandAbnormalities;MusculoskeletalDiseases	C1844696	OTOPALATODIGITAL SYNDROME, TYPE II	0.7	304120		OPD II SYNDROME; OPD SYNDROME 2; CRANIOORODIGITAL SYNDROME; FACIOPALATOOSSEOUS SYNDROME; FPO;	90652	<1 / 1 000 000	X-linked dominant	Neonatal	Monogenic	Y	Y	Y	Y	Otopalatodigital Syndrome, Type II	OMIM:304120	55.75	MGI:3688533		otopalatodigital syndrome type 2	DOID:0111784	FlnaDilp2/Y	http://www.informatics.jax.org/disease/304120
FN1	PathologicalConditions,SignsandSymptoms;Congenital,Hereditary,andNeonatalDiseasesandAbnormalities;MusculoskeletalDiseases;WoundsandInjuries	C0432221	Spondylometaphyseal dysplasia, 'corner fracture' type	0.7	184255		SPONDYLOMETAPHYSEAL DYSPLASIA, CORNER FRACTURE TYPE; SMDCF; Spondylometaphyseal dysplasia, Sutcliffe type	93315	<1 / 1 000 000	Autosomal dominant	Neonatal, Infancy, Childhood	Multigenic (COL2A1)	N	N	Y	Y	Spondylometaphyseal Dysplasia, Corner Fracture Type	OMIM:184255	23.86	MGI:3615296		Not found	Not found	Fn1tm2Hyn/Fn1tm2Hyn	http://www.informatics.jax.org/disease/184255
FN1	FemaleUrogenitalDiseasesandPregnancyComplications;MaleUrogenitalDiseases;ImmuneSystemDiseases	C1866075	GLOMERULOPATHY WITH FIBRONECTIN DEPOSITS 2 (disorder)	0.7	601894		GLOMERULOPATHY WITH FIBRONECTIN DEPOSITS 2; GFND2; GLOMERULAR NEPHRITIS, FAMILIAL, WITH FIBRONECTIN DEPOSITS FIBRONECTIN GLOMERULOPATHY	84090	<1 / 1 000 000	Autosomal dominant	All ages	Monogenic	Y	Y	Y	Y	Glomerulopathy With Fibronectin Deposits 2	OMIM:601894	22.95	MGI:3764520		Not found	Not found	Fn1tm4Hyn/Fn1tm4Hyn	http://www.informatics.jax.org/disease/601894
KRT5	Congenital,Hereditary,andNeonatalDiseasesandAbnormalities;SkinandConnectiveTissueDiseases	C3714534	dowling-degos disease	0.7	179850		RETICULAR PIGMENT ANOMALY OF FLEXURES;	79145	Unknown	Autosomal dominant	Adolescent, Adult	Multigenic (POFUT1; POGLUT1; PSENEN)	Y	Y	Y	Y	No Disease Found
KRT14	Congenital,Hereditary,andNeonatalDiseasesandAbnormalities;SkinandConnectiveTissueDiseases	C0080333	Weber-Cockayne Syndrome	0.7	131800		EPIDERMOLYSIS BULLOSA SIMPLEX, WEBER-COCKAYNE TYPE; EPIDERMOLYSIS BULLOSA OF HANDS AND FEET; EBS, ACRAL FORM; EBS-loc; Epidermolysis bullosa simplex of palms and soles; Epidermolysis bullosa simplex, Weber-Cockayne type; Localized EBS	79400	1-9 / 1 000 000	Autosomal dominant	Childhood	Mutigenic (KRT5)	Y	Y	Y	Y	Epidermolysis Bullosa Simplex, Localized	OMIM:131800	72.36	MGI:2653129		epidermolysis bullosa simplex localized type	DOID:0080510	Krt14tm1Der/Krt14tm1Der	http://www.informatics.jax.org/disease/131800
KRT14		C3715082	EPIDERMOLYSIS BULLOSA SIMPLEX, AUTOSOMAL RECESSIVE 1	0.7	601001		EPIDERMOLYSIS BULLOSA SIMPLEX, AUTOSOMAL RECESSIVE 1; EBSB1; Autosomal recessive generalized EBS	89838	<1 / 1 000 000	Autosomal recessive	Infancy, Neonatal	Monogenic	Y	Y	Y	Y	Epidermolysis Bullosa Simplex, Autosomal Recessive K14	ORPHA:89838	51.38	MGI:2653129		epidermolysis bullosa simplex	DOID:4644	Krt14tm1Der/Krt14tm1Der
MBL2	Congenital,Hereditary,andNeonatalDiseasesandAbnormalities;NutritionalandMetabolicDiseases	C3280586	Mannose-Binding Protein Deficiency	0.7	614372		LECTIN COMPLEMENT ACTIVATION PATHWAY, DEFECT IN, 1; LCAPD1; MBL DEFICIENCY; MANNOSE-BINDING PROTEIN DEFICIENCY; MBP DEFICIENCY; MBL2 DEFICIENCY	Not in Orphanet				Monogenic	Y	Y	Y	Y	Mannose-Binding Lectin Deficiency	OMIM:614372	0	MGI:6140211		Not found	Not found	No mouse models with similarity to the expected human disease phenotype are reported in MGI.	http://www.informatics.jax.org/disease/614372
CFP	Congenital,Hereditary,andNeonatalDiseasesandAbnormalities;ImmuneSystemDiseases	C1839454	PROPERDIN DEFICIENCY, X-LINKED	0.7	312060		PROPERDIN P FACTOR DEFICIENCY; PFD; COMPLEMENT FACTOR PROPERDIN DEFICIENCY; PROPERDIN DEFICIENCY, TYPE I	2966	Unknown	X-linked recessive	Unknown	Monogenic	Y	Y	Y	Y	No Disease Found
COLEC11	Congenital,Hereditary,andNeonatalDiseasesandAbnormalities;EyeDiseases;MusculoskeletalDiseases;MaleUrogenitalDiseases;NervousSystemDiseases;EndocrineSystemDiseases	C0796279	Carnevale syndrome	0.7	265050		PTOSIS OF EYELIDS WITH DIASTASIS RECTI AND HIP DYSPLASIA; OCULO-SKELETAL-ABDOMINAL SYNDROME; OSA SYNDROME; CARNEVALE SYNDROME, FORMERLY; 3MC SYNDROME 2; 3MC2; 3MC2 syndrome; Carnevale-Krajewska-Fischetto syndrome; Mingarelli syndrome; OSA syndrome; Oculo-skeletal-abdominal syndrome; Ptosis-strabismus-rectus abdominis diastasis syndrome	2998	Unknown	Unknown	Unknown	Monogenic	Y	Y	Y	Y	3Mc Syndrome 2	OMIM:265050	20.83	MGI:5903276		3MC syndrome 2	DOID:0060576	Colec11tm1Lex/Colec11tm1Lex	http://www.informatics.jax.org/disease/265051
CFHR5		C3553720	CFHR5 DEFICIENCY	0.7	614809		CFHR5 NEPHROPATHY; C3 GLOMERULOPATHY 3; C3G3; Nephropathy due to CFHR5 deficiency	329931	Unknown	Unknown	Unknown	Multigenic (CFHR1)	Y	Y	Y	Y	No Gene Found
ACTA1	MusculoskeletalDiseases;NervousSystemDiseases	C3711389	Actin-Accumulation Myopathy	0.93	161800		Actin myopathy, MYOPATHY, ACTIN, CONGENITAL, WITH EXCESS OF THIN MYOFILAMENTS, INCLUDEDM;NEMALINE MYOPATHY 3, WITH INTRANUCLEAR RODS, INCLUDED; MYOPATHY, ACTIN, CONGENITAL, WITH CORES, INCLUDED	98904	Unknown	Unknown	Unknown	Monogenic	Y	Y	Y	Y	Nemaline Myopathy 3	OMIM: 161800	65.48	MGI:2447327		nemaline myopathy 3	DOID:0110927	Acta1tm1Jll/Acta1tm1Jll	http://www.informatics.jax.org/disease/161800
ACTA1	MusculoskeletalDiseases;NervousSystemDiseases	C0546264	Congenital Fiber Type Disproportion	0.74	255310		MYOPATHY, CONGENITAL, WITH FIBER-TYPE DISPROPORTION; CFTD;	2020	Unknown	Autosomal dominant or Autosomal recessive or X-linked recessive	Infancy, Neonatal	Multigenic (HACD1; ITGA; MAP3K20; MYL2; SELENON; TPM2; TPM3)	Y	Y	Y	Y	Myopathy, Congenital, With Fiber-Type Disproportion	OMIM:255310	65.42	MGI:2447327		congenital fiber-type disproportion	DOID:0080102	Acta1tm1Jll/Acta1tm1Jll	http://www.informatics.jax.org/disease/255310
ACTA1		C4225181	MYOPATHY, SCAPULOHUMEROPERONEAL	0.7	616852		MYOPATHY, SCAPULOHUMEROPERONEAL DISTAL MYOPATHY	447977	<1 / 1 000 000	Autosomal dominant	Infancy, Childhood	Monogenic	Y	N	Y	Y	Myopathy, Scapulohumeroperoneal	OMIM:616852	72.01	MGI:2447327		Not found	Not found	Acta1tm1Jll/Acta1tm1Jll	http://www.informatics.jax.org/disease/616852
ACTN1		C3554663	BLEEDING DISORDER, PLATELET-TYPE, 15	0.7	615193		BLEEDING DISORDER, PLATELET-TYPE, 15; BDPLT15, MACROTHROMBOCYTOPENIA, AUTOSOMAL DOMINANT, ACTN1-RELATED	140957	<1 / 1 000 000	Autosomal dominant	Unknown	Multigenic (GFI1B; GP1BB; ITGA2B; ITGB3; TPM4; TUBB1)	Y	Y	Y	Y	Bleeding Disorder, Platelet-Type, 15	OMIM:615193	0	MGI:5293704		platelet-type bleeding disorder 15	DOID:0111053	No mouse models with similarity to the expected human disease phenotype are reported in MGI.	http://www.informatics.jax.org/disease/615193
ADAMTS13	PathologicalConditions,SignsandSymptoms;HemicandLymphaticDiseases	C1268935	Congenital Thrombotic Thrombocytopenic Purpura	0.8	274150		THROMBOTIC THROMBOCYTOPENIC PURPURA, HEREDITARY, INFANTILE- OR ADULT-ONSET; THROMBOTIC THROMBOCYTOPENIC PURPURA, CONGENITAL; MICROANGIOPATHIC HEMOLYTIC ANEMIA, Upshaw-Schulman syndrome; THROMBOTIC MICROANGIOPATHY FAMILIAL; UPSHAW-SCHULMAN SYNDROME; USS; SCHULMAN-UPSHAW SYNDROME; UPSHAW FACTOR, DEFICIENCY OF MICROANGIOPATHIC HEMOLYTIC ANEMIA, CONGENITAL; THROMBOTIC THROMBOCYTOPENIC PURPURA, FAMILI…	93583	<1 / 1 000 000	Autosomal recessive	Infancy, Neonatal, Childhood, Adult	Monogenic	Y	Y	Y	Y	Thrombotic Thrombocytopenic Purpura	OMIM:274150	49.91	MGI:3606957		thrombotic thrombocytopenic purpura	DOID:10772	Adamts13tm1Dgi/Adamts13tm1Dgi	http://www.informatics.jax.org/disease/274150
ADAMTS13	PathologicalConditions,SignsandSymptoms;HemicandLymphaticDiseases	C0034155	Purpura, Thrombotic Thrombocytopenic	0.7	274150		THROMBOTIC THROMBOCYTOPENIC PURPURA, HEREDITARY, INFANTILE- OR ADULT-ONSET; THROMBOTIC THROMBOCYTOPENIC PURPURA, CONGENITAL; MICROANGIOPATHIC HEMOLYTIC ANEMIA, Moschcowitz disease; THROMBOTIC MICROANGIOPATHY, FAMILIAL; UPSHAW-SCHULMAN SYNDROME; USS; SCHULMAN-UPSHAW SYNDROME; UPSHAW FACTOR, DEFICIENCY OF; MICROANGIOPATHIC HEMOLYTIC ANEMIA, CONGENITAL; THROMBOTIC THROMBOCYTOPENIC PURPURA, FAMILIAL	54057	1-5 / 10 000	Autosomal recessive or Multigenic/multifactorial	All ages	Multifactorial	Y	Y	Y	Y	Thrombotic Thrombocytopenic Purpura	OMIM: 274150	49.91	MGI:3606957		thrombotic thrombocytopenic purpura	DOID:10772	Adamts13tm1Dgi/Adamts13tm1Dgi	http://www.informatics.jax.org/disease/274150
CAT	Congenital,Hereditary,andNeonatalDiseasesandAbnormalities;NutritionalandMetabolicDiseases	C0268419	Acatalasia	0.7	614097		ACATALASEMIA, ACATALASIA, CATALASE DEFICIENCY	926	1-9 / 100 000	Autosomal recessive	All ages	Monogenic	Y	Y	Y	Y	Acatalasemia	OMIM:614097	70.09	MGI:4367478		acatalasia	DOID:2582	Catb/Cat+	http://www.informatics.jax.org/disease/614097
CFD	Congenital,Hereditary,andNeonatalDiseasesandAbnormalities;ImmuneSystemDiseases	C0398764	Complement Factor D Deficiency	0.7	613912		Recurrent Neisseria infecions due to factor D deficiency	169467	-	-	-	Monogenic	Y	Y	Y	Y	Complement Factor D Deficiency	OMIM:613912	83.91	MGI:4358434		Not found	Not found	Cfdtm1Yxu/Cfdtm1Yxu	http://www.informatics.jax.org/disease/613912
CNTN1	Congenital,Hereditary,andNeonatalDiseasesandAbnormalities;NervousSystemDiseases	C2675527	Myopathy, Congenital, Compton-North	0.9	612540		MYOPATHY, CONGENITAL, COMPTON-NORTH; MYPCN	210163	<1 / 1 000 000	Autosomal recessive	Antenatal, Neonatal	Monogenic	Y	Y	Y	Y	Myopathy, Congenital, Compton-North	OMIM:612540	33.54	MGI:5300199		Compton-North congenital myopathy	DOID:0080101	Cntn1m1J/Cntn1m1J	http://www.informatics.jax.org/disease/612540
COL18A1	PathologicalConditions,SignsandSymptoms;Congenital,Hereditary,andNeonatalDiseasesandAbnormalities;EyeDiseases;NervousSystemDiseases	C1849409	Knobloch syndrome	0.7	267750		RETINAL DETACHMENT AND OCCIPITAL ENCEPHALOCELE, Knobloch-Layer syndrome	1571	<1 / 1 000 000	Autosomal recessive	Infancy, Neonatal	Monogenic	Y	Y	Y	Y	Knobloch Syndrome 1	OMIM:267750	48.92	MGI:5445917		Not found	Not found	Col18a1tm1.1(KOMP)Vlcg/Col18a1tm1.1(KOMP)Vlcg	http://www.informatics.jax.org/disease/267750
COL6A3	PathologicalConditions,SignsandSymptoms;Congenital,Hereditary,andNeonatalDiseasesandAbnormalities;MusculoskeletalDiseases;NervousSystemDiseases	C0410179	Ullrich congenital muscular dystrophy 1	1	254090		ULLRICH CONGENITAL MUSCULAR DYSTROPHY; UCMD; MUSCULAR DYSTROPHY, SCLEROATONIC; ULLRICH DISEASE, ULLRICH SCLEROATONIC MUSCULAR DYSTROPHY, MUSCULAR DYSTROPHY, LIMB-GIRDLE, AUTOSOMAL RECESSIVE 22; LGMDR22, Scleroatonic muscular dystrophy	75840	1-9 / 1 000 000	Autosomal dominant or Autosomal recessive	Infancy, Neonatal	Multigenic (COL12A1; COL6A1; COL6A2)	Y	Y	Y	Y	Ullrich Congenital Muscular Dystrophy 1	OMIM:254090	60.20	MGI:5514360		Ullrich congenital muscular dystrophy	DOID:0050558	Col6a3tm1Chu/Col6a3tm1Chu	http://www.informatics.jax.org/disease/254090
COL6A3	Congenital,Hereditary,andNeonatalDiseasesandAbnormalities;MusculoskeletalDiseases;NervousSystemDiseases	C1834674	BETHLEM MYOPATHY 1	0.8	158810		BETHLEM MYOPATHY, MYOPATHY, BENIGN CONGENITAL, WITH CONTRACTURES, MUSCULAR DYSTROPHY, BENIGN CONGENITAL, MUSCULAR DYSTROPHY, LIMB-GIRDLE, AUTOSOMAL DOMINANT 5; LGMDD5	610	<1 / 1 000 000	Autosomal dominant or Autosomal recessive	Infancy, Childhood	Multigenic (COL12A1; COL6A1; COL6A2)	Y	Y	Y	Y	Bethlem Myopathy 1	OMIM:158810	77.88	MGI:5565210		Bethlem myopathy	DOID:0050663	Col6a3tm1Chu/Col6a3tm1Chu	http://www.informatics.jax.org/disease/158810
COL6A3		C4225336	DYSTONIA 27	0.72	616411		PRIMARY DYSTONIA 27	464440	<1 / 1 000 000	Autosomal recessive	Childhood, Adult	Monogenic	Y	Y	Y	Y	No Disease Found					dystonia 27	DOID:0090050	No mouse models with similarity to the expected human disease phenotype are reported in MGI.	http://www.informatics.jax.org/disease/616411
COLEC10	Congenital,Hereditary,andNeonatalDiseasesandAbnormalities;MusculoskeletalDiseases;MentalDisorders;CardiovascularDiseases	C0796032	Malpuech facial clefting syndrome	0.7	248340		FACIAL CLEFTING SYNDROME, GYPSY TYPE, MALPUECH FACIAL CLEFTING SYNDROME, FORMERLY, 3MC SYNDROME 3; 3MC3	2453	Unknown	Unknown	Unknown	Monogenic	N	N	Y	Y	3Mc Syndrome	ORPHA:293843	27.62	MGI:5754592		3MC syndrome 3	DOID:0060577	Colec10em2(IMPC)Tcp/Colec10em2(IMPC)Tcp	http://www.informatics.jax.org/disease/248340
COMP	Congenital,Hereditary,andNeonatalDiseasesandAbnormalities;MusculoskeletalDiseases	C0410538	Pseudoachondroplasia	1	177170		PSEUDOACHONDROPLASTIC DYSPLASIA, SPONDYLOEPIPHYSEAL DYSPLASIA, PSEUDOACHONDROPLASTIC	750	1-9 / 100 000	Autosomal dominant	Infancy, Neonatal	Monogenic	Y	Y	Y	Y	Pseudoachondroplasia	OMIM:177170	68.53	MGI:3758814		pseudoachondroplasia	DOID:0080047	Comptm2.1Mbri/Comptm2.1Mbri; Comptm1Mbri/Comptm1Mbri	http://www.informatics.jax.org/disease/177170
COMP	Congenital,Hereditary,andNeonatalDiseasesandAbnormalities;MusculoskeletalDiseases	C1838280	Epiphyseal dysplasia, multiple, 1	0.74	132400		EPIPHYSEAL DYSPLASIA, FAIRBANK TYPE, INCLUDED, EPIPHYSEAL DYSPLASIA, RIBBING TYPE, INCLUDED, Polyepiphyseal dysplasia; Multiple epihyseal dysplasia	93308	Unknown	Autosomal dominant	Childhood	Monogenic	Y	Y	Y	Y	Epiphyseal Dysplasia, Multiple, 1	OMIM:132400	75.79	MGI:3758814		multiple epiphyseal dysplasia 1	DOID:0070303	Comptm1Mbri/Comptm1Mbri	http://www.informatics.jax.org/disease/132400
F7	Congenital,Hereditary,andNeonatalDiseasesandAbnormalities;HemicandLymphaticDiseases	C0015503	Factor VII Deficiency	0.74	227500		F7 DEFICIENCY, HYPOPROCONVERTINEMIA; congenital proconvertin deficiency	327	1-9 / 1 000 000	Autosomal recessive	All ages	Monogenic	Y	Y	Y	Y	Factor Vii Deficiency	OMIM:227500	53.86	MGI:3039943		Not found	Not found	F7tm1Pec/F7tm1Pec	http://www.informatics.jax.org/disease/227500
FBN1	Congenital,Hereditary,andNeonatalDiseasesandAbnormalities;SkinandConnectiveTissueDiseases;MusculoskeletalDiseases;CardiovascularDiseases	C0024796	Marfan Syndrome	1	154700		MARFAN SYNDROME; MFS	558	1-5 / 10 000	Autosomal dominant	All ages	Multigenic (TGFBR2)	Y	Y	Y	Y	Marfan Syndrome	OMIM:154700	62.47	MGI:3619460		Marfan syndrome	DOID:14323	Fbn1tm2Rmz/Fbn1tm2Rmz	http://www.informatics.jax.org/disease/154700
FBN1	Congenital,Hereditary,andNeonatalDiseasesandAbnormalities;EyeDiseases;SkinandConnectiveTissueDiseases;MusculoskeletalDiseases	C1869115	Weill-Marchesani syndrome 2	0.91	608328		Glaucoma-ectopia lentis-microspherophakia-stiff joints-short stature syndrome; GLAUCOMA-LENS ECTOPIA-MICROSPHEROPHAKIA-STIFFNESS-SHORTNESS SYNDROME; GEMSS; GEMSS syndrome	2084	<1 / 1 000 000	Autosomal dominant	All ages	Monogenic	Y	Y	Y	Y	Weill-Marchesani Syndrome 2	OMIM:608328	51.87	MGI:3619460		Weill-Marchesani syndrome	DOID:0050475	Fbn1tm2Rmz/Fbn1tm2Rmz	http://www.informatics.jax.org/disease/608328
FBN1	Congenital,Hereditary,andNeonatalDiseasesandAbnormalities;MusculoskeletalDiseases	C0265287	Acromicric Dysplasia	0.79	102370			969	<1 / 1 000 000	Autosomal dominant	Neonatal	Multigenic (LTBP3)	Y	Y	Y	Y	Acromicric Dysplasia	OMIM:102370	73.11	MGI:5313383		acromicric dysplasia	DOID:0111243	Fbn1tm3.2Lysa/Fbn1tm3.2Lysa	http://www.informatics.jax.org/disease/102370
FBN1	Congenital,Hereditary,andNeonatalDiseasesandAbnormalities;SkinandConnectiveTissueDiseases;MusculoskeletalDiseases	C1861456	Stiff Skin Syndrome	0.73	184900			2833	<1 / 1 000 000	Unknown	Childhood, Infancy, Neonatal	Monogenic	Y	Y	Y	Y	Stiff Skin Syndrome	OMIM:184900	42.84	MGI:4839089		stiff skin syndrome	DOID:0111561	Fbn1tm1.2Lysa/Fbn1+	http://www.informatics.jax.org/disease/184900
FBN1		C4310796	MARFAN LIPODYSTROPHY SYNDROME	0.71	616914		MARFAN LIPODYSTROPHY SYNDROME, MARFANOID-PROGEROID SYNDROME, MARFAN-PROGEROID-LIPODYSTROPHY SYNDROME	300382	<1 / 1 000 000	Autosomal dominant	Infancy, Neonatal	Monogenic	Y	N	Y	Y	Marfanoid-Progeroid-Lipodystrophy Syndrome	OMIM:616914	59.60	MGI:3690327		Not found	Not found	Fbn1tm1Hcd/Fbn1+	http://www.informatics.jax.org/disease/616914
FBN1	Congenital,Hereditary,andNeonatalDiseasesandAbnormalities;EyeDiseases	C0013581	Ectopia Lentis	0.7	129600		ECTOPIA LENTIS 1, ISOLATED, AUTOSOMAL DOMINANT; ECTOL1; Abnormality of lens position; Dislocated lens; Dislocated lenses; Lens dislocation; famiial ectoia lentis	1885	<1 / 1 000 000	Autosomal dominant or Autosomal recessive	All ages	Multigenic (ADAMTSL4)	Y	Y	Y	Y	Isolated Ectopia Lentis	ORPHA:1885	27.57	MGI:3604814		autosomal dominant isolated ectopia lentis 1	DOID:0111150	Fbn1Tsk/Fbn1+	http://www.informatics.jax.org/disease/129600
FBN1	Congenital,Hereditary,andNeonatalDiseasesandAbnormalities;MusculoskeletalDiseases	C3489726	Geleophysic dysplasia	0.7	614185		Geleophysic dwarfism	2623	<1 / 1 000 000	Autosomal dominant or Autosomal recessive	Childhood	Multigenic (ADAMTSL2; LTBP3)	Y	Y	Y	Y	Geleophysic Dysplasia 2	OMIM:614185	55.80	MGI:3690327		geleophysic dysplasia 2	DOID:0111726	Fbn1tm1Hcd/Fbn1+	http://www.informatics.jax.org/disease/614185
FERMT3	Congenital,Hereditary,andNeonatalDiseasesandAbnormalities;ImmuneSystemDiseases	C2748536	Leukocyte Adhesion Deficiency, Type III	0.93	612840		LEUKOCYTE ADHESION DEFICIENCY 3, LEUKOCYTE ADHESION DEFICIENCY 1 VARIANT; LAD1V, INTEGRIN ACTIVATION DEFICIENCY DISEASE; IADD, LAD-1 variant; LAD-III, Leukocyte adhesion deficiency-1 variant	99844	<1 / 1 000 000	Autosomal recessive	Childhood	Monogenic	Y	Y	Y	Y	Leukocyte Adhesion Deficiency, Type Iii	OMIM:612840	77.95	MGI:3795785		leukocyte adhesion deficiency 3	DOID:0110912	Fermt3tm1Ref/Fermt3tm1Ref	http://www.informatics.jax.org/disease/612840
GNPTG	Congenital,Hereditary,andNeonatalDiseasesandAbnormalities;NutritionalandMetabolicDiseases;MusculoskeletalDiseases;NervousSystemDiseases	C1854896	Mucolipidosis III Gamma	0.77	252605		MUCOLIPIDOSIS III GAMMA, ML III GAMMA; MUCOLIPIDOSIS III, COMPLEMENTATION GROUP C, MUCOLIPIDOSIS IIIC, ML IIIC, MUCOLIPIDOSIS III, IRANIAN VARIANT FORM, MUCOLIPIDOSIS III, VARIANT FORM	423470	Unknown	Autosomal recessive	Unknown	Monogenic	Y	Y	Y	Y	Mucolipidosis Iii Gamma	OMIM:252605	37.32	MGI:3757958		mucolipidosis III gamma	DOID:0080678	Gnptgtm1Lex/Gnptgtm1Lex	http://www.informatics.jax.org/disease/252605
HSPG2	Congenital,Hereditary,andNeonatalDiseasesandAbnormalities;MusculoskeletalDiseases	C4551479	Schwartz-Jampel Syndrome, Type 1	0.93	255800		SCHWARTZ-JAMPEL SYNDROME, TYPE 1; SJS1; SCHWARTZ-JAMPEL SYNDROME; SJS; MYOTONIC MYOPATHY, DWARFISM, CHONDRODYSTROPHY, AND OCULAR AND FACIAL ABNORMALITIES; SCHWARTZ-JAMPEL-ABERFELD SYNDROME, SJA SYNDROME,CHONDRODYSTROPHIC MYOTONIA, SJS1, Schwartz-Jampel syndrome 1 (chondrodystrophic myotonia), Aberfeld syndrome; Burton skeletal dysplasia; Burton syndrome, Catel-Hempel syndrome, Dysostosis enchondr…	800	<1 / 1 000 000	Autosomal recessive	Neonatal, Infancy	Monogenic	Y	Y	Y	Y	Schwartz-Jampel Syndrome, Type 1	OMIM:255800	68.14	MGI:3713118		Schwartz-Jampel syndrome 1	DOID:0090005	Hspg2tm1Rdgr/Hspg2tm1Rdgr	http://www.informatics.jax.org/disease/255800
HSPG2	Congenital,Hereditary,andNeonatalDiseasesandAbnormalities;MusculoskeletalDiseases;EndocrineSystemDiseases	C1857100	Dyssegmental dysplasia	0.83	224410		SILVERMAN-HANDMAKER TYPE; DDSH, DYSSEGMENTAL DWARFISM, SILVERMAN-HANDMAKER TYPE, ANISOSPONDYLIC CAMPTOMICROMELIC DWARFISM, SILVERMAN-HANDMAKER TYPE	1865	<1 / 1 000 000	Autosomal recessive	Antenatal, Neonatal	Monogenic	Y	Y	Y	Y	Dyssegmental Dysplasia, Silverman-Handmaker Type	OMIM:224410	67.00	MGI:3713118		Silverman-Handmaker type dyssegmental dysplasia	DOID:0090032	Hspg2tm1Rdgr/Hspg2tm1Rdgr	http://www.informatics.jax.org/disease/224410
LDHB	Congenital,Hereditary,andNeonatalDiseasesandAbnormalities;NutritionalandMetabolicDiseases	C3279904	Lactate Dehydrogenase B Deficiency	0.7	614128		GSD due to lactate dehydrogenase H-subunit deficiency; Glycogenosis due to lactate dehydrogenase H-subunit deficiency, LDH-H subunit deficiency, Lactate dehydrogenase B deficiency	284435	Unknown	Autosomal dominant or Autosomal recessive	Adult	Monogenic	Y	Y	Y	Y	No Disease Found								http://www.informatics.jax.org/disease/614128
LYZ	Congenital,Hereditary,andNeonatalDiseasesandAbnormalities;NutritionalandMetabolicDiseases	C0268389	Amyloidosis, familial visceral	0.7	105200		AMYLOIDOSIS VIII OSTERTAG TYPE AMYLOIDOSIS; GERMAN TYPE AMYLOIDOSIS; AMYLOIDOSIS, FAMILIAL RENAL; AMYLOIDOSIS, SYSTEMIC NONNEUROPATHIC	85450	Unknown	Autosomal dominant	All ages	Multigenic (APOA1, APOA2, FGA)	Y	Y	Y	Y	Amyloidosis, Familial Visceral	OMIM:105200		MGI:5014089		familial visceral amyloidosis	DOID:0050636	Lyz2tm1(cre)Ifo/Lyz2+	http://www.informatics.jax.org/disease/105200
MSN		C4310812	IMMUNODEFICIENCY 50	0.7	300988		IMMUNODEFICIENCY 50, X-LINKED RECESSIVE; CID due to Moesin deficiency; MSN related combined immunodeficiency; X-linked Moesin associated immunodeficiency	504530	<1 / 1 000 000	X-linked recessive	Childhood	Monogenic	N	N	Y	Y	Immunodeficiency 50	OMIM:300988	82.75	MGI:3630286		immunodeficiency 50	DOID:0112001	Msntm1Sts/Y	http://www.informatics.jax.org/disease/300988
NOTCH3		C0751587	CEREBRAL ARTERIOPATHY, AUTOSOMAL DOMINANT, WITH SUBCORTICAL INFARCTS AND LEUKOENCEPHALOPATHY, TYPE 1	0.8	125310		CADASIL, DEMENTIA, HEREDITARY MULTIINFARCT TYPE, CASIL, CEREBRAL ARTERIOPATHY, AUTOSOMAL DOMINANT, WITH SUBCORTICAL INFARCTS AND LEUKOENCEPHALOPATHY, TYPE 1; CADASIL1	136	1-9 / 100 000	Autosomal dominant	Adult	Monogenic	Y	Y	Y	Y	Cerebral Arteriopathy, Autosomal Dominant, With Subcortical Infarcts And Leukoencephalopathy, Type 1	OMIM:125310	33.41	MGI:5462095		CADASIL 1	DOID:0111035	Notch3tm1.1Dwr/Notch3tm1.1Dwr	http://www.informatics.jax.org/disease/125310
PCSK9	NutritionalandMetabolicDiseases	C0020443	Hypercholesterolemia	0.7	603776	Not rare in Europe; DOI:https://doi.org/10.1016/j.atherosclerosis.2015.10.032; doi: 10.14740/cr548w	LOW DENSITY LIPOPROTEIN CHOLESTEROL LEVEL QUANTITATIVE TRAIT LOCUS 1, INCLUDED; LDLCQ1, INCLUDED, HYPERCHOLESTEROLEMIA, AUTOSOMAL DOMINANT, 3; HCHOLA3;FH3, HYPERCHOLESTEROLEMIA, FAMILIAL, 3; FHCL3	-	-	-	-	-	Y	Y	Y	Y	Hypercholesterolemia, Familial, 3	OMIM:603776	57.38	MGI:3577440		Not found	Not found	Pcsk9tm1Jdh/Pcsk9tm1Jdh	http://www.informatics.jax.org/disease/603776
VCL	Congenital,Hereditary,andNeonatalDiseasesandAbnormalities;CardiovascularDiseases	C2750459	CARDIOMYOPATHY, FAMILIAL HYPERTROPHIC, 15	0.7	613255	Not rare in Europe	Familial isolated hypertrophic obstructive cardiomyopathy Familial isolated hypertrophic subaortic stenosis Familial or idiopathic hypertrophic subaortic stenosis Familila or idiopathic hypertrophic obstructive cardiomyopathy, Hypertrophic obstructive cardiomyopathy, Primitive hypertrophic obstructive cardiomyopathy, Primitive hypertrophic subaortic stenosis	-	-	-	-	-	Y	Y	Y	Y	Cardiomyopathy, Familial Hypertrophic, 15	OMIM:613255	47.58	MGI:3613011		hypertrophic cardiomyopathy 15	DOID:0110321	Vcltm1Eda/Vcl+	http://www.informatics.jax.org/disease/613255
ANG	NutritionalandMetabolicDiseases;NervousSystemDiseases	C2678468	Amyotrophic Lateral Sclerosis 9	0.7	611895	Included in Amyotrophic Lateral Sclerosis in ORPHANET	ALS; Charcot disease; Lou Gehrig disease	803	1-9 / 100 000	Autosomal dominant or Autosomal recessive or Not applicable	Adult	Multigenic(ANXA11;ATXN2;C9ORF72;CCNF;CFAP410;CHCHD10;CHMP2B;DAO;DCTN1;EPHA4;ERBB4;FIG4;FUS;GLE1;GLT8D1;HNRNPA1;MATR3;NEFH;NEK1;OPTN;PFN1;PON1;PON2;PON3;PPARGC1A;PRPH;SOD1;SQSTM1;TAF15;TARDBP;TBK1;TREM2;UBQLN2;UNC13A;VAPB;VCP)	Y	Y	Y	Y	No Disease Found					amyotrophic lateral sclerosis type 9	DOID:0060200	No mouse models with similarity to the expected human disease phenotype are reported in MGI.	http://www.informatics.jax.org/disease/611895
CST3	Congenital,Hereditary,andNeonatalDiseasesandAbnormalities;NutritionalandMetabolicDiseases;NervousSystemDiseases;CardiovascularDiseases	C1527338	Hereditary Cerebral Amyloid Angiopathy, Icelandic Type	0.77	105150		CEREBRAL AMYLOID ANGIOPATHY, CST3-RELATED; AMYLOIDOSIS, CEREBROARTERIAL, ICELANDIC TYPE; AMYLOIDOSIS VI; HEREDITARY CEREBRAL HEMORRHAGE WITH AMYLOIDOSIS; HCHWA; CEREBRAL HEMORRHAGE, HEREDITARY, WITH AMYLOIDOSIS; CST3-related amyloidosis; Cystatin amyloidosis; HCHWA, Icelandic type; Hereditary cerebral hemorrhage with amyloidosis, Icelandic type; Hereditary cystatin C amyloid angiopathy	100008	<1 / 1 000 000	Autosomal dominant	Adolescent, Adult	Monogenic	Y	Y	Y	Y	Cerebral Amyloid Angiopathy, Cst3-Related	OMIM:105150	60.03	MGI:5586716		CST3-related cerebral amyloid angiopathy	DOID:0070027	Cst3tm1(CST3*L68Q)Cnw/Cst3+	http://www.informatics.jax.org/disease/105150

## Sheet: Fraction_IV1-4
					OMIM			ORPHANET				Monogenic/Multigenic	EDGAR	DAVID	GENECARD/MALACARD	HUMANMINE	IMPC (search based on gene and disease)					MGI (search based on Disease Ontology Browser)
Gene	disease_class_name	disease_id	disease_name	GDA score	code	note	synonymous	code	prevalence	Inheritance	Age of onset	Type	Presence	Presence	Presence	Presence	Disease	Source	Phenodigm	Model	Note	Disease	Code	Allelic Composition	link
ACTB	Pathological Conditions, Signs and Symptoms; Congenital, Hereditary, and Neonatal Diseases and Abnormalities; Eye Diseases; Nervous System Diseases; Mental Disorders; Behavior and Behavior Mechanisms	C1855722	Iris Coloboma with Ptosis, Hypertelorism, and Mental Retardation	0.72	243310		IRIS COLOBOMA WITH PTOSIS, HYPERTELORISM, AND MENTAL RETARDATION, FRYNS-AFTIMOS SYNDROME, PACHYGYRIA, MENTAL RETARDATION, EPILEPSY, AND CHARACTERISTIC FACIES, CEREBROOCULOFACIAL LYMPHATIC SYNDROME; COFLS, MENTAL RETARDATION WITH EPILEPSY AND CHARACTERISTIC, FACIES CEREBROFRONTOFACIAL SYNDROME,CHROMOSOME 7p22 DELETION SYNDROME; Baraitser-Winter Syndrome 1	2995	<1 / 1 000 000	Autosomal dominant or Not applicable	Infancy, Neonatal	Multigenic (ACTG1)	Y	Y	Y	Y	Baraitser-Winter Syndrome 1	OMIM:243310	33.24	MGI:6241369		Baraitser-Winter syndrome	DOID:0060229	No mouse models with similarity to the expected human disease phenotype are reported in MGI.	http://www.informatics.jax.org/disease/243310
ACTB	Nervous System Diseases	C1846331	Juvenile-onset dystonia	0.7	607371		DYSTONIA, JUVENILE-ONSET; DJO; Developmental malformations-hearing loss-dystonia syndrome	79107	<1 / 1 000 000	Autosomal dominant	Adolescent	Monogenic	Y	Y	Y	Y	Dystonia, Juvenile-Onset	OMIM:607371	37.88	MGI:6241369					http://www.informatics.jax.org/disease/607371
ACTC1		C3150681	CARDIOMYOPATHY, DILATED, 1R	0.8	613424		LEFT VENTRICULAR NONCOMPACTION 4, INCLUDED; LVNC4, INCLUDED; Spongy myocardium	54260	Unknown	Autosomal dominant or X-linked recessive or Mitochondrial inheritance or Autosomal recessive	All ages	Multigenic (ACTC1; DTNA; LDB3; LMNA; MIB1; MIB2; MYBPC3; MYH7; MYH7B; PKP2; PLEKHM2; PRDM16; TNNT2; TPM1)	Y	Y	Y	Y	Cardiomyopathy, Dilated, 1R	OMIM:613424	62.94	MGI:2447434		Dilated cardiomyopathy 1R	DOID:0110456	Tg(Myh6-Actc1*R312H)307Iko/?; Tg(Myh6-ACTC1*E361G)361.20Sbm/0	http://www.informatics.jax.org/disease/613424
ACTC1	Cardiovascular Diseases	C0007194	Hypertrophic Cardiomyopathy	0.7	612098		CARDIOMYOPATHY, FAMILIAL HYPERTROPHIC, 11; CMH11	217569	Unknown	Unknown	Unknown	Unknown	Y	Y	Y	Y	Cardiomyopathy, Familial Hypertrophic, 11	OMIM:612098	43.84	MGI:2447434		Hypertrophic cardiomyopathy 11	DOID:0110317	Tg(Myh6-ACTC1*E99K)#Sbm/0	http://www.informatics.jax.org/disease/612098
ACTC1	Congenital, Hereditary, and Neonatal Diseases and Abnormalities; Cardiovascular Diseases	C2748552	Atrial Septal Defect 5	0.7	612794		Interatrial communication; ASD; Atrial septal defect; Interauricular communication	1478	1-9 / 100 000	Unknown	Adolescent, Adult, Elderly, Childhood	Mutigenic (CITED2, GATA4, GATA6, MYH6, NKX2-5, TBX20, TLL1)	Y	Y	Y	Y	Atrial Septal Defect 5	OMIM:612794	36.36	MGI:2447434		Atrial heart septal defect 5	DOID:0110110	No mouse models with similarity to the expected human disease phenotype are reported in MGI.	http://www.informatics.jax.org/disease/612794
AGT	Congenital, Hereditary, and Neonatal Diseases and Abnormalities; Female Urogenital Diseases and Pregnancy Complications; Male Urogenital Diseases	C0266313	Allanson Pantzar McLeod syndrome	0.71	267430		RENAL TUBULAR DYSGENESIS; RTD; RENAL TUBULAR DYSGENESIS WITH CHOANAL ATRESIA AND ATHELIA, INCLUDED; Renal tubular dysgenesis; Primitive renal tubule syndrome; Renotubular dysgenesis; Renal tubular dysgenesis of genetic origin	3033; 97369	ORPHA3033: Unknown ORPHA97369: Unknown	ORPHA3033: Autosomal recessive or Not applicable ORPHA97369: Autosomal recessive	ORPHA3033: Antenatal; ORPHA97369: Unknown	ORPHA:97369 Multigenic (ACE, AGTR1, REN); ORPHA:3033 0 genes	Y	Y	Y	Y	Renal Tubular Dysgenesis	OMIM:267430	57.83	MGI:3609042					http://www.informatics.jax.org/disease/267430
ALB	Congenital, Hereditary, and Neonatal Diseases and Abnormalities; Endocrine System Diseases	C0342185	Hyperthyroxinemia, Familial Dysalbuminemic	0.8	615999	Not rare in Europe (Orphanet)	HYPERTHYROXINEMIA, FAMILIAL DYSALBUMINEMIC; DYSALBUMINEMIC HYPERTHYROXINEMIA					Monogenic	Y	Y	Y	Y					Not for the specific disease				http://www.informatics.jax.org/disease/615999
APOA1	Cardiovascular Diseases	C0020538	Hypertensive disease	0.7		Not found							N	N	N	N
APOA1	Congenital, Hereditary, and Neonatal Diseases and Abnormalities; Nutritional and Metabolic Diseases	C0268389	Amyloidosis, familial visceral	0.7	105200		AMYLOIDOSIS VIII OSTERTAG TYPE AMYLOIDOSIS; GERMAN TYPE AMYLOIDOSIS; AMYLOIDOSIS, FAMILIAL RENAL; AMYLOIDOSIS, SYSTEMIC NONNEUROPATHIC	85450	Unknown	Autosomal dominant	All ages	Multigenic (APOA2, FGA, LYZ)	Y	Y	Y	Y	Amyloidosis, Familial Visceral	OMIM:105200	28.41	MGI:2451259		Familial visceral amyloidosis	DOID:0050636	No mouse models with similarity to the expected human disease phenotype are reported in MGI.	http://www.informatics.jax.org/disease/105200
APOC2	Congenital, Hereditary, and Neonatal Diseases and Abnormalities; Nutritional and Metabolic Diseases	C1720779	Apolipoprotein C-II Deficiency (disorder)	0.75	207750		Hyperlipoproteinemia, type Ib or Familial apolipoprotein C-II deficiency	309020﻿	<1 / 1 000 000	Autosomal recessive	Childhood, Adolescent	Monogenic	Y	Y	Y	Y	Apolipoprotein C-Ii Deficiency	OMIM:207750	69.86	MGI:5763019; MGI:5763021		Familial apolipoprotein C-II deficiency	DOID:0111418	No mouse models with similarity to the expected human disease phenotype are reported in MGI.	http://www.informatics.jax.org/disease/207750
APOE	Congenital, Hereditary, and Neonatal Diseases and Abnormalities; Nutritional and Metabolic Diseases	C0020479	Hyperlipoproteinemia Type III	0.8	617347		Broad-beta disease ; Familial dyslipidemia type 3 ; HLP type 3 ; Hyperlipidemia type 3 ; Hyperlipoproteinemia type 3 ; Remnant hyperlipoproteinemia; Dysbetalipoproteinemia	412	1-5 / 10 000	Multigenic/multifactorial or Autosomal dominant	Adolescent, Adult, Elderly, Childhood	Multigenic (APOA5, APOC3, LIPC, LPL)	N	Y	Y	Y	Dysbetalipoproteinemia	ORPHA:412	78.70	MGI:3834756		Hyperlipoproteinemia type III	DOID:3145	No mouse models with similarity to the expected human disease phenotype are reported in MGI.	http://www.informatics.jax.org/disease/617347
APOE	Nervous System Diseases; Mental Disorders	C1863051	ALZHEIMER DISEASE 2	0.8	104310							Multigenic (ABCA7, APP, PSEN1, PSEN2, SORL1, TOMM40, TREM2)	Y	Y	Y	Y	Alzheimer Disease 2	OMIM:104310	47.03	MGI:4355228		Alzheimer's disease 2	DOID:0110035	No mouse models with similarity to the expected human disease phenotype are reported in MGI.	http://www.informatics.jax.org/disease/104310
APOE	Female Urogenital Diseases and Pregnancy Complications; Male Urogenital Diseases	C2673196	LIPOPROTEIN GLOMERULOPATHY	0.8	611771		Lipoprotein Glomerulopathy Hyperlipoproteinemia	329481	<1 / 1 000 000	Autosomal dominant	Adolescent, Adult, Elderly, Childhood	Monogenic	Y	Y	Y	Y	Lipoprotein Glomerulopathy	OMIM:611771	47.20	MGI:2384131					http://www.informatics.jax.org/disease/611771
APOE	Cardiovascular Diseases	C0010068	Coronary heart disease	0.7	608320	doi: 10.4103/0975-3583.78584; doi: 10.1155/2016/3912175							N	N	N	N	Coronary Artery Disease, Autosomal Dominant, 1	OMIM:608320	86.47	MGI:3818179		Coronary artery disease	DOID:3393	Apoetm1Unc/Apoetm1Unc and Scarb1tm1Kri/Scarb1tm1K	http://www.informatics.jax.org/disease/608320
APOE	Nutritional and Metabolic Diseases	C0020443	Hypercholesterolemia	0.7	143890	DOI:https://doi.org/10.1016/j.atherosclerosis.2015.10.032; doi: 10.14740/cr548w							N	N	N	N	Hypercholesterolemia, Familial, 1	OMIM:143890	91.94	MGI:3716843		Familial hypercholesterolemia	DOID:13810	Apobec1tm1Ddsn/Apobec1tm1Ddsn and Ldlrtm1Her/Ldlrtm1Her	http://www.informatics.jax.org/disease/143890
APOE	Cardiovascular Diseases	C0020538	Hypertensive disease	0.7		DOI: 10.1037/a0036828; DOI: https://doi.org/10.1038/jhh.2012.37							N	N	N	N					Not for specific disease
APOE	Congenital, Hereditary, and Neonatal Diseases and Abnormalities; Nutritional and Metabolic Diseases; Nervous System Diseases; Hemic and Lymphatic Diseases	C0036489	Sea-Blue Histiocyte Syndrome	0.7	269600			158029	<1 / 1 000 000	Autosomal dominant	Adolescent, Adult	Mongenic	Y	Y	Y	Y	Sea-Blue Histiocyte Disease	OMIM:269600	43.53	MGI:2384131		Sea-blue histiocytosis	DOID:4423	No mouse models with similarity to the expected human disease phenotype are reported in MGI.	http://www.informatics.jax.org/disease/269600
B2M	Congenital, Hereditary, and Neonatal Diseases and Abnormalities; Nutritional and Metabolic Diseases	C1855796	Hypoproteinemia, Hypercatabolic	0.71	241600		BETA-2-MICROGLOBULIN DEFICIENCY; Bare lymphocyte syndrome type 1; MHC class I deficiency; B2M DEFICIENCY; HYPOPROTEINEMIA, HYPERCATABOLIC; Immunodeficiency 43	34592	<1 / 1 000 000	Autosomal recessive	Childhood	Multigenic (TAP1, TAP2, TAPBP)	Y	Y	Y	Y	Immunodeficiency 43	OMIM:241600	67.89	MGI:3722074		Immunodeficiency 43	DOID:0111981	No mouse models with similarity to the expected human disease phenotype are reported in MGI.	http://www.informatics.jax.org/disease/241600
B2M	Congenital, Hereditary, and Neonatal Diseases and Abnormalities; Nutritional and Metabolic Diseases	C0268389	Amyloidosis, familial visceral	0.7	105200		AMYLOIDOSIS VIII OSTERTAG TYPE AMYLOIDOSIS GERMAN TYPE AMYLOIDOSIS AMYLOIDOSIS, FAMILIAL RENAL AMYLOIDOSIS, SYSTEMIC NONNEUROPATHIC	85450	Unknown	Autosomal dominant	All ages	Multigenic (APOA1, APOA2, FGA, LYZ)	Y	Y	Y	Y	Amyloidosis, Familial Visceral	OMIM:105200	28.75	MGI:3640344		Familial visceral amyloidosis	DOID:0050636	No mouse models with similarity to the expected human disease phenotype are reported in MGI.	http://www.informatics.jax.org/disease/105200
BCHE	Pathological Conditions, Signs and Symptoms; Congenital, Hereditary, and Neonatal Diseases and Abnormalities; Nutritional and Metabolic Diseases; Respiratory Tract Diseases	C1283400	Butyrylcholinesterase deficiency	0.72	617936		ACHOLINESTERASEMIA PSEUDOCHOLINESTERASE DEFICIENCY	132	1-9 / 100 000	Autosomal dominant	All ages	Multigenic (APOA1, APOA2, FGA, LYZ)	N	N	Y	Y	Butyrylcholinesterase Deficiency	OMIM:617936	0	MGI:3723137					http://www.informatics.jax.org/disease/617936
BTD	Congenital, Hereditary, and Neonatal Diseases and Abnormalities; Nutritional and Metabolic Diseases	C0220754	Biotinidase Deficiency	1	253260		Juvenile-onset multiple carboxylase deficiency ; Late-onset multiple carboxylase deficiency	79241	1-9 / 100 000	Autosomal recessive	Infancy, Neonatal, Childhood, Adolescent, Adult	Monogenic	Y	Y	Y	Y	Biotinidase Deficiency	OMIM:253260	61.28	MGI:4888512		Biotinidase deficiency	DOID:856	Btdtm1Bwol/Btdtm1Bwol	http://www.informatics.jax.org/disease/253260
C2		C3150275	COMPLEMENT COMPONENT 2 DEFICIENCY	0.77	217000		Immunodeficiency due to a classical component pathway complement deficiency , Immunodeficiency due to C1, C4, or C2 component complement deficiency ; Immunodeficiency due to an early component of complement deficiency	169147				Multigenic (C1QA; C1QB; C1QC; C1R; C1S; C2; C4A; C4B)	Y	Y	Y	Y					Not currently registered for phenotyping	Complement component 2 deficiency	DOID:0060295	No mouse models with similarity to the expected human disease phenotype are reported in MGI.	http://www.informatics.jax.org/disease/217000
C3	Eye Diseases	C0242383	Age related macular degeneration	0.7	611378		MACULAR DEGENERATION, AGE-RELATED, 9					Muligenic (C5)	Y	Y	Y	Y					Not for specific disease	Age related macular degeneration 9	DOID:0110021	No mouse models with similarity to the expected human disease phenotype are reported in MGI.	http://www.informatics.jax.org/disease/611378
C3	Congenital, Hereditary, and Neonatal Diseases and Abnormalities; Immune System Diseases	C3151071	COMPLEMENT COMPONENT 3 DEFICIENCY, AUTOSOMAL RECESSIVE	0.7	613779		C3 deficiency	280133	<1 / 1 000 000	Autosomal recessive	Childhood	Monogenic	Y	Y	Y	Y	Complement Component 3 Deficiency, Autosomal Recessive	OMIM:613779	69.53	MGI:3806151		Complement component 3 deficiency	DOID:8354	C3tm1Hrc/C3tm1Hrc; C3tm1Pkna/C3tm1Pkna; C3tm1Crr/C3tm1Crr	http://www.informatics.jax.org/disease/613779
C4A	Skin and Connective Tissue Diseases; Immune System Diseases	C0024141	Lupus Erythematosus, Systemic	0.7	152700		EXCESS LYMPHOCYTE LOW MOLECULAR WEIGHT DNA, INCLUDED					Multigenic (PTPN22, FCGR2A, FCGR2B, CTLA4, TREX1, DNASE1)	N	Y	Y	N					Not currently registered for phenotyping	Systemic lupus erythematosus	DOID:9074	No for C4a	http://www.informatics.jax.org/disease/152700
C9	Congenital, Hereditary, and Neonatal Diseases and Abnormalities; Immune System Diseases	C3151189	C9 Deficiency	0.75	613825		Immunodeficiency due to a late component of complement deficiency; Immunodeficiency due to C5 to C9 component complement deficiency ; Terminal complement pathway deficiency	169150				Multigenic (C5; C6; C7; C8A; C8B; C8G; C9)	Y	Y	Y	Y					Not for the specific disease	Complement component 9 deficiency	DOID:0060303	No mouse models with similarity to the expected human disease phenotype are reported in MGI.	http://www.informatics.jax.org/disease/613825
CETP		C3149462	HYPERALPHALIPOPROTEINEMIA 1	0.8	143470		CHOLESTEROL ESTER TRANSFER PROTEIN DEFICIENCY CETP DEFICIENCY; Familial hyperalphalipoproteinemia	79506	Unknown	Autosomal dominant or Autosomal recessive		Multigenic (APOC3)	Y	Y	Y	Y					Gene not found	Hyperalphalipoproteinemia 1	DOID:0111369	No mouse models with similarity to the expected human disease phenotype are reported in MGI.	http://www.informatics.jax.org/disease/143470
CFB	Eye Diseases	C0242383	Age related macular degeneration	0.7	615489		MACULAR DEGENERATION, AGE-RELATED, 14; ARMD14					Multigenic (C2)	Y	Y	Y	Y					Not for specific disease	Age related macular degeneration 14	DOID:0110026	No mouse models with similarity to the expected human disease phenotype are reported in MGI.	http://www.informatics.jax.org/disease/615489
CFH	Eye Diseases	C1853147	MACULAR DEGENERATION, AGE-RELATED, 4 (disorder)	0.9	610698	Not rare in Europe (Orphanet)						Multigenic	Y	Y	Y	Y	Macular Degeneration, Age-Related, 4	OMIM:610698	61.34	MGI:5546609		Age related macular degeneration 4	DOID:0110017	Cfhtm1Mbo/Cfhtm1Mbo	http://www.informatics.jax.org/disease/610698
CFH	Congenital, Hereditary, and Neonatal Diseases and Abnormalities; Female Urogenital Diseases and Pregnancy Complications; Male Urogenital Diseases; Immune System Diseases	C0398777	Complement Factor H Deficiency	0.8	609814		Immunodeficiency with factor H anomaly	200421				Monogenic	Y	Y	Y	Y	Complement Factor H Deficiency	OMIM:609814	74.64	MGI:2662550					http://www.informatics.jax.org/disease/609814
CFH	Female Urogenital Diseases and Pregnancy Complications; Male Urogenital Diseases; Immune System Diseases	C0268743	Membranoproliferative Glomerulonephritis, Type II	0.7	609814		Dense deposit disease	93571	1-9 / 1 000 000	Autosomal recessive	Childhood	Multigenic (CFHR1)	N	N	N	N	Complement Factor H Deficiency	OMIM:609814	74.64	MGI:2662550	Same OMIM code of Complement Factor H Deficiency				http://www.informatics.jax.org/disease/609814
CFH	Female Urogenital Diseases and Pregnancy Complications; Male Urogenital Diseases; Hemic and Lymphatic Diseases	C2931788	Atypical Hemolytic Uremic Syndrome	0.7	235400		HEMOLYTIC UREMIC SYNDROME, ATYPICAL, SUSCEPTIBILITY TO, 1; AHUS1; Atypical HUSAhus; aHUS with anti-factor H antibodies aHUS with neutralizing autoantibodies against factor H	2134	1-9 / 100 000	Autosomal dominant or Autosomal recessive or Not applicable	All ages	Multigenic (C3)	Y	Y	Y	Y	Hemolytic Uremic Syndrome, Atypical, Susceptibility To, 1	OMIM:235400	59.11	MGI:6314805					http://www.informatics.jax.org/disease/235400
CFI	Congenital, Hereditary, and Neonatal Diseases and Abnormalities; Immune System Diseases	C3463916	Complement Factor I (C3 inactivator) deficiency	0.72	610984		COMPLEMENT COMPONENT 3 INACTIVATOR DEFICIENCY; C3 INACTIVATOR DEFICIENCY	200418	<1 / 1 000 000	Autosomal recessive	Unknown	Monogenic	Y	Y	Y	Y	Complement Factor I Deficiency	OMIM:610984	37.98	MGI:2662550		Complement factor I deficiency	DOID:0050419	No mouse models with similarity to the expected human disease phenotype are reported in MGI.	http://www.informatics.jax.org/disease/610984
CP	Nutritional and Metabolic Diseases; Nervous System Diseases	C0878682	Ceruloplasmin deficiency	0.9	604290		Hereditary ceruloplasmin deficiency	48818	<1 / 1 000 000	Autosomal recessive	Adult, Elderly	Monogenic	Y	Y	Y	Y	Aceruloplasminemia	ORPHA:48818	71.15	MGI:3852135		Aceruloplasminemia	DOID:0050711	Cptm1Yos/Cptm1Yos; Cptm1Hrs/Cptm1Hrs; Cptm1Hrs/Cptm1Hrs Hephsla/Y	http://www.informatics.jax.org/disease/604290
DBH	Nervous System Diseases	C0342687	dopamine beta hydroxylase deficiency	0.71	223360		DOPAMINE BETA-HYDROXYLASE DEFICIENCY, CONGENITAL; NOREPINEPHRINE DEFICIENCY; NORADRENALINE DEFICIENCY; ORTHOSTATIC HYPOTENSION 1; ORTHYP1	230	<1 / 1 000 000	Autosomal recessive	Infancy, Neonatal	Monogenic	Y	Y	Y	Y	Orthostatic Hypotension 1	OMIM:223360	47.13	MGI:3579028		Dopamine beta-hydroxylase deficiency	DOID:0090145	Dbhtm1Rpa/Dbhtm1Rpa	http://www.informatics.jax.org/disease/223360
ECM1	Congenital, Hereditary, and Neonatal Diseases and Abnormalities; Respiratory Tract Diseases	C0023795	Lipoid Proteinosis of Urbach and Wiethe	0.8	247100		Urbach-Wiethe disease; Hyalinosis cutis et mucosae	530	Unknown	Autosomal recessive	All ages	Monogenic	Y	Y	Y	Y	Lipoid Proteinosis	ORPHA:530	21.01	MGI:4940882		Lipoid proteinosis	DOID:14498	No mouse models with similarity to the expected human disease phenotype are reported in MGI.	http://www.informatics.jax.org/disease/247100
EFEMP1	Eye Diseases; Nervous System Diseases	C1832174	DOYNE HONEYCOMB RETINAL DYSTROPHY	1	126600		EGF-CONTAINING FIBULIN-LIKE EXTRACELLULAR MATRIX PROTEIN 1, DHRD ; Dominant drusen ; Dominant radial drusen ; Doyne honeycomb retinal dystrophy ; Malattia leventinese	75376	Unknown	Autosomal dominant	Adult	Multigenic (CFH; CFI)	Y	Y	Y	Y	Doyne Honeycomb Retinal Dystrophy	OMIM:126600	66.11	MGI:3771020		Doyne honeycomb retinal dystrophy	DOID:0060745	Efemp1tm1Eap/Efemp1tm1Eap; Efemp1tm1Eap/Efemp1+; Efemp1tm1Lmar/Efemp1tm1Lmar; Efemp1tm1Lmar/Efemp1+	http://www.informatics.jax.org/disease/126600
F10	Congenital, Hereditary, and Neonatal Diseases and Abnormalities; Hemic and Lymphatic Diseases	C0015519	Factor X Deficiency	0.8	227600		Congenital Stuart factor deficiency ; Stuart-Prower factor deficiency	328	1-9 / 1 000 000	Autosomal recessive	All ages	Monogenic	Y	Y	Y	Y	Factor X Deficiency	OMIM:227600	60.75	MGI:3841066					http://www.informatics.jax.org/disease/227600
F12	Congenital, Hereditary, and Neonatal Diseases and Abnormalities; Hemic and Lymphatic Diseases	C0015526	Factor XII Deficiency	0.97	234000		Congenital Hageman factor deficiency	330	Unknown	Autosomal recessive	All ages	Monogenic	Y	Y	Y	Y	Factor Xii Deficiency	OMIM:234000	48.47	MGI:5827979		Factor XII deficiency	DOID:2231	F12tm1Pbfd/F12tm1Pbfd	http://www.informatics.jax.org/disease/234000
F12	Skin and Connective Tissue Diseases; Immune System Diseases; Cardiovascular Diseases	C1857728	Hereditary Angioedema Type III	0.74	610618		HAE III ESTROGEN-RELATED HAE; ESTROGEN-SENSITIVE HAE; ANGIONEUROTIC EDEMA, HEREDITARY, WITH NORMAL C1 INHIBITOR CONCENTRATION AND FUNCTION; HAE WITH NORMAL C1 INHIBITOR CONCENTRATION AND FUNCTION; HEREDITARY ANGIOEDEMA WITH NORMAL C1 INHIBITOR ACTIVITY F12-related HAE with normal C1 inhibitor; Hereditary angioneurotic edema type 3; Inherited estrogen-associated angioedema; Inherited estrogen-asso…	100054	Unknown	Autosomal dominant	Adult	Monogenic	Y	Y	Y	Y					Not for specific disease	Hereditary angioedema	DOID:14735	No mouse models with similarity to the expected human disease phenotype are reported in MGI.	http://www.informatics.jax.org/disease/610618
F2	Congenital, Hereditary, and Neonatal Diseases and Abnormalities; Hemic and Lymphatic Diseases	C0020640	Inherited Factor II deficiency	0.8	613679		Dysprothrombinemia ; Hypoprothrombinemia ; Prothrombin deficiency	325	<1 / 1 000 000	Autosomal recessive	All ages	Monogenic	Y	Y	Y	Y	Prothrombin Deficiency, Congenital	OMIM:613679	72.36	MGI:3831697		Prothrombin deficiency	DOID:2235	No mouse models with similarity to the expected human disease phenotype are reported in MGI.	http://www.informatics.jax.org/disease/613679
F5	Congenital, Hereditary, and Neonatal Diseases and Abnormalities; Hemic and Lymphatic Diseases	C0015499	Hereditary Factor V Deficiency	0.78	227400		PARAHEMOPHILIA; OWREN PARAHEMOPHILIA; LABILE FACTOR DEFICIENCY; Proaccelerin deficiency	326	1-9 / 1 000 000	Autosomal recessive	All ages	Monogenic	Y	Y	Y	Y	Factor V Deficiency	OMIM:227400	53.55	MGI:3588766		Factor V deficiency	DOID:2216	No mouse models with similarity to the expected human disease phenotype are reported in MGI.	http://www.informatics.jax.org/disease/227400
F5	Congenital, Hereditary, and Neonatal Diseases and Abnormalities; Hemic and Lymphatic Diseases	C1861171	THROMBOPHILIA DUE TO ACTIVATED PROTEIN C RESISTANCE (disorder)	0.73	188055		ACTIVATED PROTEIN C RESISTANCE; APC RESISTANCE; THROMBOPHILIA DUE TO DEFICIENCY OF ACTIVATED PROTEIN C COFACTOR; PROC COFACTOR DEFICIENCY; PCCF DEFICIENCY THROMBOPHILIA V						Y	Y	Y	Y	Thrombophilia Due To Activated Protein C Resistance	OMIM:188055	42.67	MGI:3044564		Thrombophilia due to activated protein C resistance	DOID:0111902	No mouse models with similarity to the expected human disease phenotype are reported in MGI.	http://www.informatics.jax.org/disease/188055
F5	Digestive System Diseases; Cardiovascular Diseases	C0856761	Budd-Chiari Syndrome	0.7	600880		MEMBRANOUS OBSTRUCTION OF INFERIOR VENA CAVA, INCLUDED; MOVC, INCLUDED	131	1-9 / 100 000	Multigenic/multifactorial	All ages	Multigenic (JAK2)	Y	Y	N	Y	Budd-Chiari Syndrome	OMIM:600880	51.72	MGI:3588767		Budd-Chiari syndrome	DOID:11512	No mouse models with similarity to the expected human disease phenotype are reported in MGI.	http://www.informatics.jax.org/disease/600880
FGB	Congenital, Hereditary, and Neonatal Diseases and Abnormalities; Hemic and Lymphatic Diseases	C2584774	Congenital hypofibrinogenemia	0.76	202400		AFIBRINOGENEMIA, CONGENITAL	98880	Unknown	Autosomal recessive	Infancy, Neonatal	Multigenic (FGA, FGB, FGG)	Y	Y	Y	Y	Afibrinogenemia, Congenital	OMIM:202400	35.11	MGI:5707443		Congenital afibrinogenemia	DOID:2236	Fggtm1Fjc/Fggtm1Fjc	http://www.informatics.jax.org/disease/202400
GSN	Congenital, Hereditary, and Neonatal Diseases and Abnormalities; Nutritional and Metabolic Diseases; Eye Diseases	C1622345	Meretoja syndrome	0.71	105120		AMYLOIDOSIS, FINNISH TYPE; AMYLOIDOSIS V Familial amyloid polyneuropathy type IV; Familial amyloidosis, Finnish type; Gelsolin amyloidosis; AMYLOIDOSIS, MERETOJA TYPE; AMYLOID CRANIAL NEUROPATHY WITH LATTICE CORNEAL DYSTROPHY; AMYLOIDOSIS DUE TO MUTANT GELSOLIN	85448	Unknown	Autosomal dominant	Adult	Monogenic	Y	Y	Y	Y	Amyloidosis, Finnish Type	OMIM:105120	22.94	MGI:3628815		Finnish type amyloidosis	DOID:0050637	Tg(Ckm-GSN*D187N)AJewe/0; Tg(Ckm-GSN*D187N)AJewe/Tg(Ckm-GSN*D187N)Ajewe	http://www.informatics.jax.org/disease/105120
HBA1	Congenital, Hereditary, and Neonatal Diseases and Abnormalities; Hemic and Lymphatic Diseases	C0002312	alpha-Thalassemia	0.8	604131	Alpha-thalassemia most frequently results from deletion of one or both alleles (HBA1 and HBA2)		846	1-5 / 10 000	Autosomal recessive	All ages	Multigenic (HBA2)	Y	Y	Y	Y	Alpha-Thalassemia	OMIM:604131	77.21	MGI:2679487		Alpha thalassemia	DOID:1099	Atrxtm1Rjg/YFoxg1tm1(cre)Skm/Foxg1+; Atrxtm1Rjg/YTg(Pax6-cre,GFP)2Pgr/0; Atrxtm1Rjg/YTg(Nes-cre)2472Pick/0	http://www.informatics.jax.org/disease/604131
HBA2	Congenital, Hereditary, and Neonatal Diseases and Abnormalities; Hemic and Lymphatic Diseases	C0002312	alpha-Thalassemia	0.8	604131	Alpha-thalassemia most frequently results from deletion of one or both alleles (HBA1 and HBA2)		846	1-5 / 10 000	Autosomal recessive	All ages	Multigenic (HBA1)	Y	Y	Y	Y					Not currently registered for phenotyping	Alpha thalassemia	DOID:1099	Atrxtm1Rjg/YFoxg1tm1(cre)Skm/Foxg1+; Atrxtm1Rjg/YTg(Pax6-cre,GFP)2Pgr/0; Atrxtm1Rjg/YTg(Nes-cre)2472Pick/0	http://www.informatics.jax.org/disease/604131
HBB	Congenital, Hereditary, and Neonatal Diseases and Abnormalities; Hemic and Lymphatic Diseases	C0002895	Anemia, Sickle Cell	0.8	603903		Sickle cell disease	232	1-5 / 10 000	Autosomal recessive	All ages	Monogenic	Y	Y	Y	N	Sickle Cell Anemia	ORPHA:232	53.87	MGI:5692892		Sickle cell anemia	DOID:10923	Hbbtm2(HBG1,HBB*)Tow/Hbbtm2(HBG1,HBB*)Tow; Hbbtm1Tow/Hbbtm1Tow	http://www.informatics.jax.org/disease/603903
HBB	Congenital, Hereditary, and Neonatal Diseases and Abnormalities; Hemic and Lymphatic Diseases	C0005283	beta Thalassemia	0.8	613985			848	1-9 / 1 000 000	Autosomal dominant or Autosomal recessive	Infancy, Childhood	Monogenic	Y	Y	Y	Y	Beta-Thalassemia	ORPHA:848	52.17	MGI:5692892		Beta thalassemia	DOID:12241	Hbb-b1tm1Unc/Hbb-b1+ and Hbb-b2tm1Unc/Hbb-b2+; Hbb-b1tm1Unc/Hbb-b1+ and Hbb-b2tm1Unc/Hbb-b2+; Hbb-b1tm1Unc/Hbb-b1+ and Hbb-b2tm1Unc/Hbb-b2+; Ahsptm1Mjwe/Ahsptm1Mjwe and Hbb-b1tm1Unc/Hbb-b1+ and Hbb-b2tm1Unc/Hbb-b2+; Ahsptm1Mjwe/Ahsp+ and Hbb-b1tm1Unc/Hbb-b1+ and Hbb-b2tm1Unc/Hbb-b2+; Ahsptm1.1Mjwe/Ahsptm1.1Mjwe and Hbb-b1tm1Unc/Hbb-b1+ and Hbb-b2tm1Unc/Hbb-b2+; Ahsptm1.1Mjwe/Ahsp+ and Hbb-b1tm1Un…	http://www.informatics.jax.org/disease/613985
HBB	Congenital, Hereditary, and Neonatal Diseases and Abnormalities; Hemic and Lymphatic Diseases	C0002875	Cooley's anemia	0.7	613985		Anemia di Cooley; Anemia mediterranea; BETA-THALASSEMIA	231214	Unknown	Autosomal recessive	Infancy, Neonatal	Monogenic	Y	Y	Y	Y	Beta-Thalassemia	OMIM:613985	72.14	MGI:5692892		Beta thalassemia	DOID:12241	Hbb-b1tm1Unc/Hbb-b1+ and Hbb-b2tm1Unc/Hbb-b2+; Hbb-b1tm1Unc/Hbb-b1+ and Hbb-b2tm1Unc/Hbb-b2+; Hbb-b1tm1Unc/Hbb-b1+ and Hbb-b2tm1Unc/Hbb-b2+; Ahsptm1Mjwe/Ahsptm1Mjwe and Hbb-b1tm1Unc/Hbb-b1+ and Hbb-b2tm1Unc/Hbb-b2+; Ahsptm1Mjwe/Ahsp+ and Hbb-b1tm1Unc/Hbb-b1+ and Hbb-b2tm1Unc/Hbb-b2+; Ahsptm1.1Mjwe/Ahsptm1.1Mjwe and Hbb-b1tm1Unc/Hbb-b1+ and Hbb-b2tm1Unc/Hbb-b2+; Ahsptm1.1Mjwe/Ahsp+ and Hbb-b1tm1Un…	http://www.informatics.jax.org/disease/613985
HBB	Congenital, Hereditary, and Neonatal Diseases and Abnormalities; Hemic and Lymphatic Diseases	C1858990	Beta Thalassemia, Dominant Inclusion Body Type	0.7	603902		DYSERYTHROPOIETIC ANEMIA, CONGENITAL, IRISH OR WEATHERALL TYPE	231226	Unknown	Autosomal dominant	Childhood	Monogenic	Y	Y	Y	Y	Dominant Beta-Thalassemia	ORPHA:231226	54.59	MGI:5692892		Autosomal dominant beta thalassemia	DOID:0080770	No mouse models with similarity to the expected human disease phenotype are reported in MGI.	http://www.informatics.jax.org/disease/603902
HRG	Hemic and Lymphatic Diseases	C2751090	Thrombophilia Due To Histidine-Rich Glycoprotein Deficiency	0.7	613116		THPH11; THROMBOPHILIA DUE TO ELEVATED HISTIDINE-RICH GLYCOPROTEIN, INCLUDED; 613116	217467	Unknown	Autosomal dominant	Unknown	Monogenic	Y	Y	Y	Y	Thrombophilia Due To Histidine-Rich Glycoprotein Deficiency	OMIM:613116	33.59	MGI:3789963		Thrombophilia due to HRG deficiency	DOID:0111903	No mouse models with similarity to the expected human disease phenotype are reported in MGI.	http://www.informatics.jax.org/disease/613116
IGF2	Pathological Conditions, Signs and Symptoms; Congenital, Hereditary, and Neonatal Diseases and Abnormalities; Female Urogenital Diseases and Pregnancy Complications	C0015934	Fetal Growth Retardation	0.9	616489	Subtype of disorder	GROWTH RESTRICTION, SEVERE, WITH DISTINCTIVE FACIES; SILVER-RUSSELL SYNDROME 3; SRS3					-	Y	Y	Y	Y	Silver-Russell Syndrome 3	OMIM:616489	37.88	MGI:3845906					http://www.informatics.jax.org/disease/616489
IGF2	Congenital, Hereditary, and Neonatal Diseases and Abnormalities; Musculoskeletal Diseases	C0175693	Russell-Silver syndrome	0.7	180860		SILVER-RUSSELL DWARFISM	813	1-9 / 1 000 000	Autosomal dominant or Not applicable	Neonatal, Antenatal	Multigenic (PLAG1, CDKN1C, H19, HMGA2)	N	N	Y	Y					Not for specific disease	Silver-Russell syndrome	DOID:14681	3 models but not with this gene	http://www.informatics.jax.org/disease/180860
IGF2	Neoplasms	C0206624	Hepatoblastoma	0.7	114550		HCC; CANCER, HEPATOCELLULAR; LIVER CANCER; LIVER CELL CARCINOMA; LCC; HEPATOMA	449	1-9 / 1 000 000	Not applicable	Neonatal, Infancy, Childhood	Unknown (CASP8; CTNNB1; PIK3CA; APC; MET; PDGFRL; AXIN1; TP53)	N	Y	N	N					Not for specific disease	Hepatocellular carcinoma	DOID:684	56 models but not with this gene	http://www.informatics.jax.org/disease/114550
IGFALS		C3900122	Acid-Labile Subunit Deficiency	0.7	615961		Short stature due to primary acid-labile subunit deficiency	140941	<1 / 1 000 000	Autosomal recessive	Infancy, Neonatal	Monogenic	Y	Y	Y	Y	Short Stature Due To Primary Acid-Labile Subunit Deficiency	ORPHA:140941	32.83	MGI:3603643					http://www.informatics.jax.org/disease/615961
KLKB1	Hemic and Lymphatic Diseases	C0272339	Prekallikrein deficiency	0.74	612423		Congenital prekallikrein deficiency	749	Unknown	Autosomal recessive	Unknown	Monogenic	Y	Y	Y	Y	Prekallikrein Deficiency	OMIM:612423	48.88	MGI:4938305					http://www.informatics.jax.org/disease/612423
KNG1	Hemic and Lymphatic Diseases	C0272340	High molecular weight kininogen deficiency	0.77	228960			483		Autosomal recessive		Monogenic	Y	Y	Y	Y	High Molecular Weight Kininogen Deficiency	OMIM:228960	44.34	MGI:3811162		High molecular weight kininogen deficiency	DOID:0111676	No mouse models with similarity to the expected human disease phenotype are reported in MGI.	http://www.informatics.jax.org/disease/228960
KRT1	Congenital, Hereditary, and Neonatal Diseases and Abnormalities; Skin and Connective Tissue Diseases	C0079153	Hyperkeratosis, Epidermolytic	1	113800		Epidermolytic hyperkeratosis (EHK)	312	1-9 / 1 000 000	Autosomal dominant	Neonatal	Multigenic (KRT10)	Y	Y	Y	Y	Autosomal Dominant Epidermolytic Ichthyosis	ORPHA:312	59.59	MGI:3655854		Epidermolytic hyperkeratosis	DOID:4603	Krt1Mhdadsk12/Krt1+	http://www.informatics.jax.org/disease/113800
KRT1	Congenital, Hereditary, and Neonatal Diseases and Abnormalities; Skin and Connective Tissue Diseases	C1833030	PALMOPLANTAR KERATODERMA, NONEPIDERMOLYTIC	0.72	600962		Thost-Unna palmoplantar keratoderma; KRT1-related diffuse nonepidermolytic keratoderma; KRT1-related diffuse NEPPK;	530838	Unknown	Autosomal dominant	Infancy, Childhood	Multigenic? (RHBDF2; KRT16)	Y	Y	Y	Y	Palmoplantar Keratoderma, Nonepidermolytic	OMIM:600962	69.48	MGI:3655854		Nonepidermolytic palmoplantar keratoderma	DOID:0050428	5 models but not with this gene	http://www.informatics.jax.org/disease/600962
KRT1	Congenital, Hereditary, and Neonatal Diseases and Abnormalities; Skin and Connective Tissue Diseases	C1843463	Ichthyosis, Cyclic, with Epidermolytic Hyperkeratosis	0.71	607602		CIEHK EPIDERMOLYTIC ICHTHYOSIS, ANNULAR; AEI	281139	<1 / 1 000 000	Autosomal dominant	Infancy, Neonatal	Multigenic (KRT10)	Y	Y	Y	Y	Ichthyosis, Cyclic, With Epidermolytic Hyperkeratosis	OMIM:607602	62.84	MGI:3655854					http://www.informatics.jax.org/disease/607602
KRT10	Congenital, Hereditary, and Neonatal Diseases and Abnormalities; Skin and Connective Tissue Diseases	C0079153	Hyperkeratosis, Epidermolytic	0.8	113800		Epidermolytic hyperkeratosis (EHK)	312	1-9 / 1 000 000	Autosomal dominant	Neonatal	Multigenic (KRT1)	Y	Y	Y	Y	Autosomal Dominant Epidermolytic Ichthyosis	ORPHA:312	68.34	MGI:2672093		Epidermolytic hyperkeratosis	DOID:4603	Krt10tm1Tmm/Krt10tm1Tmm; Krt10tm1Tmm/Krt10+	http://www.informatics.jax.org/disease/113800
KRT10	Congenital, Hereditary, and Neonatal Diseases and Abnormalities; Skin and Connective Tissue Diseases	C3665704	Congenital reticular ichthyosiform erythroderma	0.79	609165		Erythroderma, ichthyosiform, congenital reticular (CRIE); CRIE ; IWC ; Ichthyosis variegata ; Ichthyosis with confetti	281190	<1 / 1 000 000	Autosomal dominant	Neonatal	Multigenic (KRT1)	Y	Y	Y	Y	Erythroderma, Ichthyosiform, Congenital Reticular	OMIM:609165	47.70	MGI:2672093					http://www.informatics.jax.org/disease/609165
KRT10	Congenital, Hereditary, and Neonatal Diseases and Abnormalities; Skin and Connective Tissue Diseases	C1843463	Ichthyosis, Cyclic, with Epidermolytic Hyperkeratosis	0.73	607602		CIEHK EPIDERMOLYTIC ICHTHYOSIS, ANNULAR; AEI	281139	<1 / 1 000 000	Autosomal dominant	Infancy, Neonatal	Multigenic (KRT1)	Y	Y	Y	Y	Ichthyosis, Cyclic, With Epidermolytic Hyperkeratosis	OMIM:607602	81.98	MGI:2672093					http://www.informatics.jax.org/disease/607602
KRT16	Congenital, Hereditary, and Neonatal Diseases and Abnormalities; Skin and Connective Tissue Diseases	C1706595	Pachyonychia Congenita, Jadassohn Lewandowsky Type	0.95	167200		PACHYONYCHIA CONGENITA, JADASSOHN-LEWANDOWSKY TYPE, FORMERLY	2309	Unknown	Autosomal dominant	All ages	Multigenic (KRT6A, KRT6B (12q13.13), KRT16 , KRT17 (17q21.2))	Y	Y	Y	Y	Pachyonychia Congenita 1	OMIM:167200	49.42	MGI:5426823					http://www.informatics.jax.org/disease/167200
KRT16	Congenital, Hereditary, and Neonatal Diseases and Abnormalities; Neoplasms; Skin and Connective Tissue Diseases	C4552049	PALMOPLANTAR KERATODERMA, NONEPIDERMOLYTIC, FOCAL 1	0.7	613000		PPKFNE FOCAL NONEPIDERMOLYTIC PALMOPLANTAR KERATODERMA KERATODERMA, FOCAL NONEPIDERMOLYTIC PALMOPLANTAR; Isolated focal non-epidermolytic palmoplantar keratoderma	448264	<1 / 1 000 000	Autosomal dominant	Childhood	Multigenic (TRPV3)	Y	Y	Y	Y	Palmoplantar Keratoderma, Nonepidermolytic, Focal 1	OMIM:613000	57.14	MGI:5426823		Focal nonepidermolytic palmoplantar keratoderma 1	DOID:0111709	No mouse models with similarity to the expected human disease phenotype are reported in MGI.	http://www.informatics.jax.org/disease/613000
KRT2	Congenital, Hereditary, and Neonatal Diseases and Abnormalities; Skin and Connective Tissue Diseases	C0432306	Ichthyosis Bullosa of Siemens	0.8	146800		ICHTHYOSIS, BULLOUS TYPE; ICHTHYOSIS EXFOLIATIVA, INCLUDED; Ichthyosis bullosa of Siemens ; SEI	455	<1 / 1 000 000	Autosomal dominant	Infancy, Neonatal	Monogenic	Y	Y	Y	Y	Ichthyosis Bullosa Of Siemens	OMIM:146800	60.61	MGI:5800438		Bullous congenital ichthyosiform erythroderma	DOID:0060877	Krt2Mhdadsk2/Krt2+; Krt2Mhdadsk2/Krt2Mhdadsk2	http://www.informatics.jax.org/disease/146800
KRT9	Congenital, Hereditary, and Neonatal Diseases and Abnormalities; Skin and Connective Tissue Diseases	C1721006	Keratoderma, Palmoplantar, Epidermolytic	0.8	144200		Diffuse erythrodermic palmoplantar keratoderma, Voerner type ; Diffuse erythrodermic palmoplantar keratoderma, Vörner type ; EPPK ; Epidermolytic palmoplantar keratoderma of Voerner ; Epidermolytic palmoplantar keratoderma of Vörner	2199			Neonatal, Infancy	Multigenic (KRT1; KRT9)	Y	Y	Y	Y	Palmoplantar Keratoderma, Epidermolytic	OMIM:144200	51.08	MGI:5551604		Epidermolytic palmoplantar keratoderma	DOID:0080223	No mouse models with similarity to the expected human disease phenotype are reported in MGI.	http://www.informatics.jax.org/disease/144200
LCAT	Congenital, Hereditary, and Neonatal Diseases and Abnormalities; Nutritional and Metabolic Diseases	C0023195	Lecithin Acyltransferase Deficiency	1	245900		Complete LCAT deficiency ; FLD ; Norum disease; LECITHIN:CHOLESTEROL ACYLTRANSFERASE DEFICIENCY	79293	<1 / 1 000 000	Autosomal recessive or Not applicable	All ages	Monogenic	Y	Y	Y	Y	Lecithin:Cholesterol Acyltransferase Deficiency	OMIM:245900	78.66	MGI:3581903		Norum disease	DOID:1391	Lcattm1Nsa/Lcattm1Nsa; Lcattm1Nsa/Lcat+	http://www.informatics.jax.org/disease/245900
LCAT	Congenital, Hereditary, and Neonatal Diseases and Abnormalities; Nutritional and Metabolic Diseases	C0342895	Fish-Eye Disease	0.8	136120		FED ; Partial LCAT deficiency	79292	<1 / 1 000 000	Autosomal recessive	Adolescent, Adult	Monogenic	Y	Y	Y	Y	Fish-Eye Disease	OMIM:136120	79.47	MGI:3530620					http://www.informatics.jax.org/disease/136120
MMP2	Musculoskeletal Diseases	C1850155	TORG-WINCHESTER SYNDROME	0.79	259600		TORG SYNDROME; NODULOSIS-ARTHROPATHY-OSTEOLYSIS SYNDROME; NAO SYNDROME; AL-AQEEL SEWAIRI SYNDROME; OSTEOLYSIS, HEREDITARY MULTICENTRIC; TORG-WINCHESTER SYNDROME, FORMERLY; MONA spectrum ; NAO syndrome ; Nodulosis-arthropathy-osteolysis syndrome ; Torg-Winchester syndrome	371428	Unknown	Autosomal recessive	Infancy, Childhood	Multigenic (MMP14)	Y	Y	Y	Y	Multicentric Osteolysis, Nodulosis, And Arthropathy	OMIM:259600	62.81	MGI:4367276					http://www.informatics.jax.org/disease/259600
MMP2	Digestive System Diseases; Neoplasms	C0009402	Colorectal Carcinoma	0.7	114500							Unknown (PLA2G2A, NRAS, BUB1, CTNNB1, PIK3CA, FGFR3, TLR2, APC, MCC, PTPN12, DLC1, PDGFRL, RAD54B, PTPRJ, CCND1, MLH3, AKT1, BUB1B, TP53, FLCN, AXIN2, DCC, BAX, SRC, AURKA, EP300)	N	Y	N	N					Not for specific disease	Colorectal cancer	DOID:9256	14 models but not with this gene	http://www.informatics.jax.org/disease/114500
MMP2	Cardiovascular Diseases	C0020538	Hypertensive disease	0.7	145500							Unknown (ECE1, RGS5, ATP1B1, AGT, HYT3, AGTR1, ADD1, HYT6, CYP3A5, NOS3, GNB3, HYT4, HYT2, HYT1, HYT5, PTGIS)	N	Y	N	N					Not for specific disease	Essential hypertension	DOID:10825	5 models but not with this gene	http://www.informatics.jax.org/disease/145500
PLG	Congenital, Hereditary, and Neonatal Diseases and Abnormalities; Eye Diseases; Skin and Connective Tissue Diseases	C1968804	Plasminogen Deficiency, Type I	0.8	217090		Hypoplasminogenemia; Plasminogen deficiency type 1	722	1-9 / 1 000 000	Autosomal recessive or Not applicable	All ages	Monogenic	Y	Y	Y	Y	Plasminogen Deficiency, Type I	OMIM:217090	70.46	MGI:3690623		Plasminogen deficiency type I	DOID:0111592	No mouse models with similarity to the expected human disease phenotype are reported in MGI.	http://www.informatics.jax.org/disease/217090
PON1	Nutritional and Metabolic Diseases; Nervous System Diseases	C0002736	Amyotrophic Lateral Sclerosis	0.7	105400	Wills et al. (2009) conducted a metaanalysis of 10 published studies, including 4 GWAS, and 1 unpublished study that had reported findings on association of sporadic ALS and paraoxonase (see PON1; 168820) SNPs on chromosome 7q21.3.	AMYOTROPHIC LATERAL SCLEROSIS 1, FAMILIAL; FALS AMYOTROPHIC LATERAL SCLEROSIS 1, AUTOSOMAL DOMINANT; ALS Charcot disease; Lou Gehrig disease	803	1-9 / 100 000	Autosomal dominant or Autosomal recessive or Not applicable	Adult	Multigenic (ANG, ANXA11, ATXN2, C9ORF72, CCNF, CFAP410, CHCHD10, CHMP2B, DAO, DCTN1, EPHA4, ERBB4, FIG4, FUS, GLE1, GLT8D1, HNRNPA1, MATR3, NEFH, NEK1, OPTN, PFN1, PON1, PON2, PON3, PPARGC1A, PRPH, SOD1, SQSTM1, TAF15, TARDBP, TBK1, TREM2, UBQLN2, UNC13A, VAPB, VCP)	N	Y	Y	N					Not for specific disease	Amyotrophic lateral sclerosis type 1	DOID:0060193	52 models but not with this gene	http://www.informatics.jax.org/disease/105400
PRG4	Pathological Conditions, Signs and Symptoms; Congenital, Hereditary, and Neonatal Diseases and Abnormalities; Musculoskeletal Diseases	C1859690	CAMPTODACTYLY-ARTHROPATHY-COXA VARA-PERICARDITIS SYNDROME	0.8	208250		Arthropathy-camptodactyly syndrome ; CACP syndrome ; Jacobs syndrome ; Pericarditis-arthropathy-camptodactyly syndrome	2848	<1 / 1 000 000		Neonatal, Infancy, Childhood	Monogenic	Y	Y	Y	Y	Camptodactyly-Arthropathy-Coxa Vara-Pericarditis Syndrome	OMIM:208250	67.10	MGI:3576471		Camptodactyly-arthropathy-coxa vara-pericarditis syndrome	DOID:0090127	No mouse models with similarity to the expected human disease phenotype are reported in MGI.	http://www.informatics.jax.org/disease/208250
PROC	Congenital, Hereditary, and Neonatal Diseases and Abnormalities; Hemic and Lymphatic Diseases	C0398625	Protein C Deficiency	0.8	176860/612304	THROMBOPHILIA DUE TO PROTEIN C DEFICIENCY, AUTOSOMAL DOMINANT (THPH3); Thrombophilia due to protein C deficiency, autosomal recessive (THPH4);	Severe hereditary thrombophilia due to congenital protein C deficiency; Autosomal recessive thrombophilia due to PC deficiency ; Autosomal recessive thrombophilia due to congenital protein C deficiency	745	1/ 500,000	Autosomal recessive or Autosomal dominant	Neonatal	Monogenic	Y	Y	Y	Y	Thrombophilia Due To Protein C Deficiency, Autosomal Dominant	OMIM:176860	38.75	MGI:2669271		Autosomal dominant thrombophilia due to protein C deficiency	DOID:0111909	No mouse models with similarity to the expected human disease phenotype are reported in MGI.
PROC	Congenital, Hereditary, and Neonatal Diseases and Abnormalities; Hemic and Lymphatic Diseases	C2676759	THROMBOPHILIA DUE TO PROTEIN C DEFICIENCY, AUTOSOMAL RECESSIVE	0.7	612304		PROTEIN C DEFICIENCY, AUTOSOMAL RECESSIVE; Autosomal recessive thrombophilia due to congenital protein C deficiency	745	Unknown	Autosomal recessive or Autosomal dominant	Neonatal	Monogenic	Y	Y	Y	Y	Thrombophilia Due To Protein C Deficiency, Autosomal Recessive	OMIM:612304	37.92	MGI:2669271		Autosomal recessive thrombophilia due to protein C deficiency	DOID:0111904	No mouse models with similarity to the expected human disease phenotype are reported in MGI.	http://www.informatics.jax.org/disease/612304
PRSS1	Digestive System Diseases	C0238339	Hereditary pancreatitis	0.8	167800		PANCREATITIS, CHRONIC, SUSCEPTIBILITY TO, INCLUDED; PANCREATITIS, CALCIFIC, INCLUDED; PANCREATITIS, CHRONIC, PROTECTION AGAINST, INCLUDED	676	1-9 / 1 000 000	Autosomal dominant	Childhood, Adolescent	Multigenic (CASR; CFTR; CPA1; CTRC; PRSS2; SPINK1)	Y	Y	Y	Y	Pancreatitis, Hereditary	OMIM:167800	10.07	MGI:5692918		Pancreatitis	DOID:4989	3 models but not with this gene	http://www.informatics.jax.org/disease/167800
RBP4		C3554593	RETINAL DYSTROPHY, IRIS COLOBOMA, AND COMEDOGENIC ACNE SYNDROME	0.7	615147		RETINAL DYSTROPHY, IRIS COLOBOMA, AND COMEDOGENIC ACNE SYNDROME; RDCCAS; Progressive retinal dystrophy due to retinol transport defect; Retinol dystrophy-iris coloboma-comedogenic acne syndrome	352718	<1 / 1 000 000	Autosomal recessive	Childhood	Monogenic	Y	Y	Y	Y	Retinal Dystrophy, Iris Coloboma, And Comedogenic Acne Syndrome	OMIM:615147	55.28	MGI:6383057					http://www.informatics.jax.org/disease/615147
SERPINA1	Pathological Conditions, Signs and Symptoms; Congenital, Hereditary, and Neonatal Diseases and Abnormalities; Digestive System Diseases; Respiratory Tract Diseases	C0221757	alpha 1-Antitrypsin Deficiency	0.7	613490			60	1-5 / 10 000	Autosomal recessive	All ages	Monogenic	Y	Y	Y	Y	Alpha-1-Antitrypsin Deficiency	OMIM:613490	0	MGI:5566807		Alpha 1-antitrypsin deficiency	DOID:13372	Tg(SERPINA1*E342K)#Slcw/Tg(SERPINA1*E342K)#Slcw; Serpina1em#Chmu/Serpina1em#Chmu	http://www.informatics.jax.org/disease/613490
SERPINA6	Pathological Conditions, Signs and Symptoms; Congenital, Hereditary, and Neonatal Diseases and Abnormalities	C1852529	Corticosteroid-Binding Globulin Deficiency	0.95	611489		Transcortin deficiency	199247	<1 / 1 000 000	Semi-dominant		Monogenic	Y	Y	Y	Y					Not for the specific disease	Corticosteroid-binding globulin deficiency	DOID:0090030	Serpina6tm1Tew/Serpina6tm1Tew; Serpina6tm1.1Mmp/Serpina6tm1.1M	http://www.informatics.jax.org/disease/611489
SERPINC1	Congenital, Hereditary, and Neonatal Diseases and Abnormalities; Hemic and Lymphatic Diseases	C0272375	Antithrombin III Deficiency	1	613118		Hereditary thrombophilia due to congenital antithrombin 3 deficiency	82			Adolescent, Adult	Monogenic	Y	Y	Y	Y	Antithrombin Iii Deficiency	OMIM:613118	46.79	MGI:2178129		Antithrombin III deficiency	DOID:3755	Serpinc1tm1Dwr/Serpinc1tm1Dwr	http://www.informatics.jax.org/disease/613118
SERPIND1	Cardiovascular Diseases	C0398626	Heparin cofactor II deficiency (disorder)	0.7	612356		THROMBOPHILIA DUE TO HEPARIN COFACTOR II DEFICIENCY; THPH10; HCF II DEFICIENCY HCF2 DEFICIENCY; HEPARIN COFACTOR II DEFICIENCY						Y	Y	Y	Y	Heparin Cofactor Ii Deficiency	OMIM:612356	25.04	MGI:3713846		Heparin cofactor II deficiency	DOID:0111901	No mouse models with similarity to the expected human disease phenotype are reported in MGI.	http://www.informatics.jax.org/disease/612356
SERPINF1	Congenital, Hereditary, and Neonatal Diseases and Abnormalities; Skin and Connective Tissue Diseases; Musculoskeletal Diseases	C3279564	Osteogenesis Imperfecta, Type VI	0.9	613982		Brittle bone disease ; Glass bone disease ; Lobstein disease ; OI ; Osteopsathyrosis ; Porak and Durante disease	666	1-5 / 10 000	Autosomal dominant or Autosomal recessive	All ages	Multigenic (BMP1;COL1A1;COL1A2;CREB3L1;CRTAP;FKBP10;IFITM5;P3H1;PPIB;SERPINF1;SERPINH1;SP7;SPARC;TMEM38B;WNT1)	Y	Y	Y	Y	Osteogenesis Imperfecta, Type Vi	OMIM:613982	36.98	MGI:5758948		Osteogenesis imperfecta type 6	DOID:0110350	Serpinf1tm1Craw/Serpinf1tm1Craw	http://www.informatics.jax.org/disease/613982
SERPINF2	Hemic and Lymphatic Diseases	C2752081	ALPHA-2-PLASMIN INHIBITOR DEFICIENCY	0.92	262850			79	<1 / 1 000 000	Autosomal recessive	Childhood	Monogenic	Y	Y	Y	Y					Not for the specific disease	Alpha-2-plasmin inhibitor deficiency	DOID:0060601	Serpinf2tm1Hrl/Serpinf2tm1Hrl	http://www.informatics.jax.org/disease/262850
SERPING1	Skin and Connective Tissue Diseases; Immune System Diseases; Cardiovascular Diseases	C2717906	Hereditary Angioedema Type I	0.73	106100		ANGIONEUROTIC EDEMA, HEREDITARY; HANE; Hereditary angioneurotic edema type 1; C1 ESTERASE INHIBITOR, DEFICIENCY OF	100050	1-9 / 100 000	Autosomal dominant	All ages	Monogenic	Y	Y	Y	Y	Hereditary Angioedema Type 1	ORPHA:100050	19.75	MGI:3046347		Hereditary angioedema	DOID:14735	No mouse models with similarity to the expected human disease phenotype are reported in MGI.	http://www.informatics.jax.org/disease/106100
TF	Congenital, Hereditary, and Neonatal Diseases and Abnormalities; Nutritional and Metabolic Diseases	C0521802	Congenital atransferrinemia	0.91	209300		Congenital hypotransferrinemia; atransferrinemia	1195	<1 / 1 000 000	Autosomal recessive	Infancy, Childhood	Monogenic	Y	Y	Y	Y	Atransferrinemia	OMIM:209300	79.09	MGI:3037942		Atransferrinemia	DOID:0050649	Trfhpx/Trfhpx; Trfhpx/Trf+	http://www.informatics.jax.org/disease/209300
TFRC		C4225219	IMMUNODEFICIENCY 46	0.7	616740		Combined immunodeficiency due to TFRC deficiency; CID due to TFRC deficiency; TFRC-related combined immunodeficiency	476113	<1 / 1 000 000	Autosomal recessive	Infancy, Childhood	Monogenic	Y	Y	Y	Y	Immunodeficiency 46	OMIM:616740	47.95	MGI:2174777		Immunodeficiency 46	DOID:0111948	No mouse models with similarity to the expected human disease phenotype are reported in MGI.	http://www.informatics.jax.org/disease/616740
TGFBI	Congenital, Hereditary, and Neonatal Diseases and Abnormalities; Eye Diseases	C0339278	Reis-Bucklers' corneal dystrophy	0.8	608470		Anterior limiting membrane dystrophy type 1 ; Anterior limiting membrane dystrophy type I ; Atypical granular corneal dystrophy ; Corneal dystrophy of Bowman layer type 1 ; Corneal dystrophy of Bowman layer type I ; Geographic corneal dystrophy ; Granular corneal dystrophy type 3 ; Granular corneal dystrophy type III ; RBCD ; Superficial granular corneal dystrophy	98961	<1 / 1 000 000	Autosomal dominant	Childhood	Monogenic	Y	Y	Y	Y	Corneal Dystrophy, Reis-Bucklers Type	OMIM:608470	71.76	MGI:6405015		Reis-Bucklers corneal dystrophy	DOID:0060453	No mouse models with similarity to the expected human disease phenotype are reported in MGI.	http://www.informatics.jax.org/disease/608470
TGFBI	Congenital, Hereditary, and Neonatal Diseases and Abnormalities; Eye Diseases	C1275685	Avellino corneal dystrophy	0.8	607541		Avellino corneal dystrophy ; GCD2 ; GCDII ; Granular corneal dystrophy type 2 ; Granular-lattice corneal dystrophy	98963	Unknown	Autosomal dominant	Childhood	Monogenic	Y	Y	Y	Y	Corneal Dystrophy, Avellino Type	OMIM:607541	76.45	MGI:6405015		Granular corneal dystrophy 2	DOID:0060444	No mouse models with similarity to the expected human disease phenotype are reported in MGI.	http://www.informatics.jax.org/disease/607541
TGFBI	Congenital, Hereditary, and Neonatal Diseases and Abnormalities; Eye Diseases	C1690006	Lattice corneal dystrophy Type I	0.8	122200		Biber-Haab-Dimmer dystrophy ; Classic lattice corneal dystrophy ; LCD1 ; LCDI ; Lattice corneal dystrophy type 1	98964	Unknown	Autosomal dominant	All ages	Monogenic	Y	Y	Y	Y	Corneal Dystrophy, Lattice Type I	OMIM:122200	75.50	MGI:6405015		Lattice corneal dystrophy	DOID:8943	No mouse models with similarity to the expected human disease phenotype are reported in MGI.	http://www.informatics.jax.org/disease/122200
TGFBI	Congenital, Hereditary, and Neonatal Diseases and Abnormalities; Eye Diseases	C1562894	Thiel-Behnke corneal dystrophy	0.75	602082		Anterior limiting membrane dystrophy type 2 ; Anterior limiting membrane dystrophy type II ; Corneal dystrophy of Bowman layer type 2 ; Corneal dystrophy of Bowman layer type II ; Curly fiber corneal dystrophy ; Honeycomb corneal dystrophy ; TBCD ; Waardenburg-Jonker corneal dystrophy	98960	Unknown	Autosomal dominant	Adolescent, Childhood, Adult	Monogenic?	Y	Y	Y	Y	Corneal Dystrophy, Thiel-Behnke Type	OMIM:602082	64.69	MGI:6405016		Thiel-Behnke corneal dystrophy	DOID:0060455	No mouse models with similarity to the expected human disease phenotype are reported in MGI.	http://www.informatics.jax.org/disease/602082
TGFBI	Congenital, Hereditary, and Neonatal Diseases and Abnormalities; Eye Diseases	C1641846	Groenouw corneal dystrophy type I (disorder)	0.73	121900		GRANULAR CORNEAL DYSTROPHY, TYPE I; GCD1; Classic GCD Classic granular corneal dystrophy; Corneal dystrophy Groenouw type I GCD1; Granular corneal dystrophy type 1; CORNEAL DYSTROPHY, PUNCTATE OR NODULAR	98962	Unknown	Autosomal dominant	Childhood	Monogenic	Y	Y	Y	Y	Corneal Dystrophy, Groenouw Type I	OMIM:121900	79.02	MGI:6405016		Granular corneal dystrophy 1	DOID:0080530	No mouse models with similarity to the expected human disease phenotype are reported in MGI.	http://www.informatics.jax.org/disease/121900
TGFBI	Congenital, Hereditary, and Neonatal Diseases and Abnormalities; Eye Diseases	C1837974	Corneal Dystrophy, Lattice Type IIIA	0.73	608471		Biber-Haab-Dimmer dystrophy; Classic lattice corneal dystrophy LCD1; LCDI Lattice corneal dystrophy type 1	98964	Unknown	Autosomal dominant	All ages	Monogenic	Y	Y	N	Y	Corneal Dystrophy, Lattice Type Iiia	OMIM:608471	68.11	MGI:6405015					http://www.informatics.jax.org/disease/608471
TGFBI	Eye Diseases; Nervous System Diseases; Cardiovascular Diseases	C0521723	Corneal dystrophy, epithelial basement membrane	0.71	121820		Anterior basement membrane dystrophy; Cogan microcystic epithelial dystrophy; EBMDMap-dot-fingerprint dystrophy	98956	Unknown	Autosomal dominant	Unknown	Monogenic	Y	Y	N	Y	Corneal Dystrophy, Epithelial Basement Membrane	OMIM:121820	83.66	MGI:6405016		Epithelial basement membrane dystrophy	DOID:0060447	No mouse models with similarity to the expected human disease phenotype are reported in MGI.	http://www.informatics.jax.org/disease/121820
TTR	Congenital, Hereditary, and Neonatal Diseases and Abnormalities; Nutritional and Metabolic Diseases; Nervous System Diseases	C2751492	AMYLOIDOSIS, HEREDITARY, TRANSTHYRETIN-RELATED	1	105210		ATTR cardiomyopathy ; ATTRV122I-related amyloidosis ; TTR-related amyloid cardiomyopathy ; TTR-related cardiac amyloidosis ; Transthyretin amyloid cardiopathy ; Transthyretin-related familial amyloid cardiomyopathy	85451	Unknown	Autosomal dominant	Adult	Monogenic	Y	Y	Y	Y	Amyloidosis, Hereditary, Transthyretin-Related	OMIM:105210	54.95	MGI:6194720		Transthyretin amyloidosis	DOID:0050638	Rbp4tm1(RBP4)Zhel/Rbp4tm1(RBP4)Zhel and Ttrtm2(TTR)Kymm/Ttrtm2(TTR)Kymm; Tg(TTR)#Jbux/0; Ttrtm1.1Smoc/?;	http://www.informatics.jax.org/disease/105210
TTR	Nervous System Diseases; Wounds and Injuries	C0007286	Carpal Tunnel Syndrome	0.8	115430	Not in Orphanet						Multigenic	Y	Y	Y	Y	Carpal Tunnel Syndrome	OMIM:115430	58.50	MGI:2654900		Carpal tunnel syndrome	DOID:12169	No mouse models with similarity to the expected human disease phenotype are reported in MGI.	http://www.informatics.jax.org/disease/115430
TTR	Congenital, Hereditary, and Neonatal Diseases and Abnormalities; Nutritional and Metabolic Diseases; Nervous System Diseases	C0206245	Amyloid Neuropathies, Familial	0.7	105210		HEREDITARY AMYLOIDOSIS, TRANSTHYRETIN-RELATED; TRANSTHYRETIN AMYLOIDOSIS; AMYLOID POLYNEUROPATHY, FAMILIAL; FAP; ORPHANET 85451: ATTR cardiomyopathy; ATTRV122I-related amyloidosis; TTR-related amyloid cardiomyopathy; TTR-related cardiac amyloidosis; Transthyretin amyloid cardiopathy; Transthyretin-related familial amyloid cardiomyopathy; ORPHANET 85447: ATTRV30M-related amyloidosis; Familial amyl…	271861; 85447; 85451	ORPHANET 85451: Unknown ORPHANET 85447: Unknown ORPHANET 271861: Unknown	ORPHANET 85451: Autosomal dominant ORPHANET 85447: Autosomal dominant ORPHANET 271861: Unknown	ORPHANET 85451: Adult ORPHANET 85447: Adult ORPHANET 271861: Unknown	ORPHANET 85451: Mongenic; ORPHANET 85447: Monogenic; ORPHANET 271861: Monogenic	Y	Y	Y	Y	Amyloidosis, Hereditary, Transthyretin-Related	OMIM:105210	54.95	MGI:6194720		Transthyretin amyloidosis	DOID:0050638	Rbp4tm1(RBP4)Zhel/Rbp4tm1(RBP4)Zhel and Ttrtm2(TTR)Kymm/Ttrtm2(TTR)Kymm; Tg(TTR)#Jbux/0; Ttrtm1.1Smoc/?; Rbp4tm1(RBP4)Zhel/Rbp4tm1(RBP4)Zhel and Ttrtm2(TTR)Kymm/Ttrtm3(TTR*)Kymm	http://www.informatics.jax.org/disease/105210
TTR	Endocrine System Diseases	C2750824	Dystransthyretinemic Euthyroidal Hyperthyroxinemia	0.7	145680		HYPERTHYROXINEMIA, DYSPREALBUMINEMIC; DYSTRANSTHYRETINEMIC EUTHYROIDAL HYPERTHYROXINEMIA; EUTHRYROIDAL HYPERTHYROXINEMIA 2						Y	Y	Y	Y	Hyperthyroxinemia, Dystransthyretinemic	OMIM:145680	33.88	MGI:3848329		Dystransthyretinemic hyperthyroxinemia	DOID:0080219	No mouse models with similarity to the expected human disease phenotype are reported in MGI.	http://www.informatics.jax.org/disease/145680
C4B		C3280641	Decreased serum complement C4b	NA	614379		Immunodeficiency due to C1, C4, or C2 component complement deficiency; Immunodeficiency due to an early component of complement deficiency	169147				Multigenic (C1QA; C1QB; C1QC; C1R; C1S; C2; C4A)	Y	Y	Y	Y	Complement Component 4B Deficiency	OMIM:614379	68.81	MGI:2429659		Complement component 4b deficiency	DOID:0060298	No mouse models with similarity to the expected human disease phenotype are reported in MGI.	http://www.informatics.jax.org/disease/614379
C8A		C3151081	COMPLEMENT COMPONENT 8 DEFICIENCY, TYPE I	NA	613790		C8 DEFICIENCY, TYPE I; C8 ALPHA-GAMMA DEFICIENCY; C8AG DEFICIENCY;Immunodeficiency due to C5 to C9 component complement deficiency; Terminal complement pathway deficiency	169150				Multigenic (C5; C6; C7; C8B; C8G; C9)	Y	Y	Y	Y					Not for the specific disease	Type I complement component 8 deficiency	DOID:0060301	No mouse models with similarity to the expected human disease phenotype are reported in MGI.	http://www.informatics.jax.org/disease/613790
C8B		C3151080	COMPLEMENT COMPONENT 8 DEFICIENCY, TYPE II	NA	613789		C8 DEFICIENCY, TYPE II COMPLEMENT COMPONENT 8B DEFICIENCY; C8 BETA DEFICIENCY; C8B DEFICIENCY	169150				Multigenic (C5; C6; C7; C8A; C8G; C9)	Y	Y	Y	Y					Not for the specific disease	Type II complement component 8 deficiency	DOID:0060302	No mouse models with similarity to the expected human disease phenotype are reported in MGI.	http://www.informatics.jax.org/disease/613789
GC				NA	277440		VITAMIN D-DEPENDENT RICKETS, TYPE 2A, WITH OR WITHOUT ALOPECIA; RICKETS, HEREDITARY VITAMIN D-RESISTANT; HVDRR; GENERALIZED RESISTANCE TO 1,25-DIHYDROXYVITAMIN D VITAMIN D-RESISTANT RICKETS WITH END-ORGAN UNRESPONSIVENESS TO 1,25-DIHYDROXYCHOLECALCIFEROL; PSEUDOVITAMIN D-DEFICIENCY, TYPE IIA; PDDR IIA HYPOCALCEMIC VITAMIN D-RESISTANT RICKETS; RICKETS-ALOPECIA SYNDROME	93160	Unknown	Autosomal recessive	Infancy, Neonatal	Multigenic? (VDR)	N	N	Y	N	Vitamin D-Dependent Rickets, Type 2A	OMIM:277440	59.20	MGI:3640601		Rickets	DOID:10609	36 models but not with this gene	http://www.informatics.jax.org/disease/277440
GPLD1				NA
PROZ		C3151465	PROTEIN Z DEFICIENCY	NA	614024							Monogenic	Y	Y	Y	Y					Not for the specific disease				http://www.informatics.jax.org/disease/614024
SERPINA4				NA
CPN1			Carboxypeptidase N Deficiency	NA	212070								Y	Y	Y	Y	Carboxypeptidase N Deficiency	OMIM:212070	0	MGI:5661930		carboxypeptidase N deficiency
CPN2			Carboxypeptidase N Deficiency	NA	212070								N	N	N	N					Not currently registered for phenotyping		DOID:0111583	No mouse models with similarity to the expected human disease phenotype are reported in MGI.	http://www.informatics.jax.org/disease/212070
