# Supplementary material for: New orphan disease therapies from the proteome of industrial plasma processing waste- a treatment for aceruloplasminemia
Source: Commun Biol. 2024 Jan 30;7:140. doi: 10.1038/s42003-024-05820-7 (PMC10828504; doi:10.1038/s42003-024-05820-7)
Supplement: Supplementary file 6 — Supplementary Data 3 [file 42003_2024_5820_MOESM6_ESM.xlsx]

## Sheet: Table legend
Prioritized proteins
List of proteins derived from filtering process based on function and plasma proteome association, disease association (GDA score ≥ 0,70), KO model, therapeutic value/potential (Preclinical PoC and Clinical PoC) and evidence of efficacy as protein replacement therapies (Marketed drug).
Ceruloplasmin characterization
Characterization of CP purified from from FIV1-4 (kCP) by Mass Spectrometry. Relative CP levels resulted to be 98% by proteomics analysis (see column %_relative_abundance). In table is reported: Accession (from UniprotKB database), Description (protein name), Plasmatic (Yes or No), Coverage, Number of identified peptides for each protein, AAs (numbero of amino acids), MW in kDa (Mass Weight), cal…
Relative Quantification
Protein identification and quantification were performed on the whole data set using t Proteome Discoverer 2.5. A given protein was considered as “identified” when a valid MS2 spectrum was available for at least one of the peptides belonging to that protein. PD provided for each quantified protein the height of the most abundant peak at the apex of the chromatographic profile (“intensity”). Quant…

## Sheet: prioritized_proteins
Gene	Fraction	Protein Function	Disease	GDA Score	KO model (IMPC)*	Preclinical PoC	Clinical PoC	Marketed drug (drugbank)	Comments*
A2M	FI,FIII,FIV1-4	Inhibition of catabolic, pro-inflammatory proteinases	Arthritis	-	No significant phenotype	Yes	Yes	No	Autologous A2M concentrate (e.g. Klein et al., 2020)
ADAMTS13	FIII	vWF cleavage	Congenital Thrombotic Thrombocytopenic Purpura	0.8	No significant phenotype	Yes	Yes	No	TAK-555 (Asmis et al., 2022)
ADIPOQ	FI,FIII	homeostasis of glucose levels, lipid metabolism, and insulin sensitivity through anti-inflammatory, anti-fibrotic, and antioxidant effects	Obesity, Insulin Resistance/Type 2 Diabetes, And Atherosclerosis	-	enlarged heart	Yes	No	No	Obesity, diabetes (e.g. Achari et al., 2017)
AGT	FI,FIII,FIV1-4		Allanson Pantzar McLeod syndrome	0.71	No significant phenotype	Yes	Yes	Yes	Giapreza (refractory hypotension, e.g. Khalique et al., 2019)
ALB	FI,FIII,FIV1-4		Hyperthyroxinemia, Familial Dysalbuminemic	0.8	No significant phenotype	Yes	Yes	Yes	Critical care (e.g. Melia et al., 2021)
AMBP	FI,FIII,FIV1-4	proteolytically processed into distinct functioning proteins: alpha-1-microglobulin, which belongs to the superfamily of lipocalin transport proteins and may play a role in the regulation of inflammatory processes, and bikunin, which is a urinary trypsin inhibitor belonging to the superfamily of Kunitz-type protease inhibitors and plays an important role in many physiological and pathological pro…	None	-	No significant phenotype	Yes	No	No	Preeclampsia (e.g. Erlandsson et al., 2019)
ANG	FIII	in addition to the name RNase5, is commonly called angiogenin. This protein induces angiogenesis after binding to actin on the surface of endothelial cells.	Amyotrophic Lateral Sclerosis 9	0.7	No significant phenotype	Yes	No	No	Angiogenesis (e.g. see Shaabani et al., 2022)
BCHE	FIV1-4	detoxification of poisons including organophosphate nerve agents and pesticides, and the metabolism of drugs including cocaine, heroin and aspirin	Butyrylcholinesterase deficiency (asymptomatic)	0.72	N/A	Yes	Yes	No	Organophosphorus poison detoxification (e.g. Allard et al., 2022)
C2	FIII,FIV1-4	catalytic function of C2	Complement Component 2 Deficiency	0.77	N/A	Yes	No	No	C2 deficiency (e.g. Martini et al., 2010)
CAMP	FIII	antimicrobial peptide, also functions in cell chemotaxis, immune mediator induction, and inflammatory response regulation	None	-	N/A	Yes	No	No	Sepsis (e.g. Kościuczuk et al., 2012)
CAT	FIII	key antioxidant enzyme	None	-	N/A	Yes	No	No	Diabetic retinopathy (e.g. Giordano et al., 2015)
CFH	FI,FIII,FIV1-4	restricts complement activation to microbial infections	Complement Factor H Deficiency, hemolytic-uremic syndrome (HUS) and chronic hypocomplementemic nephropathy	0.8	thrombocytosis	Yes	Yes	No	CFH deficiency (GEM103; e.g. Khanani et al., 2022)
CP	FI,FIII,FIV1-4	metalloprotein that binds most of the copper in plasma and is involved in the peroxidation of Fe(II)transferrin to Fe(III) transferrin	Ceruloplasmin deficiency	0.9	decreased hemoglobin content, mean corpuscolar hemoglobin, iron level, abnormal sleep behaviour	Yes	No	No	Aceruloplasminemia (e.g. Zanardi et al., 2018)
F10	FIII,FIV1-4	critical initiation step of the coagulation pathway by cleaving and activating prothrombin to thrombin in complex with FVa, Ca2+ and phospholipids	Factor X Deficiency	0.8	decreased heart weight, decreased circulating creatinine, pre-weaning lethality	Yes	Yes	Yes	FX deficiency (Coagadex, e.g. Payne et al., 2022)
F11	FI	proteolytic activation of several coagulation factors, most notably factor IX (FIX)	Hereditary Factor XI Deficiency	1	N/A	Yes	Yes	Yes	FXI deficiency (e.g. Hemoleven, e.g. Bauduer et al., 2015)
F13A1	FI,FIII	activated FXIII crosslinks fibrin	Hereditary Factor XIII Deficiency	0.98	No significant phenotype	Yes	Yes	Yes	FXIII deficiency (various products, e.g. see Dorgalaleh, 2023)
F13B	FI,FIII	activated FXIII crosslinks fibrin	Hereditary Factor XIII Deficiency	0.7	N/A	Yes	Yes	Yes	FXIII deficiency (various products, e.g. see Dorgalaleh, 2023)
F2	FI,FIII,FIV1-4	Thrombin in turn acts as a serine protease that converts soluble fibrinogen into insoluble strands of fibrin, as well as catalyzing many other coagulation-related reactions	Inherited Factor II deficiency; Dysprothrombinemia; Hypoprothrombinemia; Prothrombin deficiency	0.8	decreased bone density, pre-weaning lethality, tremors, increased albumin, decreased lean body mass	Yes	Yes	Yes	Acquired coagulation factor deficiency induced by warfarin-induced anticoagulation (Prothrombin concentrates, various products, e.g. Sarode et al., 2023)
F5	FIII,FIV1-4	increases the production of thrombin	Hereditary Factor V Deficiency; Parahemophilia; Owren Parahemophilia; Labile Factor Deficiency; Proaccelerin deficiency	0.78	N/A	Yes	No	No	FV deficiency (e.g. see Bulato et al., 2018)
F7	FIII	increases thrombin generation	Factor VII Deficiency; Hypoproconvertinemia; Congenital proconvertin deficiency	0.74	pre-weaning lethality, increased total body fat, decreased lean body mass, decreased bone mineral content	Yes	Yes	Yes	Acquired coagulation factor deficiency induced by warfarin-induced anticoagulation (Prothrombin concentrates, various products, e.g. Sarode et al., 2023)
F9	FI,FIII		Hemophilia B(M), Included; Hemophilia B Leyden, Included; Christmas Disease; Factor IX Deficiency; F9 Deficiency; Plasma Thromboplastin Component Deficiency	1	N/A	Yes	Yes	Yes	Hemophilia B (various products, e.g. see Berntorp, 2021)
FGA	FI,FIII	soluble precursor to insoluble fibrin, and it also supports platelet aggregation	Congenital hypofibrinogenemia	0.79	N/A	Yes	Yes	Yes	Hypofibrinogenemia (various products, e.g. see Franchini et al., 2012)
FGB	FI,FIII,FIV1-4	soluble precursor to insoluble fibrin, and it also supports platelet aggregation	Congenital hypofibrinogenemia	0.76	Edema, increased RBC size, pre-weaning lethality,	Yes	Yes	Yes	Hypofibrinogenemia (various products, e.g. see Franchini et al., 2012)
FGG	FI,FIII	soluble precursor to insoluble fibrin, and it also supports platelet aggregation	Congenital hypofibrinogenemia	0.74	N/A	Yes	Yes	Yes	Hypofibrinogenemia (various products, e.g. see Franchini et al., 2012)
FN1	FI,FIII	promotes particle phagocytosis by both macrophages and fibroblasts. Collagen deposition	Spondylometaphyseal dysplasia, 'corner fracture' type, wound healing	0.7	N/A	Yes	No	No	Sepsis (e.g. Grossman, 1987)
GSN	FI,FIII,FIV1-4	antiseptic, anti-inflammatory	Meretoja syndrome	0.71	N/A	Yes	Yes	No	Sepsis (e.g. see Piktel et al., 2018)
HP	FI,FIII,FIV1-4	Acute phase protein capable of binding haemoglobin, preventing iron loss and renal damage. Haptoglobin also acts as an antioxidant and antibacterial	Congenital haptoglobin deficiency	1	N/A	Yes	Yes	No	Free haemoglobin-induced tissue damage, Sickle Cell Disease (e.g. see Buehler et al., 2020)
HPX	FI,FIII,FIV1-4	Binds and transports free heme to the liver, where it is internalized and degraded, thus preventing heme-mediated oxidative stress and heme-bound iron loss	None	-	N/A	Yes	No	No	Sickle Cell Disease (e.g. see Gentinetta et al., 2022)
Immunoglobulins (63 subtypes)	FI,FIII,FIV1-4	Immunoglobulins	Primary immunodeficiencies, autoimmune diseases			Yes	Yes	Yes	Primary immunodeficiencies, autoimmune diseases (e.g. see Berger et al., 2008)
MBL2	FI,FIII	The protein recognizes and binds to mannose and N-acetylglucosamine on many microorganisms, including bacteria, yeast, and viruses including influenza virus, HIV and SARS-CoV. This binding activates the classical complement pathway	Mannose-Binding Protein Deficiency	0.7	None	Yes	Yes	No	Cardiovascular pathologies (e.g. see Pavlov et al., 2015)
PLG	FI,FIII,FIV1-4	nactive zymogen and is converted to the active protease, plasmin, by several plasminogen activators	Plasminogen Deficiency, Type I	0.8	N/A (IMPC)	Yes	Yes	Yes	Plasminogen Deficiency Type I (e.g. see Watts et al., 2022)
PLTP	FI,FIII,FIV1-4	transfers phospholipids from triglyceride-rich lipoproteins to high density lipoprotein (HDL)	Sepsis	-	N/A	Yes	No	No	Sepsis (e.g. see Gautier et al., 2022)
PON1	FI,FIII,FIV1-4	binds to high density lipoprotein (HDL) particles and hydrolyzes thiolactones and xenobiotics	Amyotrophic Lateral Sclerosis, detoxification	0.7	N/A	Yes	No	No	Organophosphorus poison detoxification (e.g. Costa et al., 2020)
PRG4	FIII,FIV1-4	boundary lubricant at the cartilage surface and contributes to the elastic absorption and energy dissipation of synovial fluid.	Camptodactyly-Arthropathy-Coxa Vara-Pericarditis Syndrome	0.8	abnormal joints, skin, increased anxiety, potassium levels, decreased body weight, grip strength, hypoactivity	Yes	Yes	No	Sepsis (e.g. see Richendrfer et al., 2021)
PROC	FIII,FIV1-4	activated form contains a serine protease domain and functions in degradation of the activated forms of coagulation factors V and VIII	Protein C Deficiency	0.8	prothrombotic and proinflammatory phenotypes	Yes	Yes	Yes	PROC deficiency (various products, e.g. see Kroiss et al., 2010)
PROS1	FI,FIII	cofactor for the anticoagulant protease, activated protein C (APC) to inhibit blood coagulation	Protein S deciciency	0.8	thrombotic phenotype in vivo when challenged in a tissue factor–induced thromboembolism model	Yes	No	No	PROS deficiency (various combined concentrate products, e.g. see Gierula et al., 2020)
RNASE4	FIII	pancreatic ribonuclease	None	-	N/A	Yes	No	No	Amyotrophic Lateral Sclerosis (e.g. see Li et al., 2013)
SERPINA1	FI,FIII,FIV1-4	serine protease inhibitor whose targets include elastase, plasmin, thrombin, trypsin, chymotrypsin, and plasminogen activator	alpha 1-Antitrypsin Deficiency	0.7	N/A	Yes	Yes	Yes	Alpha 1-Antitrypsin Deficiency (various products, e.g. see McElvaney et al., 2023)
SERPINC1	FI,FIII,FIV1-4	ATIII, inhibits thrombin as well as other activated serine proteases of the coagulation system, and it regulates the blood coagulation cascade	Antithrombin III Deficiency	1	N/A	Yes	Yes	Yes	Antithrombin III Deficiency (various products, e.g. see Bravo-Pérez et al., 2019)
SERPINF2	FI,FIII,FIV1-4	major inhibitor of plasmin	Alpha-2-Plasmin Inhibitor Deficiency	0.92	N/A	No	No	No	Ischemia (e.g. see Reed et al., 2017)
SERPING1	FIII,FIV1-4	C1 inhibitor, inhibits activated C1r and C1s of the first complement component and thus regulates complement activation	Hereditary Angioedema Type I	0.73	abnormal brain and kidney morphology	Yes	Yes	Yes	Hereditary Angioedema (various products, e.g. see Bailey et al., 2019)
TF	FI,FIII,FIV1-4	transport iron from the intestine, reticuloendothelial system, and liver parenchymal cells to all proliferating cells in the body	Congenital atransferrinemia	0.91	decreased lean body mass, decreased body weight, increased total body fat, abnormal embryo size	Yes	No	No	Beta-thalassemia (e.g. see Li et al., 2010)
THBS1	FI,FIII	adhesive glycoprotein that mediates cell-to-cell and cell-to-matrix interactions	None	-	abnormal heart, liver, lung, increased bone mineral content	Yes	No	No	Cerebral cavernous malformation (e.g. see Lopez-Ramirez et al., 2017)
VWF	FI,FIII	glycoprotein involved in hemostasis. The encoded preproprotein is proteolytically processed following assembly into large multimeric complexes. These complexes function in the adhesion of platelets to sites of vascular injury and the transport of various proteins in the blood.	von Willebrand Disease	1	N/A	Yes	Yes	Yes	von Willebrand Disease (various products, e.g. see Mannucci, 2019)
									* for References see dedicated sheet
NB: there may be mouse models published not present in this database

## Sheet: References
References for Proritized Proteins
Achari AE & Jain SK (2017) Adiponectin, a Therapeutic Target for Obesity, Diabetes, and Endothelial Dysfunction. International journal of molecular sciences 18(6).
Allard JL, Shields KA, Munro TP, & Lua LHL (2022) Strategies for developing a recombinant butyrylcholinesterase medical countermeasure for Organophosphorus poisoning. Chemico-biological interactions 363:109996.
Asmis LM, et al. (2022) Recombinant ADAMTS13 for Hereditary Thrombotic Thrombocytopenic Purpura. The New England journal of medicine 387(25):2356-2361.
Bailey CE & Carr MM (2019) Pediatric hereditary angioedema: what the otolaryngologist should know. Current opinion in otolaryngology & head and neck surgery 27(6):499-503.
Bauduer F, et al. (2015) Factor XI replacement for inherited factor XI deficiency in routine clinical practice: results of the HEMOLEVEN prospective 3-year postmarketing study. Haemophilia : the official journal of the World Federation of Hemophilia 21(4):481-489.
Berger M (2008) Principles of and advances in immunoglobulin replacement therapy for primary immunodeficiency. Immunol Allergy Clin North Am 28(2):413-437, x.
Berntorp E, et al. (2021) Haemophilia. Nature Reviews Disease Primers 7(1):45.
Bravo-Pérez C, Vicente V, & Corral J (2019) Management of antithrombin deficiency: an update for clinicians. Expert review of hematology 12(6):397-405.
Buehler PW, Humar R, & Schaer DJ (2020) Haptoglobin Therapeutics and Compartmentalization of Cell-Free Hemoglobin Toxicity. Trends in molecular medicine 26(7):683-697.
Bulato C, et al. (2018) "In vitro" correction of the severe factor V deficiency-related coagulopathy by a novel plasma-derived factor V concentrate. Haemophilia : the official journal of the World Federation of Hemophilia 24(4):648-656.
Costa LG, Cole TB, Garrick J, Marsillach J, & Furlong CE (2020) Chapter 70 - Paraoxonase (PON1), detoxification of nerve agents, and modulation of their toxicity. Handbook of Toxicology of Chemical Warfare Agents (Third Edition), ed Gupta RC (Academic Press, Boston), pp 1179-1190.
Dorgalaleh A (2023) The History of Factor XIII Deficiency. Seminars in thrombosis and hemostasis.
Erlandsson L, et al. (2019) Alpha-1 microglobulin as a potential therapeutic candidate for treatment of hypertension and oxidative stress in the STOX1 preeclampsia mouse model. Scientific reports 9(1):8561.
Franchini M & Lippi G (2012) Fibrinogen replacement therapy: a critical review of the literature. Blood transfusion = Trasfusione del sangue 10(1):23-27.
Gautier T, et al. (2022) New therapeutic horizons for plasma phospholipid transfer protein (PLTP): Targeting endotoxemia, infection and sepsis. Pharmacology & therapeutics 236:108105.
Gentinetta T, et al. (2022) Plasma-Derived Hemopexin as a Candidate Therapeutic Agent for Acute Vaso-Occlusion in Sickle Cell Disease: Preclinical Evidence. Journal of clinical medicine 11(3).
Gierula M & Ahnström J (2020) Anticoagulant protein S-New insights on interactions and functions. Journal of thrombosis and haemostasis : JTH 18(11):2801-2811.
Giordano CR, et al. (2015) Catalase therapy corrects oxidative stress-induced pathophysiology in incipient diabetic retinopathy. Investigative ophthalmology & visual science 56(5):3095-3102.
Grossman JE (1987) Plasma fibronectin and fibronectin therapy in sepsis and critical illness. Reviews of infectious diseases 9 Suppl 4:S420-430.
Khalique SC & Ferguson N (2019) Angiotensin II (Giapreza): A Distinct Mechanism for the Treatment of Vasodilatory Shock. Cardiology in review 27(3):167-169.
Khanani AM, et al. (2022) A Phase I, Single Ascending Dose Study of GEM103 (Recombinant Human Complement Factor H) in Patients with Geographic Atrophy. Ophthalmology science 2(2):100154.
Klein D, et al. (Alpha-2-Macroglobulin Not Significantly Better Than Regular PRP For Knee Arthritis Symptoms (Orthop J Sports Med. 2020 Jul 31;8(7 suppl6):2325967120S00454. doi: 10.1177/2325967120S00454. eCollection 2020 Jul.).
Kościuczuk EM, et al. (2012) Cathelicidins: family of antimicrobial peptides. A review. Molecular biology reports 39(12):10957-10970.
Kroiss S & Albisetti M (2010) Use of human protein C concentrates in the treatment of patients with severe congenital protein C deficiency. Biologics : targets & therapy 4:51-60.
Li H, et al. (2010) Transferrin therapy ameliorates disease in beta-thalassemic mice. Nature medicine 16(2):177-182.
Li S, et al. (2013) Ribonuclease 4 protects neuron degeneration by promoting angiogenesis, neurogenesis, and neuronal survival under stress. Angiogenesis 16(2):387-404.
Lopez-Ramirez MA, et al. (2017) Thrombospondin1 (TSP1) replacement prevents cerebral cavernous malformations. The Journal of experimental medicine 214(11):3331-3346.
Mannucci PM (2019) New therapies for von Willebrand disease. Blood advances 3(21):3481-3487.
Martini PG, et al. (2010) Recombinant human complement component C2 produced in a human cell line restores the classical complement pathway activity in-vitro: an alternative treatment for C2 deficiency diseases. BMC immunology 11:43.
McElvaney OF, Fraughen DD, McElvaney OJ, Carroll TP, & McElvaney NG (2023) Alpha-1 antitrypsin deficiency: current therapy and emerging targets. Expert review of respiratory medicine 17(3):191-202.
Melia D & Post B (2021) Human albumin solutions in intensive care: A review. Journal of the Intensive Care Society 22(3):248-254.
Palomba, A., et al. (2021). Comparative evaluation of MaxQuant and proteome discoverer MS1-based protein quantification tools. Journal of proteome research, 20(7), 3497-3507
Pavlov VI, et al. (2015) Human mannose-binding lectin inhibitor prevents myocardial injury and arterial thrombogenesis in a novel animal model. The American journal of pathology 185(2):347-355.
Payne J, Batsuli G, Leavitt AD, Mathias M, & McGuinn CE (2022) A review of the pharmacokinetics, efficacy and safety of high-purity factor X for the prophylactic treatment of hereditary factor X deficiency. Haemophilia : the official journal of the World Federation of Hemophilia 28(4):523-531.
Piktel E, Levental I, Durnaś B, Janmey PA, & Bucki R (2018) Plasma Gelsolin: Indicator of Inflammation and Its Potential as a Diagnostic Tool and Therapeutic Target. International journal of molecular sciences 19(9).Shaabani E, et al. (2022) Gene therapy to enhance angiogenesis in chronic wounds. Molecular therapy. Nucleic acids 29:871-899.
Reed GL, Houng AK, Singh S, & Wang D (2017) α2-Antiplasmin: New Insights and Opportunities for Ischemic Stroke. Seminars in thrombosis and hemostasis 43(2):191-199.
Richendrfer H & Jay GD (2020) Lubricin as a Therapeutic and Potential Biomarker in Sepsis. Critical care clinics 36(1):55-67.
Sarode R, Welsby IJ, & Hoffman M (2023) Clinical Relevance of Preclinical and Clinical Studies of Four-Factor Prothrombin Complex Concentrate for Treatment of Bleeding Related to Direct Oral Anticoagulants. Annals of emergency medicine.
Watts P, et al. (2002) Effective treatment of ligneous conjunctivitis with topical plasminogen. American journal of ophthalmology 133(4):451-455.
Zanardi A, et al. (2018) Ceruloplasmin replacement therapy ameliorates neurological symptoms in a preclinical model of aceruloplasminemia. EMBO molecular medicine 10(1):91-106.

## Sheet: ceruloplasmin_characterization
Accession	Description	Plasmatic	Coverage [%]	# Peptides	# AAs	MW [kDa]	calc. pI	Relative_abundance_average	%_relative_abundance
P00450	Ceruloplasmin	YES	93	106	1065	122.1	5.72	2.46987e+10	97.8653
H7C5R1	Ceruloplasmin (Fragment)	YES	92	83	852	97.7	5.49	7.82599e+07	0.310095
P01009	Alpha-1-antitrypsin	YES	54	25	418	46.7	5.59	6.41986e+07	0.254379
P01011	Alpha-1-antichymotrypsin	YES	35	15	423	47.6	5.52	6.06571e+07	0.240346
A0A087WT59	Transthyretin	YES	89	10	115	12.6	5.45	6.03078e+07	0.238962
P08670	Vimentin	YES	55	21	466	53.6	5.12	5.712e+07	0.226331
P01042	Kininogen-1	YES	17	12	644	71.9	6.81	4.62095e+07	0.183099
A0A7I2V2D2	Plasma protease C1 inhibitor	YES	33	16	482	53.2	6.47	3.88963e+07	0.154121
P01876	Immunoglobulin heavy constant alpha 1	YES	21	7	353	37.6	6.51	1.93311e+07	0.0765971
P02768	Albumin	YES	11	7	609	69.3	6.28	1.41993e+07	0.0562631
P22792	Carboxypeptidase N subunit 2	YES	26	12	545	60.5	5.99	1.30734e+07	0.0518015
P02765	Alpha-2-HS-glycoprotein	YES	10	3	367	39.3	5.72	9.93048e+06	0.0393483
P00738	Haptoglobin	YES	28	14	406	45.2	6.58	9.63857e+06	0.0381916
D6RE86	Ceruloplasmin (Fragment)	YES	74	13	178	20.7	7.24	9.20496e+06	0.0364734
P04264	Keratin, type II cytoskeletal 1	YES	21	15	644	66	8.12	8.02149e+06	0.0317841
P10909	Clusterin	YES	29	13	449	52.5	6.27	7.65897e+06	0.0303477
P51884	Lumican	YES	25	8	338	38.4	6.61	4.58262e+06	0.018158
P0DOY2	Immunoglobulin lambda constant 2	YES	24	2	106	11.3	7.24	3.81023e+06	0.0150975
B7ZKJ8	ITIH4 protein	YES	10	5	935	103.8	6.89	3.75467e+06	0.0148774
V9GYM3	Apolipoprotein A-II	YES	16	3	133	14.9	8.27	2.97441e+06	0.0117857
P01834	Immunoglobulin kappa constant	YES	49	3	107	11.8	6.52	2.96734e+06	0.0117577
Q5VY30	Retinol-binding protein	YES	19	4	199	23	6.09	2.70513e+06	0.0107187
P01019	Angiotensinogen	YES	11	5	485	53.1	6.32	2.64916e+06	0.010497
P14151	L-selectin	YES	9	3	372	42.2	6.6	2.62061e+06	0.0103838
P08185	Corticosteroid-binding globulin	YES	17	6	405	45.1	6.04	2.4133e+06	0.0095624
D6RF35	Gc-globulin	NO	11	7	476	53	5.52	2.2891e+06	0.00907027
P35527	Keratin, type I cytoskeletal 9	YES	18	8	623	62	5.24	2.27029e+06	0.00899572
P02787	Serotransferrin	YES	8	6	698	77	7.12	2.08036e+06	0.00824317
P02790	Hemopexin	YES	17	5	462	51.6	7.02	1.14836e+06	0.00455023
O00533	Neural cell adhesion molecule L1-like protein	YES	5	5	1208	135	5.76	1.0765e+06	0.00426548
P00739	Haptoglobin-related protein	YES	24	10	348	39	7.09	996517	0.00394857
P01008	Antithrombin-III	YES	8	3	464	52.6	6.71	933273	0.00369797
P01857	Immunoglobulin heavy constant gamma 1	YES	15	4	330	36.1	8.19	920075	0.00364568
A0A024R6I7	Alpha-1-antitrypsin	YES	54	24	418	46.7	5.59	818693	0.00324396
P04275	von Willebrand factor	YES	1	2	2813	309.1	5.48	612769	0.00242802
P13796	Plastin-2	YES	5	3	627	70.2	5.43	408280	0.00161775
