# Supplementary material for: New orphan disease therapies from the proteome of industrial plasma processing waste- a treatment for aceruloplasminemia
Source: Commun Biol. 2024 Jan 30;7:140. doi: 10.1038/s42003-024-05820-7 (PMC10828504; doi:10.1038/s42003-024-05820-7)
Supplement: Supplementary file 7 — Supplementary Data 4 [file 42003_2024_5820_MOESM7_ESM.xlsx]

## Sheet: Fig 3b
Ceruloplasmin Oxidase activity in waste fractions (mIU/ml)
Fr I	Fr III	Fr IV 1-4
735.569	15678.4	36448.3
828.806	13567	35972.8
735.569	12912.7	33720.7
570.277	11602.4	36259.5
472.971	10167.4	34208.6
442.133	16360	36570.3
479.896	12498.2	36654.2
440.675	14019.5	29889
449.395	13767	39366.1
	13413	33196
	8992.74	32971.3
	13413	32039.6
	19493.4	34050.7
	15808.9	35502.3
	15101.1	33116.7

## Sheet: Fig 3c
Ceruloplasmin antigen in waste fractions (mg/ml)
Fr I	Fr III	Fr IV 1-4
0.004	0.124	0.364
0.004	0.119	0.347
0.004	0.102	0.339

## Sheet: Fig 3d
Ceruloplasmin purity in waste fractions (% on total protein)
Fr I	Fr III	Fr IV 1-4
0.0006	0.0078	0.0193
0.0005	0.0063	0.0169
0.0006	0.0062	0.0171

## Sheet: Fig 3e 
Relative protein composition in FIV1-4 and in kCP as analyzed by biochemical methods
	Ceruloplasmin				Albumin				Transferrin				Transtiretin				α2-macroglobulin				IgA				Total protein		Unknown
	Fr IV 1-4		kCp		Fr IV 1-4		kCp		Fr IV 1-4		kCp		Fr IV 1-4		kCp		Fr IV 1-4		kCp		Fr IV 1-4		kCp		Fr IV 1-4	kCp	Fr IV 1-4	kCp
	mg/ml	% on total protein	mg/ml	% on total protein	mg/ml	% on total protein	mg/ml	% on total protein	mg/ml	% on total protein	mg/ml	% on total protein	mg/ml	% on total protein	mg/ml	% on total protein	mg/ml	% on total protein	mg/ml	% on total protein	mg/ml	% on total protein	mg/ml	% on total protein	mg/ml	mg/ml	% on total protein
Batch 1	0.371	0.017317	1.013	0.796384	5.52	0.257655	N.D.	N.D.	6.37	0.29733	N.D.	N.D.	0.27	0.0126027	N.D.	N.D.	0.337	0.01573	N.D.	N.D.	0.774	0.0361277	0.00293	0.00230346	21.424	1.272	0.363237	0.201313
Batch 2	0.441	0.0219011	0.989	0.72859	6.19	0.30741	N.D.	N.D.	5.86	0.291021	N.D.	N.D.	0.29	0.0144021	N.D.	N.D.	0.382	0.018971	N.D.	N.D.	0.899	0.0446464	0.00287	0.00211431	20.136	1.35742	0.301649	0.269296
Batch 3	0.391	0.0241418	0.937	0.827982	5.74	0.354408	N.D.	N.D.	5.03	0.310571	N.D.	N.D.	0.27	0.0166708	N.D.	N.D.	0.184	0.0113608	N.D.	N.D.	0.888	0.0548284	0.00166667	0.00147275	16.196	1.13167	0.228019	0.170545
Batch 7	0.382	0.0210724	1.006	0.880718	6.39	0.352493	N.D.	N.D.	6.11	0.337048	N.D.	N.D.	0.3	0.016549	N.D.	N.D.	0.392	0.021624	N.D.	N.D.	0.983	0.0542255	0.00242333	0.00212154	18.128	1.14225	0.196988	0.117161
Mean	0.39625	0.0211081	0.98625	0.808418	5.96	0.317992	N.D.	N.D.	5.8425	0.308992	N.D.	N.D.	0.2825	0.0150561	N.D.	N.D.	0.32375	0.0169215	N.D.	N.D.	0.886	0.047457	0.0024725	0.00200302	18.971	1.22583	0.272473	0.189579

## Sheet: Fig 3f
Ceruloplasmin antigen in starting material and kCP (mg/ml)
	Fr IV 1-4				kCP
	read 1	read 2	read 3	Mean	read 1	read 2	read 3	Mean
batch 1	0.369	0.368	0.377	0.37	1.01	1.02	1.01	1.013
batch 2	0.433	0.435	0.456	0.44	1	0.946	1.02	0.989
batch 3	0.39	0.391	0.393	0.39	0.988	0.885	0.939	0.937
batch 4	0.376	0.392	0.377	0.382	0.954	0.965	1.1	1.006

## Sheet: Fig 3g
Ceruloplasmin oxidase activity in starting material and kCP (mIU/ml)
	Fr IV 1-4				kCP
	read 1	read 2	read 3	Mean	read 1	read 2	read 3	Mean
batch 1	38772.3	38270.4	41233.7	39400	95291.2	97285	109634	106740
batch 2	40017.8	41629.9	42724.2	41500	111254	118332	125360	118320
batch 3	34185.8	36130.6	33848.5	34700	110437	104978	102925	106100
batch 4	36145.1	36788.8	39184.5	37373	88393.3	84557.8	89075.6	87340

## Sheet: Fig 3h
Ceruloplasmin purity in starting material and kCP (% on total protein)
	Fr IV 1-4				kCP
	read 1	read 2	read 3	Mean	read 1	read 2	read 3	Mean
batch 1	0.0174	0.0175	0.0176	0.0173	0.8228	0.8074	0.7618	0.7964
batch 2	0.0218	0.0215	0.0224	0.0219	0.7246	0.6982	0.7628	0.7288
batch 3	0.0242	0.0238	0.0244	0.0242	0.8199	0.8022	0.864	0.8277
batch 4	0.0206	0.0216	0.021	0.0211	0.8319	0.8208	0.9962	0.8809

## Sheet: Fig 3i
Ceruloplasmin oxidase specific activity in starting material and kCP (mIU/mg)
	Fr IV 1-4				kCP
	read 1	read 2	read 3	Mean	read 1	read 2	read 3	Mean
batch 1	105074	103996	109373	106185	104034	101956	108548	105370
batch 2	92419.7	95700.9	93693.4	94033.2	111254	125086	122902	119636
batch 3	87655.9	92405.6	86128.6	88671.2	111779	118619	109612	113234
batch 4	96130.7	93849	103938	97834.6	92655.4	87624.7	80977.9	86819.1

## Sheet: Fig 3k
Ceruloplasmin oxidase specific activity in kCP and commercial reference (CP)(mIU/mg)
	kCP
	read 1	read 2	read 3	Mean
batch 2	127565	122374	130009	126680
batch 3	114537	123667	106866	114843
batch 1	119875	128524	135579	127625
batch 5	119300	112119	106742	112819
batch 6	116267	123673	129945	122990
	CP
batch 1	85954	128802	59473.6	91409.8
batch 2	119723	145370	61298.5	108797
batch 3	92954	124059	73339.1	96783.9

## Sheet: Fig 3l
Ceruloplasmin FeOxidase specific activity in kCP and commercial reference (CP)(mIU/mg)
	kCP
	read 1	read 2	read 3	Mean
batch 2	70262.6	70919.6	69555.7	70242.3
batch 3	74967.1	81576.9	71990.1	76061.9
batch 1	84883.4	94645.1	97741.3	92105
batch 5	66924.3	64055.7	67239.6	66032.3
batch 6	92305.8	117882	100002	103064
	CP
batch 1	75296.7	74497.9	72191.6	73995.4
batch 2	79327.2	83100	81794.9	81407.4
batch 3	86549.7	86643.1	84861.6	86077.5
