# Supplementary material for: New orphan disease therapies from the proteome of industrial plasma processing waste- a treatment for aceruloplasminemia
Source: Commun Biol. 2024 Jan 30;7:140. doi: 10.1038/s42003-024-05820-7 (PMC10828504; doi:10.1038/s42003-024-05820-7)
Supplement: Supplementary file 8 — Supplementary Data 5 [file 42003_2024_5820_MOESM8_ESM.xlsx]

## Sheet: 6 months
Measured parameters
			Blood										Brain
			Sup. Tab.1			Fig. 7f	Fig. 7g	Sup. Tab.1			Fig. 7h	Sup. Tab.1	Fig. 5c	Fig. 5b
mouse			RBC	HGB	HCT	MCV	MCH	MCHC	RDW-SD	RET %	RET-Hgb	PLT	Grid Test	Constant rotarod, latency to fall
#	label	sex	(M/µL)	(g/dL)	(%)	(fL)	(pg)	(g/dL)	(fL)	(%)	(pg)	(K/µL)	(% failure/total step)	(sec)
206	KO	1	11.27	13.3	45.1	40	11.8	29.5	36.3	4.34	15.9	1180	4.4	274.2
207	KO	1	10.37	11.9	40.8	39.3	11.5	29.2	33.2	3.09	14.8	1284	3.9	300
221	KO	1	10.99	12.9	44.2	40.2	11.7	29.2	36.1	3	15.9	971	2.4	300
361	KO	1	10.46	12	41.7	39.9	11.5	28.8	39.5	4.07	15.5	1161	3.9	300
223	KO	1	9.44	11.7	39.4	41.7	12.4	29.7	35.2	3.7	16.3	973	3.5	300
201	KO	2	10.79	12.4	42.8	39.7	11.5	29	37	3.78	14.3	1833	3.8	300
202	KO	2	10.85	13	44.2	40.7	12	29.4	32.3	4.21	14.4	1395	4.3	300
203	KO	2	9.9	11.9	39.9	40.3	12	29.8	38.5	3.03	13.8	1273	3.9	300
204	KO	2	10.67	12.2	42	39.4	11.4	29	34.5	3.17	14.1	1376	2.9	300
205	KO	2	11.05	12.7	42.8	38.7	11.5	29.7	36.8	3.27	13.2	1197	3.9	300
208	KO	1	10.48	12.1	42	40.1	11.5	28.8	35.6	2.38	15.6	1298	2.7	300
209	KO	1	10.64	12	41.6	39.1	11.3	28.8	37	3.02	15.7	1335	5	261.4
210	KO	1	10.64	11.9	42.2	39.7	11.2	28.2	40.8	2.37	15.3	1476	1.1	295.8
211	KO	1	10.87	12.8	44.7	41.1	11.8	28.6	35	2.86	15.5	1176	2.3	300
318	KO	1	11.39	12.5	43.5	38.2	11	28.7	38.3	2.07	15.1	1366	0	300
216	KO	2	11.5	12.7	45.1	39.2	11	28.2	33.1	3.28	14.8	1476	4.6	300
217	KO	2	10.69	11.5	40.2	37.6	10.8	28.6	33.5	3.38	13.5	1560	4	300
218	KO	2	10.57	11.6	40.2	38	11	28.9	32.9	4.04	14.2	1570	4.2	300
219	KO	2	10.39	11.7	40.8	39.3	11.3	28.7	34.1	4.11	14.9	1250	2.4	300
220	KO	2	8.4	9.8	33.6	40	11.7	29.2	37.7	4.61	12.8	1988	1.1	300
293	KO	1	10.4	11.8	41.6	40	11.3	28.4	37.6	3.29	15	1130	0	300
294	KO	1	9.97	12.6	42.7	42.8	12.6	29.5	35.7	2.81	17.2	938	2.4	300
295	KO	1	10.25	13.1	45.7	44.6	12.8	28.7	39.7	2.89	16.7	812	6.8	300
296	KO	1	10.59	11.9	41.1	38.8	11.2	29	35.5	4.33	14.1	1344	5.6	258.4
300	KO	1	10.55	12.4	42.4	40.2	11.8	29.2	36.3	4.02	15.7	1160	2.1	300
287	KO	2	9.62	11.2	36.9	38.4	11.6	30.4	39.3	6.23	15	1304	4.3	300
288	KO	2	10.06	11.1	38.9	38.7	11	28.5	34	3.9	13.9	1609	2.2	300
289	KO	2	10.73	12	42.2	39.3	11.2	28.4	32.1	3.99	14	1546	6.6	300
290	KO	2	9.96	10.9	38.1	38.3	10.9	28.6	38.1	4.77	14.4	1743	4.3	300
291	KO	2	10.86	12.3	42.7	39.3	11.3	28.8	33.3	3.14	14.3	1371	5.6	259.8
306	KO	1	11.12	12.5	43.4	39	11.2	28.8	34.8	3.7	14.2	1317	2.9	257.2
307	KO	1	11.53	12.8	44.8	38.9	11.1	28.6	36.8	2.58	14.1	1532	1.2	300
308	KO	1	9.91	12.9	42.7	43.1	13	30.2	34	2.39	17.1	937	4.3	248.8
309	KO	1	10.54	11.9	41.6	39.5	11.3	28.6	35.5	4.02	14	1255	5.6	250.6
310	KO	1	10.92	12.5	43.1	39.5	11.4	29	32.7	2.82	14.9	1280	3.3	267
304	KO	2	9.82	11.7	40	40.7	11.9	29.3	32.5	3.83	15.2	1509	4.4	300
305	KO	2	10.47	12.3	42.3	40.4	11.7	29.1	35.7	4.54	15.4	1945	1	300
311	KO	2	9.56	10.7	36.9	38.6	11.2	29	34.9	4.05	15.1	1551	3.7	300
312	KO	2	10.4	12.3	43.4	41.7	11.8	28.3	32.7	4.4	14.8	1352	4.5	250.4
313	KO	2	10.61	12	42.5	40.1	11.3	28.2	33.6	4.3	14.4	1711	5.7	300
244	WT	1	11.08	14.8	52.2	47.1	13.4	28.4	31.1	3.25	17.2	1170	3.4	300
245	WT	1	10.71	15.3	53.3	49.8	14.3	28.7	30.4	2.57	18.4	1056	2.1	300
261	WT	1	10.38	14.5	50.4	48.6	14	28.8	31.9	3.29	19.1	819	1.9	300
262	WT	1	10.8	15	52.6	48.7	13.9	28.5	31.1	2.3	17.7	1129	1.4	300
263	WT	1	10.76	15.1	52.8	49.1	14	28.6	30.2	3.47	17.5	804	0	300
278	WT	2	11.01	15.6	53.3	48.4	14.2	29.3	30.9	2.89	17.9	1040	0	260.8
279	WT	2	10.19	14.3	50.9	50	14	28.1	29.5	3.31	17.9	1011	5.7	300
280	WT	2	10.18	14.6	51.2	50.3	14.3	28.5	30.6	4.16	18	1023	3.9	300
281	WT	2	10.62	14.7	50.9	47.9	13.8	28.9	30.5	3.1	17.3	987	3.6	300
282	WT	2	10.37	14.6	50.2	48.4	14.1	29.1	29.7	3.24	17.6	1038	2.3	272.4
264	WT	1	10.31	15	50.7	49.2	14.5	29.6	30.3	1.74	19	974	5.6	300
265	WT	1	10.93	15.2	52.7	48.2	13.9	28.8	30.2	2.12	18.3	1030	0.8	265.2
266	WT	1	10.38	14.9	50	48.2	14.4	29.8	30.2	2.17	18.5	957	2.8	249
267	WT	1	10.25	14.4	50.1	48.9	14	28.7	29.6	2.6	18.9	999	3.3	300
268	WT	1	10.22	14.6	49.1	48	14.3	29.7	28	2.66	18.8	1073	1.9	300
324	WT	2	10.05	14.1	46.6	46.4	14	30.3	34.4	3.65	20.2	937	5.4	300
325	WT	2	10.63	15.2	52	48.9	14.3	29.2	29.5	2.54	18.5	1182	4.8	284
326	WT	2	10.46	14.7	49.2	47	14.1	29.9	34.5	2.53	19.4	1269	9.6	300
329	WT	2	10.11	14.8	48.5	48	14.6	30.5	32.2	2.78	19.6	1175	3.4	300
330	WT	2	10.39	15	49.8	47.9	14.4	30.1	31.5	3.48	20.1	973	4.1	300
Sup. Tab.= Supplementary Table

## Sheet: 10 months
Measured parameters
			Blood														Liver						Organs weight				Lipid dysmetabolism			Brain
			Serum			Hematological																																	Cerebellum					Hippocampus
			Fig. 4a	Fig. 4c	Fig. 4b	Sup. Tab.2			Fig.7f	Fig. 7g	Sup. Tab.2			Fig. 7h	Sup. Tab.2		Fig. 7a	Fig. 7d	Fig. 7b	Sup. Tab.2			Sup. Tab.2				Fig. 7e	Sup. Tab.2		Fig. 5a	Fig. 5i	Fig. 5h	Fig.5f	Sup. Tab.2		Fig. 5c	Fig. 5b	Fig. 5d	Fig. 6b	Fig. 6c	Fig. 6d	Fig. 6e	Fug. 5l	Fig. 6g	Fig. 6h	Fig. 6j	Fig. 6k	Fig. 6m	Fig. 6n
mouse			Cp serum†	ab anti-Cp†	Ferroxidase activiy	RBC	HGB	HCT	MCV	MCH	MCHC	RDW-SD	RET %	RET-Hgb	PLT	WBC	Cp liver†	Liver Macrovesicles	Fe liver	Cu liver	Zn liver	F4/80 staining	Spleen	Kidney	Hearth	Liver	Leptin serum	Triglycerides serum	Adipose tissue weight	Cp brain†	Purkinje count	Fe chorid plexus	Fe brain	Cu brain	Zn brain	Grid Test	Constant rotarod, latency to fall	Beam walking	Cerebellar astrocites density†	Cerebellar GFAP expression†	Cerebellar microglia density†	Cerebellar IBA1 expression†	Purkinje autofluorescence linear density†	Hippocampal astrocytes density (CA1 - SR)†	Hippocampal GFAP expression (CA1 - SR)†	Hippocampal microglia density (CA1 - SR)†	IBA1 expression (CA1 - SR)†	Neuron density (CA1 - SP)†	Thickness (CA1 - SP)†
#	label	sex	(pg/10 µL serum)	OD (a.u.)	(% WT)	(M/µL)	(g/dL)	(%)	(fL)	(pg)	(g/dL)	(fL)	(%)	(pg)	(K/µL)	(K/µL)	(pg/10 µL serum)	(% pi - el area)	(µg/g dry weight)	(µg/g dry weight)	(µg/g dry weight)	(a.u.)	(mg)	(mg)	(mg)	(mg)	(ng/mL)	(mM)	(mg)	(pg/10 µL serum)	(number/500 µm)	(iron/cell stained area)	(µg/g dry weight)	(µg/g dry weight)	(µg/g dry weight)	(% failure/total step)	(sec)	(mean fail steps/total)	(a.u.)	(a.u.)	(a.u.)	(a.u.)	(a.u.)	(a.u.)	(a.u.)	(a.u.)	(a.u.)	(a.u.)	(a.u.)
206	KO	1	0	0.238	-4.16	11.54	13.3	43.9	38	11.5	30.3	31.1	3.9	14.9	1573	1.16	251.74	4.89	2279.8	12	94.4	12.65	81	176	130	1151	48.3	0.82	1628.3	0	15.14	0.67	111.8	7.3	29.1	16	300	0.7	69.6004	0.26	67.5315	0.18	32.88	128.205	0.02	83.9965	0.69	2662.5	72.0467
207	KO	1	0	0.177	0.12	11.35	13.5	45.9	40.4	11.9	29.4	35.9	3.78	16	1432	0.52	0	8.98	2439.6	14.3	90.9	8.92	62	148	116	1201	62.2	0.856	2674.9	141	14.29	0.72	108.8	14.5	70.9	13.5	283.6	2	103.926	0.56	101.039	0.04	23.4381	-	0.17	147.943	0.91	2725	72.9813
221	KO	1	0	0.341	-0.03	10.2	12.9	43.4	42.5	12.6	29.7	32.2	3.2	16.2	950	0.97	0	1.89	1695.5	19.5	102.4	8.62	59	173	162	783	9.1	0.699	864.4	0	12.86	0.73	126.2	21.4	76.2	5.9	128.8	0.3	53.9084	0.09	85.3549	-	28.0048	224.138	-	178.161	1	2587.5	67.5017
361	KO	1	0	0.189	-7.83	10.09	12.9	43.7	43.3	12.8	29.5	31.5	3.69	16.5	1298	1.28	43.59	1.88	1621.7	12	90.4	10.05	87	158.5	162	1119	22.7	0.976	3584.6	0	15.14	0.45	138.9	25	91.7	9.9	300	3.3	55.4382	0.03	70.4935	-	21.1623	229.376	0.02	128.773	0.45	2862.5	74.604
223	KO	1	75.123	0.152	-12.86	10.86	12.4	42.1	38.8	11.4	29.5	31.8	4.83	14.8	1154	0.71	0	8.15	2299.5	24.1	159.3	16.07	78	172.5	155	917	75.9	0.856	1459.6	0	13.43	0.8	170.7	14.9	36.6	13.7	19.8	4	-	-	-	-	21.2589	47.259	0	141.777	0.49	2700	66.525
201	KO	2	0	0.282	0.4	10.28	11.1	36.8	35.8	10.8	30.2	33.2	4.25	13.6	2164	3.99	183.31	2.35	2324.1	22.8	106.3	6.63	72	221	160	1539	15.6	1.217	1257.8	0	14.86	0.1	148.8	12.5	26.6	11.8	188	0.7	-	-	59.4354	0.16	15.4139	-	-	146.667	0.61	2787.5	-
202	KO	2	0	0.141	-6.51	10.8	12.1	40.9	37.9	11.2	29.6	31.5	4.79	13.8	1693	4.51	92.67	4.97	1319.7	11.3	75.7	6.95	72	232	155	1660	40.8	1.024	3280	177.3	15.14	0.58	131.6	10.3	41	16	194.6	1.3	91.1613	0.58	79.2707	0.11	14.1343	108.696	0.05	-	0.19	-	-
203	KO	2	0	0.267	0.35	9.71	10.6	34.7	35.7	10.9	30.5	35.6	5.55	13.3	1847	2.54	0	2.95	3587.5	33.8	159.2	7.2	74	269.5	186	1390	5.8	0.856	1156.6	0	12	0.52	102.9	24.1	55.6	8.3	216.2	3	127.389	0.74	65.0096	0.08	-	228.463	0.07	109.472	0.53	-	87.7137
204	KO	2	0	0.155	-1.48	10.46	11.4	38.5	36.8	10.9	29.6	35.5	4.09	13.4	1648	4.97	0	1.39	2471.9	24.1	106.3	6.58	62	234	180	1600	13.7	1.241	1170.9	0	11.5	0.11	141.5	14.8	78.7	10.4	65.8	2.3	102.326	-	45.7736	0.26	24.7525	223.684	0.07	164.474	0.45	2450	73.5743
205	KO	2	0	0.245	-3.74	8.72	9.4	30.1	34.5	10.8	31.2	35.9	7.16	13.8	1734	1.91	0	3.18	5277.8	67.6	308.1	8.55	94	254	230	1354	10.3	0.82	965.1	0	13.71	0.49	212.9	26.8	57.7	12.4	35.2	1.7	-	-	92.9095	0.13	14.5553	104.167	0.01	79.1667	-	2462.5	79.5577
208	KO	1	0	0.266	-2.42	11.15	13.1	44.2	39.6	11.7	29.6	30.4	3.37	14.9	1489	0.77	0	5.46	2463	17	105.7	10.65	51	139	136	1047	21.4	0.482	1936.8	0	16.86	0.67	111.1	22.2	64.4	13.1	58.4	1.6	114.177	0.76	128.449	0.14	-	121.422	0.06	78.0572	-	2575	64.0797
209	KO	1	70.194	0.23	-4.35	11.03	12.9	43.5	39.4	11.7	29.7	31.3	2.94	15.7	1346	1.05	0	1.56	3577	25.9	124.1	10.37	49	143.5	131	1085	12.9	0.832	1119.4	65.3	17.71	0.38	150	38.1	133.3	11.1	46.6	0.7	-	-	93.6884	0.13	10.4408	67.402	0.02	110.294	0.25	2450	69.406
210	KO	1	138.057	0.22	6.46	11.16	12.4	42	37.6	11.1	29.5	33.1	2.97	15	1750	1.22	0	3.54	2626	21.8	132.1	7.78	47	140.5	130	1166	19.2	1.012	1483.1	0	14.86	0.35	168.2	14.1	53.1	17	149.8	0.7	24.0306	0.78	54.3377	-	-	-	-	75.8028	-	-	61.6497
211	KO	1	157.013	0.208	-0.21	10.95	13.1	44.1	40.3	12	29.7	32.5	4.81	15	1293	1.27	0	5.61	4273.9	40.5	262.2	9.17	65	160.5	129	1278	35.5	0.952	3131.5	0	12.86	0.58	344.3	27.9	118	18.9	130.4	0.7	20.2818	0.85	73.5214	0.11	-	-	-	90.4194	-	-	44.8497
318	KO	1	0	0.134	0.02	12.05	13.9	47.6	39.5	11.5	29.2	34.3	2.83	15.2	1256	1.72	0	6.09	2551.9	20.2	106.7	13.05	57	164.5	154	1192	104.2	1.097	2996.3	0	18.29	0.37	159.5	17.9	71.6	21.6	38	1.3	55.4591	0.35	75.0727	0.07	-	-	-	71.7645	-	-	54.735
216	KO	2	0	0.2	2.79	11.68	13.9	47.7	40.8	11.9	29.1	30.4	2.76	14.6	1652	2.56	6.97	5.95	2122.6	25.4	128.8	6.45	57	220.5	172	1535	64.6	0.759	4148.2	0	14	0.54	133.3	19	64.3	15.3	75.4	1	16.5844	0.51	49.7531	0.04	-	-	-	-	-	-	67.767
217	KO	2	0	0.258	-7.83	11.51	12.9	44.4	38.6	11.2	29.1	32.9	2.9	14.9	2013	2.03	51.65	8.37	2350	21.4	111.4	6.4	63	207	188	1408	50.8	1.326	3152.2	0	14	0.47	193.5	25	53.6	12.3	34	1.7	-	0.53	-	-	-	-	-	-	-	-	53.584
218	KO	2	0	0.24	6.65	10.83	12.3	42	38.8	11.4	29.3	33.1	3.24	15	1857	2.26	353.78	4.15	3067.6	23.3	143.8	9	68	225.5	188	1355	29.4	1.157	3494.8	87.6	15.71	0.53	131	19.2	48.1	15.2	245.8	0.7	-	0.55	-	-	-	-	-	-	-	-	-
219	KO	2	1.194	0.293	-3.41	10.73	13	45.1	42	12.1	28.8	34.8	3.88	15	829	2.53	0	9.58	2075.8	17.6	95.6	10.03	63	212	176	1464	62.4	1.133	3863.2	35.9	12.29	0.29	118.9	11.2	31.8	9.7	101.4	3.7	-	0.64	-	-	-	-	-	-	-	-	-
220	KO	2	0	0.191	2.84	8.9	11.2	37.6	42.2	12.6	29.8	42.9	3.16	17.5	1161	2.94	54.76	4.51	2795.6	31.7	178	11.73	88	206.5	221	2017	68.9	0.88	4418.8	0	17.43	0.26	138.1	21.4	95.2	10.8	94	1.3	-	-	-	-	-	-	-	-	-	-	-
293	KO+CP	1	199.85	1.994	-3.452	10.04	12.6	41.6	41.4	12.5	30.3	31.7	4.57	15.6	732	0.69	644.43	4.16	2990	28.9	197.4	9.48	50	155.5	121	983	9.2	1.061	1284.9	104.7	18.57	0.32	92.9	16.7	71.4	10.6	300	0	133.333	0.75	93.5713	0.12	8.45666	177.346	0.27	143.021	-	2925	72.9833
294	KO+CP	1	413.68	2.349	1.995	9.06	12.6	41.3	45.6	13.9	30.5	33.5	5.9	17.8	934	1.83	309.58	2.77	1339.2	19.7	127.9	7.31	80	162.5	138	732	7.4	1.229	711.2	0	18.57	0.8	84.8	16.2	39	4.7	266.4	2.3	63.5209	0.4	76.5432	0.02	9.18602	102.512	0.07	97.386	0.2	2525	76.5353
295	KO+CP	1	27.73	1.271	-4.068	9.53	13.1	43.6	45.8	13.7	30	35.2	3.87	17.4	707	1.48	416.27	2.17	2058.6	23.1	167.3	13.17	80	165	140	783	12.2	0.542	1173.2	0	16	0.23	200	27.5	75	6.2	260.4	1	96.8927	0.73	111.082	0.08	8.15705	273.632	0.14	143.035	-	-	62
296	KO+CP	1	1210.59	1.317	10.408	9.9	12.2	41.6	42	12.3	29.3	36.6	6.03	16.7	1445	1.26	325.78	3.32	2297.2	19.6	146.4	10.18	76	159.5	142	1248	21.8	0.711	2367.5	0	17.14	0.1	118.9	22.6	64.2	7.3	225	1.3	-	-	47.3684	0.01	7.86782	-	0.1	119.792	0.27	3862.5	110.797
300	KO+CP	1	61.1	1.993	-4.444	9.04	12.6	41.8	46.2	13.9	30.1	34	5.75	17.2	1006	0.68	81.97	3.74	1912.1	27.3	167.3	8.8	74	203	150	774	17	0.844	1278.1	0	16.57	0.49	116.8	17.8	59.4	10.4	300	1	79.3903	-	92.0627	0.05	15.1885	176.654	0.16	131.625	0.46	2712.5	82.0327
287	KO+CP	2	17.5	2.175	5.708	8.82	11.4	36.8	41.7	12.9	31	36.8	5.36	17.2	1148	3.9	0	2.3	1655.2	23.7	133.9	5.68	98	283	229	1168	13.2	0.711	1099.2	0	17	0.45	175	64.3	228.6	11.4	135.2	1	204.891	0.64	102.549	0.09	13.4056	124.816	0.1	124.816	0.39	2712.5	102.372
288	KO+CP	2	164.22	1.824	-5.901	9.43	11.8	38.8	41.1	12.5	30.4	32	3.63	16.3	1283	2.7	322.71	2.9	1542.6	23.2	157.1	4.48	57	251	191	1453	24.3	0.868	2411.6	0	15.14	0.43	76.7	19.2	47.9	14.4	262	1	91.2524	0.51	65.5738	0.09	13.6309	248.733	0.1	101.336	0.55	3275	80.7537
289	KO+CP	2	0	2.451	-3.794	9.98	12.1	40.3	40.4	12.1	30	31	4.19	15.3	1455	1.28	336.17	4.53	2526.4	26.2	178.6	4.5	73	220	163	1369	56.9	0.988	2624.6	2003.4	17.71	0.16	60	13.7	32.5	5.7	252.4	1.3	119.237	-	88.2446	0.04	3.3706	231.132	0.13	136.792	0.53	3062.5	91.156
290	KO+CP	2	1127.94	2.018	4.862	9.36	12	38.3	40.9	12.8	31.3	35.7	4.28	17.4	1390	2.31	893.2	1.77	2034.5	28.6	169	6.12	66	217.5	183	1569	20.5	1.205	2901.1	176.8	18	0.37	100	25.5	76.5	7.7	237.8	2	89.8693	0.47	120.096	-	13.923	141.156	0.12	119.1	0.44	3087.5	88.4793
291	KO+CP	2	0	2.345	7.635	9.87	12.1	40	40.5	12.3	30.3	32.7	3.51	16.7	1380	1.83	287.59	3.26	1878	16.5	103.7	5.42	54	192	166	1224	18.9	0.928	2220.9	126	16.86	0.53	73.2	14.3	57.1	10.3	102.2	0.7	109.769	0.65	84.9673	0.1	15.7262	168.729	0.05	89.9888	0.31	2775	83.7883
306	KO+CP	1	0	1.084	4.11	11.15	13.8	46.7	41.9	12.4	29.6	32.4	3.88	15.7	1820	0.74	0	1.93	3366.2	30.2	181.1	6.53	61	174.5	128	996	14.6	0.651	1170.1	0	21.43	0.26	123.7	18.6	53.6	8.4	130	1	156.316	0.54	128.255	-	10.1637	-	0.01	81.781	0.21	3087.5	69.0657
307	KO+CP	1	0	1.455	7.02	11.5	14	46.5	40.4	12.2	30.1	32.8	4.58	15.2	1578	0.88	189.15	3.16	2209.4	16.2	82.4	7.6	57	136.5	128	1154	31	0.687	1912.8	0	16.29	0.64	97.1	14.3	45.7	14.4	97.6	0.67	102.041	-	79.3651	0.07	15.7434	112.807	-	165.893	0.21	-	60.465
308	KO+CP	1	11.43	1.553	6.69	10.4	13.9	45.6	43.8	13.4	30.5	33.5	4.59	16.8	1159	1.03	232.15	3.36	1695.1	24.7	132.5	11.95	69	192.5	140	774	4.4	0.542	866	0	18.86	0.28	81.9	16.7	51.4	9.4	300	0.33	-	-	52.9214	0.05	-	-	-	92.0099	-	-	-
309	KO+CP	1	1173.82	1.13	17.18	10.71	13.4	46	43	12.5	29.1	32.6	3.5	16.5	1690	0.33	290.81	3.39	1547.4	23.9	147.9	6.97	50	152.5	121	1068	21.4	0.735	1244.2	1706	16.29	0.42	138.5	23.1	73.1	5.6	286.8	1.33	103.075	0.9	58.2596	0.05	-	-	-	64.6326	-	-	74.667
310	KO+CP	1	0	0.682	2.98	10.66	13.1	43.2	40.5	12.3	30.3	31.2	3.98	15.7	1846	0.82	120.83	2.7	1661.3	23.1	133.8	9.03	71	166.5	136	1122	11.8	0.795	1355.1	0	18	0.14	150	21.4	78.6	5	143.6	0.67	129.67	1.04	73.5967	0.05	-	-	-	72.332	-	-	-
304	KO+CP	2	54.65	2.235	5.75	10.48	12.8	42.8	40.8	12.2	29.9	34.1	3.81	15.7	1820	1.2	359.5	2.9	2280.4	35.7	176.8	5.32	67	281	205	1454	27.5	0.687	2200.1	472.7	18	0.49	154.5	27.3	127.3	4.3	300	0.67	91.917	-	66.3182	0.1	-	-	-	84.1889	-	-	74.116
305	KO+CP	2	362.12	2.214	4.34	9.54	12.2	41	43	12.8	29.8	33.6	4.78	15.3	1550	1.32	21.25	3.78	1558.1	18.7	84.6	4.93	80	221	184	1468	28.1	0.771	2363.3	255	17.71	0.21	136.7	26.7	100	6.6	300	2	-	-	-	-	-	-	-	-	-	-	95.646
311	KO+CP	2	123.65	2.113	7.07	9.71	11.7	38.8	40	12	30.2	33.5	4.43	14.6	1505	3.72	5.46	3.18	2044.9	25.6	122.2	5.93	74	237.5	190	1410	14.8	0.845	1854.2	120.5	18.57	0.23	93.5	22.6	66.1	8.7	300	0.67	-	1.98	-	-	-	-	-	-	-	-	-
312	KO+CP	2	683.61	2.447	6.93	10.03	12.4	42	41.9	12.4	29.5	31.5	3.64	15.5	1487	1.48	277.88	2.48	981.7	15.9	92	6.28	64	274.5	188	1582	26.6	0.822	2565.5	910.8	17.43	0.22	123	18	72.1	9.4	44.2	0.67	-	0.64	-	-	-	-	-	-	-	-	-
313	KO+CP	2	999.42	1.585	10.64	10.44	13	44	42.1	12.5	29.5	32.4	4.47	15.5	1318	2.2	126.63	4.65	1769.7	14.4	79.8	5.75	59	239.5	200	1594	57.5	0.771	1769	535.8	15	0.13	126.3	26.3	94.7	7.7	101.2	0	-	2.73	-	-	-	-	-	-	-	-	-
244	WT	1	0	0.342	111.41	11.21	15.7	53.2	47.5	14	29.5	32.3	4.62	18.6	1195	1.24	39.87	4.85	236.6	14	98.9	10.68	89	174.5	123	1343	33.8	0.82	2712.1	196.8	17.14	0.37	141	37.9	100	4.8	300	3	63.8978	-	59.8802	0.01	6.53943	240.296	0.32	123.229	0.48	2975	68.148
245	WT	1	19.62	0.193	104.17	9.98	14.8	49.6	49.7	14.8	29.8	30	4.78	18.6	965	1.01	0	4.15	361.1	13.9	96.3	10.35	79	182	120	1341	28.1	0.687	1972.4	0	18.57	0.17	88.2	11.8	54.4	3.3	200.8	1.3	116.002	0.65	82.3142	0.17	15.3338	311.475	0.13	-	0.38	2525	59.4417
261	WT	1	0	0.412	75.78	9.72	14.3	47.4	48.8	14.7	30.2	30.7	4.52	19.1	881	1.56	0	2.06	488.4	17.4	104.7	11.08	79	186.5	149	722	46.3	0.747	2146.6	0	18.86	0.13	97.5	27.5	80	5.4	203.2	1	62.376	-	79.5862	0.07	20.3281	145.361	0.05	89.782	0.36	2837.5	90.746
262	WT	1	0	0.186	109.9	10.23	14.5	48.3	47.2	14.2	30	28.3	3.59	18.4	1114	0.64	66.54	3.49	446.2	21.5	153.8	7.43	72	145	114	968	7.4	0.904	811.4	0	17.71	0.02	90.6	20.8	50.9	5.6	300	0	62.1302	-	66.296	0.05	20.2883	-	0.04	100.053	0.26	3075	97.5257
263	WT	1	7.11	0.192	88.85	10.78	15.2	51.5	47.8	14.1	29.5	28	4.09	18	980	1.11	0	1.87	468.7	21.9	139.1	5.77	78	150	150	825	8.4	0.976	1181.3	0	17.71	0.24	85	15	43.3	0.9	248.8	0.7	325.507	2.5	96.0512	0.19	11.4279	255.102	0.1	122.449	0.54	2387.5	82.997
278	WT	2	0	0.133	135.89	10.21	15	50.1	49.1	14.7	29.9	30.2	4.25	18	1304	3.51	157.74	3.9	355.6	26.7	182.2	4.4	86	234.5	178	1493	21	0.723	2531.3	0	16.4	0.08	107.3	36.6	68.3	3.5	205.4	1.3	125.278	0.87	57.4949	0.05	26.1404	171.35	0.12	-	-	3475	81.7087
279	WT	2	27.96	0.17	82.17	10.33	14.8	51.3	49.7	14.3	28.8	29.9	4.5	18	1177	0.76	74.81	2.26	192.3	23.1	130.8	5.17	59	232.5	172	1366	13.1	0.795	2088.8	198	16.57	0.02	127.1	22.9	66.7	5.2	77.4	2	218.62	1.19	83.5176	-	8.73908	194.503	0.21	93.0233	-	4287.5	108.502
280	WT	2	18.86	0.155	97.4	10.64	15.5	52.6	49.4	14.6	29.5	30.9	4.29	17.4	874	5.7	179.64	2.92	403.8	26.9	150	5.18	58	236.5	170	1405	17.1	0.988	1626.4	89.3	17.14	0.07	165.4	46.2	96.2	2	239	0.3	168.884	1.11	81.8833	0.12	5.07614	229.198	0.14	114.599	0.42	2787.5	70.406
281	WT	2	0	0.145	193.32	9.67	14.1	47.3	48.9	14.6	29.8	31.6	4.02	18.1	1377	2.59	52.1	1.1	482.1	37.5	178.6	5.18	77	225	188	1328	10.5	0.988	1193.9	114.5	18	0.38	148.8	41.9	69.8	2.6	295.2	1.7	128.59	-	50.3555	0.1	12.1869	127.524	0.11	111.583	0.53	3187.5	69.6
282	WT	2	7.11	0.161	99.47	9.81	13.8	47.1	48	14.1	29.3	29.9	5.55	17.9	1153	1.55	203.7	3.27	269.2	26.9	153.8	6.92	73	214	154	1179	18.4	1.326	2265.7	143.9	17.14	0.05	59.6	9.1	32.3	2.7	245.8	0.3	137.28	0.5	64.3501	0.01	9.39261	142.433	0.04	94.9555	0.29	-	64.8183
264	WT	1	0	0.222	107.04	10.88	15.5	52.7	48.4	14.2	29.4	30.2	3.63	18.3	1079	0.44	0	2.43	1000	55.9	323.5	7.55	61	165	132	1037	12.7	0.639	1594.6	0	20.29	0.15	120.3	30	110	3.2	274.2	1	93.7951	1.08	91.3901	-	12.3457	-	-	138.889	0.25	2950	78.7493
265	WT	1	81.8	0.227	88.05	11.11	15.1	51.8	46.6	13.6	29.2	28.2	2.76	17.6	1148	0.39	3.73	2.26	390.8	18.4	111.5	5.8	63	142.5	126	1127	35.1	0.687	1493.5	0	17.71	0.03	146	20	82	2.8	126.4	0.3	54.783	-	95.5204	0.02	8.33333	153.257	-	131.363	0.52	3087.5	77.901
266	WT	1	0	0.374	92.65	10.77	15.2	50.9	47.3	14.1	29.9	27.5	3.52	18.5	1183	0.66	0	3.37	478.9	21.1	118.3	11.68	99	142.5	138	1243	3.4	0.795	725.1	0	18.86	0.12	135.3	19.6	74.5	2.1	245.6	0.3	140.936	1.4	83.6809	-	-	-	-	49.7774	0.24	-	69.3993
267	WT	1	15.83	0.293	55.53	10.7	15.1	50.7	47.4	14.1	29.8	30.5	2.94	18.7	935	0.86	0	2.8	472.2	20.8	127.8	7.62	67	168.5	127	1188	1.3	0.856	399.1	0	20.29	0.15	147.7	22.7	56.8	4	124	0.3	-	0.51	54.8188	0.04	-	-	-	41.3225	-	-	-
268	WT	1	0.66	0.209	113	10.98	15.6	52	47.4	14.2	30	28.3	3.06	17.8	1140	0.81	0	2.8	414.3	18.6	131.4	10.37	60	151	128	924	6.5	0.88	1872.5	0	20.29	0.1	147.6	33.3	123.8	4.8	281.6	0	121.125	0.68	98.4144	0.04	-	-	-	105.156	-	-	66.1827
324	WT	2	18.1	0.359	105.58	11.08	15.8	53.6	48.4	14.3	29.5	32.4	4.8	18.2	1201	2.13	0	1.76	366.7	21.7	86.7	6.05	98	261	192	1434	36.6	0.795	2309.4	0	16.57	0.04	115.9	27.3	77.3	5.1	267.4	1	-	0.56	66.0876	0.08	-	-	-	48.8499	-	-	-
325	WT	2	0	0.411	100.17	11.32	16	55.6	49.1	14.1	28.8	31	3.72	17.8	1348	0.93	0	1.34	533.3	43.3	203.3	4.73	56	230.5	161	1202	41.9	0.808	2320.7	0	17.71	0.04	113.6	73.7	278.9	2.2	236.4	1.2	-	0.98	-	-	-	-	-	-	-	-	87.8533
326	WT	2	0	0.438	106.42	10.29	14.8	49.2	47.8	14.4	30.1	29.4	4.05	17.9	1255	1.42	0	2.97	862.1	58.6	231	3.55	63	208.5	157	1152	10.9	0.976	1329.1	0	18.86	0.06	117.9	19.6	53.6	4.1	262.6	1.12	-	1.1	-	-	-	-	-	-	-	-	-
329	WT	2	0	0.4	96.84	10.84	15.4	50.6	46.7	14.2	30.4	28.7	3.86	17.4	1392	1.71	36.17	2.23	341.5	29.3	139	5.65	78	210.5	184	1244	6.4	0.554	1381.4	0	17.43	0.05	138.1	28.6	71.4	2.9	182.6	0.48	-	1.43	-	-	-	-	-	-	-	-	-
330	WT	2	151.93	0.487	119.96	10.67	15.6	51.7	48.5	14.6	30.2	31.2	4.53	18.1	908	1.52	80.84	2.48	333.3	19	93.7	7.55	76	265	193	1300	21	0.711	1743.9	204.6	18	0.15	145.5	27.3	52.3	3.9	300	0.91	-	1	-	-	-	-	-	-	-	-	-
sex: 1= male, 2= female;
† parameter not used for PCA analysis;
OD= optical density;
a.u.= arbitrary unit
Sup. Tab.= Supplementary Table
RBC: red blood cells; HGB: hemoglobin; HCT: hematocrit; MCV: mean corpuscular volume; MCH: mean corpuscular hemoglobin; MCHC: mean corpuscular hemoglobin concentration;
RDW-SD: red cell distribution width - standard deviation; RET %: percentage of reticulocytes; RET-Hgb: reticulocyte hemoblobin; PLT: platelets; WBC: white blood cells;
F4/80: macrophages marker;
GFAP: astrocites marker;
IBA1: microglia marker;
CA1 - SR: Cornus Ammonis 1 - Stratum Radiatum
CA1 - SP: Cornus Ammonis 1 - Stratum Pyramidalis
[truncated: 1 more columns]

## Sheet: IgG purification
Fig. 4d
			Ig anti-CP			Secondary Ab		commercial anti-CP Ab
	mouse #	sex	OD (a.u.)		Bckg	anti-mouse	anti-sheep	1:1000	1:5000	1:10000
KO pool 1	206	m	0.189		0.043	0.053	0.052	1.547	1.059	0.684
	207	m			0.039	0.04	0.06	2.1	1.667	1.296
	201	f			0.039	0.042	0.055	2.17	1.812	1.29
	202	f			0.036	0.04	0.066	2.135	1.717	1.321
KO pool 2	221	m	0.145
	361	m
	203	f
	204	f
KO pool 3	223	m	0.215
	208	m
	205	f
	216	f
KO pool 4	209	m	0.263
	210	m
	217	f
	218	f
KO pool 5	211	m	0.191
	318	m
	219	f
	220	f
KO+CP pool 1	293	m	1.036
	294	m
	287	f
	288	f
KO+CP pool 2	295	m	0.684
	296	m
	289	f
	290	f
KO+CP pool 3	300	m	0.59
	306	m
	291	f
	304	f
KO+CP pool 4	307	m	0.384
	308	m
	305	f
	311	f
KO+CP pool 5	309	m	0.422
	310	m
	312	f
	313	f

## Sheet: IgG neutralizing effect
Fig. 4e					Oxidized Fe (µg)
			Oxidized Fe				kCP
	mouse #	sex	(µg)		3 µg Fe2+	3 µg Fe3+		100°C	NaN3	Ab mix
KO pool 1	206	m	2.94426		0.0584952	2.94751	2.4178	0.214483	0.432215	0.968421
	207	m			0.0162487	2.95401	2.42755	0.217732	0.422466	1.00417
	201	f			0.00324974	2.95726	2.44055	0.24048	0.461462	1.03992
	202	f			-0.0779937	2.94751	2.42105	-0.0129989	0.295726	0.809184
KO pool 2	221	m	2.94101
	361	m
	203	f
	204	f
KO pool 3	223	m	2.94426
	208	m
	205	f
	216	f
KO pool 4	209	m	2.89876
	210	m
	217	f
	218	f
KO pool 5	211	m	2.89226
	318	m
	219	f
	220	f
KO+CP pool 1	293	m	2.94426
	294	m
	287	f
	288	f
KO+CP pool 2	295	m	2.93451
	296	m
	289	f
	290	f
KO+CP pool 3	300	m	2.93451
	306	m
	291	f
	304	f
KO+CP pool 4	307	m	2.87927
	308	m
	305	f
	311	f
KO+CP pool 5	309	m	2.89551
	310	m
	312	f
	313	f

## Sheet: CP biodistribution in brain
Fig. 5a
[64Cu]kCP biodistribution
mouse			Brain
#	label	sex	(SUV)
437	KO	f	0.151
438	KO	f	0.219
439	KO	f	0.23
524	KO	f	0.12
525	KO	f	0.123
432	KO	m	0.13
433	KO	m	0.126
519	KO	m	0.109
520	KO	m	0.138
542	WT	f	0.101
543	WT	f	0.085
544	WT	f	0.096
526	WT	m	0.107
527	WT	m	0.092
528	WT	m	0.083
f=female; m= male; SUV= Standardized Uptake Value
